# Supplementary material for: Changes in the genomic content of circulating Bordetella pertussis strains isolated from the Netherlands, Sweden, Japan and Australia: adaptive evolution or drift?
Source: BMC Genomics. 2010 Jan 26;11:64. doi: 10.1186/1471-2164-11-64 (PMC2834637; doi:10.1186/1471-2164-11-64)
Supplement: Additional file 1 — Table S1a. Probes spotted on B. pertussis microarray [file 1471-2164-11-64-S1.XLS]

## Sheet: BordetellaV1.0_final_order
oligo-ID	Sequence
BP0001-771	[AminoC6]TGGCGGTCTGGACCGTTCGCCCATGTACAGTGGGGTCATCGAAGGAGTGGGGCCTCGTTACTGCCCATCC
BP0002-421	[AminoC6]CATACCCGTATCGAACAGCTCGAACCGGCGCAATGCGACGTGGTGATATCGCGTGCGTTCGCTTCGTTAC
BP0003-416	[AminoC6]CGCTGCTTACCCTTAACGGGCTGGCTGCCGCGCACGGCGTCATCATTCCGATGCAGTGCGAGTACTTTGC
BP0004-171	[AminoC6]CAATGTACTCGGGTTATCCACACGTCCGCTCGATGAGCGGCTGGCGTACTGTACCCGATGGTATGCGGGC
BP0005-806	[AminoC6]CGCTGAAGGTCGGGGCGCGTGAAAAAGGCCAGATCGTGATCGATTTCCATGGCTGGGAACATCTGAACTC
BP0007-601	[AminoC6]TACATTCCGACGCCGGAGCGCGCGGTCGACGGTGCGTTCCTGATGCCGGTGGAAGACGTGTTCTCGATCT
BP0008-221	[AminoC6]CGTACAACGAAGTCAAGCGAGTCTCGTGGCCCACGCGCAAAGAGACGATCCAGATGACCGGTATCGTCTT
BP0009-81	[AminoC6]GCGCGCGGAGCTGCAGACGTCTTTTGGCCGCATTCTTGTTCCCTCCGAAGAAGTCGTCGAGGTCAAGGGC
BP0010-201	[AminoC6]CACCTTCATCATGAAGACCCCGCCCGCGACGGTCCTCATCAAGAAGGCGTCCGGCGTGCAAAAGGGTTCG
BP0011-451	[AminoC6]ACCGCCGTGAAGAACGCCAAGGCCGGTCAGATCCAATACCGTACCGACAAGGCTGGCATCATTCACGCCA
BP0013-146	[AminoC6]GCGTTTACCTGCGTGTTCTGAAGAACACGCTGGTCCGTCGTGCGGTTGCTGGCACGGCTTTCGAGCCGCT
BP0014-51	[AminoC6]GCTCGAGCTGTCCGAGCTGATCAAGGAAATGGAAGAAAAGTTTGGCGTGTCGGCTGCTGCCGCCGCCGTG
BP0015-61	[AminoC6]GTTCAAAACGTTCCCTTCCTGTTGGCGACACAGCTTCAATCCTACCTAACTTTCCTGCAAGCCGACACCG
BP0016-2151	[AminoC6]ATCGTTCAACTCGATCTACATGATGGCCGACTCGGGCGCCCGTGGTTCGGCCGCCCAGATTCGCCAGCTG
BP0017-246	[AminoC6]GGCATTCAGCTACTGCGTGAGCAATTACACCCAGCTGTGCGAAGACGCATTCGTGCGCATACTGCACCTG
BP0018-1021	[AminoC6]ACGGTACGCATCAACGTGCAGCCGTGGGGCGAGATCTGGATCAATGGCGTGCGGCGTGGTGTCAGCCCGC
BP0020-86	[AminoC6]TGGGAGAGAATTTTCTTTACCGAGTGCGTTCTGGCGACACGCTTATAGCGTTAGCAAGCACTTACACCGG
BP0022-46	[AminoC6]GCTTTCCCTTTTGAGCGCCTGAAAGCCGGCCGCGAACCCGCGGACTGGCAGGGATTCGTTATGAAGCAAT
BP0023-786	[AminoC6]GTGGGCTTACGCTCACACCTACCAGAACTCCCAACACCGAGCCGATGCCATGAAATCCTGGCTACACCAC
BP0025-256	[AminoC6]TGGGCCTCTATCGTTCCCTATACCGTGGGTTTCGTCGAAATGGACGAAGGGTACTTTCTGTTCACGCAGA
BP0026-681	[AminoC6]GGTCACATCGGTCGACAACGCAAGGACAGCGCAAGATCCGGTCTATGTAATGGGTTATGGATCGGCCACC
BP0027-186	[AminoC6]GGTGCAAGGGTCGTTGACGTACTCGATCGTTACCGGATTGATTCAGTTCGGCCTTGGCATTCAGGCGAAC
BP0028-71	[AminoC6]CGGCACTGCGTGAGAACATTGCGCCGTCGGCTGCGACAAAACGCATCCAGGAATTGGAAGATGTCGTGGG
BP0029-581	[AminoC6]TCGCGATTGCCGCGAAGCTGGCGCGGGGCAGCCAGACAGCCATCCGCGCGACCAAGAAGTCGCTCAACAA
BP0030-816	[AminoC6]CTTCCAGGTCGCGACCGTCTGGCTCAAGGCCTATTGCGCCTGCTACTGCACGCACGCCTACATCGACGCG
BP0032-701	[AminoC6]AGGTGGTGATCCCGCTGTGGGCCGACCACCTGGGCGTCAACCCGGCGACCACCTCGCTCATTTATGGCCT
BP0033-611	[AminoC6]CCTACAACTTCGAGCACGCGTCGGCCGACATGCTGTTTGCGCACTTCAACGATTACGAAGCCGAGGCCAA
BP0034-841	[AminoC6]GAACAGTTCCTGCAAGTGCCGCAGGAGTGCCTGATCCTGACCATGCGGCTGAACCAGAAGTACTTCCCGC
BP0035-41	[AminoC6]AGGACAGCGATGCCTTCGTCAAATCGCCGGACGAATGGATCGCGCTGCCTGGCAGCCTGCAGGCCATCGC
BP0036-591	[AminoC6]CCCCGGCCTGATTACCGTCTCGATCGGCCCCGCGATAGAATCGCAGGACGTCGCCCCTGAAGTCCTCAAC
BP0037-746	[AminoC6]ATTACGTCATCGCCCACGAACTGGCCCATCTGCGCGAGATGAACCACAGCCAGGACTTCTGGACCGAAGT
BP0038-41	[AminoC6]ATAAATCCATCGATTTCTATACCAGCGTGCTGGGCATGCGCGAACTGCGCCGCAAAGACTACCCGGATGG
BP0039-416	[AminoC6]TGCAGCACGAATGCGACCACCTCATCGGCCGGCTCTACCCCACCCGTATCCGCGACCTGACCAAGTTCGG
BP0043-1	[AminoC6]ATGATTTCAACGCTGTTTCGTTTCATGCTCAAGAAACGCGTGCGGATCCTGTGGCAGGCCGGCTGCGCCG
BP0044-76	[AminoC6]GAAACCGCCCGCATCCTGGGCATCGCCGCGCGCACGGTCGATTTCCACCTGGCCAATGCCTGCGCCAAGC
BP0045-56	[AminoC6]TGGCATGCGCGGGAATCGGCGCCTATTGGGCCAAGCGCGATTACCCCTTCGGCGGCACGTTCATCACCAT
BP0047-176	[AminoC6]CCTACGGCACGCTCAATGCGCAGCGCACCAACGCGGTTCTGGTCTGCCACGCGCTCAATGCCTCGCACCA
BP0048-176	[AminoC6]ACAACTACGTGATCGCCTGCGTGCAGCGCGGCGTCGAGGTCATCCAGCAGAACCTGGAAGATGGCCTGGC
BP0049-481	[AminoC6]GTTGAGGGGGCCGGCTGGGACTTCGTCTTCGTGGCCATAGATGACCACGCCCGCGTGGCCTTCACCGACA
BP0050-91	[AminoC6]GTCTCGTTGCAGAGCATAGGCTTCCTGACGCTGGCCGGCACCGCCTATACGCTGAAATTCCTCTGGGCCC
BP0053-261	[AminoC6]GATCGCCATCCCCTGCAATACCGCTCACGTCTGGTATCCGCAACTGGCGCAATCGGCGAGCGTGCCCGTC
BP0055-386	[AminoC6]AGACCTCGGCCGCCTACGCCATCGGGCTCAATTACTGGCAGACGATGGCTTATGTGGTCCTGCCCCAGGC
BP0056-666	[AminoC6]CGGCGCGACGCTTTGCTACTTCCTGCTCAACCTGATCGTGCTGCGCGCAATGCGATACATTGAAACGCGG
BP0057-111	[AminoC6]CGGGCATCGCGACGCCTCCATCCCGTTTTCGTACCTGGACGACAAGCAGAAACCGATCGGCTACTCGATG
BP0060-1011	[AminoC6]TCGCCGCGAGAGCAAGACATGGTTGACGGAGGATTCCGGGCCGATTGAGAGCCGGGACATGTTGATGGAA
BP0061-106	[AminoC6]CGCCGTGTGCGTCGCTTGAGCCAGGAAGACTTGGCGCAGCGTGTTGGCACTTCGCTCAGTACAGTCAGGC
BP0062-516	[AminoC6]ACAGGTAAGAGGGTTGCTGTGCTATGGTTTCCCATTTGTGGGTTTAGTACATATCTCTGTGCCGGAGTCT
BP0063-586	[AminoC6]GGCATTTCGTATGATGATGTAGGTTGGTTTGGCTTGTTTGCTCCAGCAGGCCTGTCACCAGCGATAACGC
BP0064-351	[AminoC6]CTGCCACGGCATTCAAATTCTCAGTACTGCGGGTGTGTTGGAAGGGTATAAATGCGCCTGCTATAACACC
BP0065-156	[AminoC6]GTTCAAGAAAACAAAATTGATATGTACCAAGCATCTCTGGCAGTGGGATCTTGAAACGGGGAAACCCTTG
BP0066-756	[AminoC6]TGTTCGAGACACATCGCCCATCGACCTTATCGGAGTGTTCAATCGATATGCGGCGGTTCATTCCAACCTC
BP0067-66	[AminoC6]TTCGTTAAAGAACTATACATTCCTGGCAGTACCTTTATTTATTGCTACGGGGGATCTACTCACCGCGGGC
BP0069-561	[AminoC6]AGCGGATATCACATCGCCCGATGCACTCAACGGCGCCAAGATCCGAATTACGAATAGCGAGATGATCAGC
BP0072-61	[AminoC6]GTGCTGGACATCATCCAGGGCAAGACCACCGTGGCCGAAGCGAGCCGTCAATATGACCTGTCGCCATCGG
BP0074-1266	[AminoC6]GACGGTGTCGTTCGCGGATTATGTGGGCCGCATGAAGGATGGCCAGGACAAGATTTACTACGTGACGGCG
BP0075-281	[AminoC6]ACCGCTGGATGGACTGGCAGACCACCGAATGGCAACCCAGCATGCTGGCCGCCTTCATGGGCCTGGTGCG
BP0076-301	[AminoC6]GCCTGGCACGCCGGCGTATCCCGCTTCAGGGGCCGCGACAACTGCAACGACTTCTCGATCGGCATCGAAC
BP0077-1	[AminoC6]GTGGGCAAGCTGATCTTCTGGTTCGTCGTCATTCTGGCCGTGCTGTTCATCGCGCGCCTGGCCGGCGCCC
BP0078-641	[AminoC6]CCGGCAAATTCCTGCCGTTCGACCACAAGACCATCTTCACGCTGCTGTCCTGGGCCACCTTCGGCGTGCT
BP0079-511	[AminoC6]GATTTTCTGCCGTCGGACGTTAGCCAGAAGCCGGAAGACATCGCCCGCAACGCGATCGACCATGCGCGCC
BP0082-1081	[AminoC6]CACGGCGTACAGACCATTTATCACGCCGCCGCGTACAAGCACGTGCCCATCGTCGAGCACAATGTCTCCG
BP0085-476	[AminoC6]TGGTGTTTCACGAGTATCGAAGTACGATTTCGCAACTGTCAGGATTGATCAACGGCGTTGCGACCGTCCT
BP0086-366	[AminoC6]CGACATTTACGAGTTTCCGAACTCCAGTACCTGGCACAAGGCATTGCTGCAGCGCAATCTCGACCATGCG
BP0087-481	[AminoC6]CGCGAAATCATTCTTCCGGAAAAATTGCGTATCCAGGCCGAATATGTCCAAACACGGACATTTTTGGGTG
BP0088-1061	[AminoC6]TGCCGTTGCACCTGCAGCCCTATTGGCGCGACCGATATGGCCTGACGCCTGACATGTACCCCCATTCCCA
BP0089-51	[AminoC6]GGAGTTCCGGCCGTATTACTTCGGCCGCGAATGGATCGGGCATGGGCATCAGGTAAAAGTGGCGGCCAGC
BP0090-821	[AminoC6]TGGAGAAATACGCCGCCCTCATCGCCACCGACTCCGGCGGCGTGCAGAAGGAAGCGTTTTTCCATCGCAT
BP0091-721	[AminoC6]CTGGAGCGTTTCGATTGGGAAATCGCCCAACGCATCAAGATCGGCGCGCGCTACCAGCAACTGCTGGCCG
BP0092-196	[AminoC6]GACAACGTTTTCCTGGAGGACGACGTGTTCTGCGGTCCGAGCATGGTGTTCACCAACGTCTACAACCCGC
BP0093-856	[AminoC6]ATCCGCGAAGCCAATTACGAAACCACGTCGGTCTACGGTTTCGGGCACCCGCTGTACTACGACAATGTCA
BP0094-46	[AminoC6]TTGGTGCATATGCTGCCTGCTATTTCCGATATCGCCCGATACGTTCCCGATACCCAGATTGACTGGGTTG
BP0095-306	[AminoC6]GATCGGACGCGGGCAATTGCAGCAAGCCTGGCTGCCCTACGATTTTCCTGGCGCGACGCGGCGCTTCCTG
BP0096-86	[AminoC6]ACGAAGGACGCGACGCCGCTCGCCTGAACCAGGAAATGAAGGCCGACCAGGTCAAGGTGCTGCGGCCCTG
BP0097-381	[AminoC6]CAGTTTCGGCACGGCCACCACGCTGGACACCATCGGGCCCGACAATGTCTTTCCCGGCGGGCTGATCCTG
BP0098-796	[AminoC6]TTGCTGGTGCAGGCTGCCGATGGAATGCGGCCCGTCTCCGTCGGCGAAATTTCGATCCGGCCCCAAGCAT
BP0099-1006	[AminoC6]CTGTGCATCCAGCCCAATACCGAAAGCCTGGGGCGCGGCACCACCACGTCGGTGGTGACCTCGATCACGG
BP0100-711	[AminoC6]CGTCTGCGATACCGTGCGGGAAGTGCTCAAGGTCGATCATCCTTTCATCCGCAGTTTCTTTCTGGGCGAG
BP0101A-166	[AminoC6]CCGTATCTGTCCGATACCGGCGTGATCTGGCGGGTGGGCGACAGCGCCAGCCCGCATGCCTACGCACGCT
BP0101B-416	[AminoC6]TGATGCTGATGGGGCCGGCGGTCAACCGTTTCGAGCGTTCGGCCACCGAGGTGCCGGCCGATACCTTGCT
BP0102-691	[AminoC6]CACTACTACAAGCAGAAAAGCTACACGTACAACAAGATCACCCAGCCCAACCGCAACCGCCTGTTGTGGG
BP0103-141	[AminoC6]TGGTATCTATGAAGTCGTGCCGGTCTATGACGGCAAGGTGTTCCGCATGACCGAACACCTGAATCGCCTG
BP0104-46	[AminoC6]GACTTCCCCATCAAGGTAATGGGCAAGCAGCATCCGGAATTCGCCCAGACCCTCACTGAAGTCGTGCTGC
BP0105-231	[AminoC6]GGTACTCGCCTACACCTTGTTCGACCTGCGCCGCGCCGGGCTGTACGTGCGCGAGTACGTCGACATGCTC
BP0106-286	[AminoC6]ACGGCCACCTTCATGATCATGGGCGACAAGTGCACGCGCCGTTGCCCGTTCTGTGATGTGGGCCACGGCC
BP0107-356	[AminoC6]GCTTCCTGGCGTTGTCCGACGATACCGAGTGCCTGTACAAGGCCACCGACTACTACGCGCCCGAACATGA
BP0108-411	[AminoC6]CAGCGGCTGCCCGCACCTGATACTGCGCACCAGCTGGGTCTACGCCAGCCATGGCGCCAATTTCGTCAAG
BP0109-496	[AminoC6]AGCGACCACATGGTGCGCTCGTACCGCCACACCTACGGGCTGCCCGCCATCACCACGCACTGCTGCAACA
BP0110-881	[AminoC6]GCATCGGGCGCGCTGTACCCATCTCCAGACTCAACCTGGACAAATACAACCTATTGACAGTTCACAACTA
BP0112-236	[AminoC6]AGGAGCTGGAAGCCGGCACGCACTGCTACCTGGCGTCTTCGGGCATGGGCGCCGTCACGATGGCGTTTCT
BP0113-91	[AminoC6]CAGCAGTACGTGAACATCAACCCGCCGATGCCGTCCGACACCCCGGGCAAGATCGAAGTCCTGGAGTTCT
BP0114-566	[AminoC6]TCAACGGCGTACAGGTCAACCGGGTGCGCGTCGGTCCATTCGGACGCCTGGACGACATGAATCGCGCCCG
BP0115-1071	[AminoC6]CGTGCCCGACGTGGCCTATCACAAGGTCAAGTGGGAGCGCGGCTTTCACCACGCGGTCAATATCCAGGGC
BP0116-266	[AminoC6]ATCCGATCGAGCTCGCCGTGGGCCTGCACCAGCGCGCCTTTCCGCTGCTGGACATGATGAGGAAGACTGC
BP0117-46	[AminoC6]CGCAGCGAAGTGACCGTTGTTTTCGATGCCCGCCGCACCGTCGACCTGAGCGTCGACGTCGAACCCTCGG
BP0118-61	[AminoC6]GTATCAAAGGCCAAGCTGGATTGCACGTTGCTGACGGCTGAGGCTGACAAGTGTAAGACCAAGGTGGTGG
BP0119-511	[AminoC6]CAAGTGCTCATGAAAGTCTATGTGCCGCTGGCGCGTCCCATCTACGTGGCCTACGGCCTGGTATCGGTCA
BP0120-351	[AminoC6]GGTGGCCAATATCTGGCTGTTCTTCTACACGCCGCAGTACGGACTGATTGCGCAAGTCATGCAGTGGTTC
BP0121-766	[AminoC6]ACCATCGACTGGGGCACCACGCCCAAGGACTTCCTCGAGAAGAAAGCCGCCATCGTCTGGACCACCACGG
BP0122-496	[AminoC6]GCACAGCTGCGCCATGACATGCGGCGCGAAATCCGCGCGCTGCAGCAGGAGCTTGGCATCACCATGGTCT
BP0123-691	[AminoC6]TTCGTCATGGAACCGCCCGGCTTTCACCTGCACGAATGGCGCGATGGCGCGCTCGTGACGCACCATGCCT
BP0126-411	[AminoC6]CATCTGGTTCATCGTGATCGGCCACGTGCTTTTCACGCTGCCCTTCATGGTGCGGGCCACCCGCGCCAGC
BP0128-301	[AminoC6]AAGCCGGCGCATTGGGACGCAATCCCCGACGGCATGAAGGATCCCGACGGCAAATGGTTCGCCATCCACT
BP0130-221	[AminoC6]TGAAGGATATGTTCGACACAGCCGATCTGCCCACCGCCTATGGGTCCGGCATCTACCAATCGCATCAGCC
BP0131-1021	[AminoC6]CACCAGGACGCCATCAAGAAGGGCTTCGCGCAACAGCAGGCCGACGCTCCCTGGGAAGTGCCTTACCTGC
BP0132-211	[AminoC6]GACATGCTGACCCGCGTCAACCCCTACTTCTGGTGGGGCGTGGTGGCGATCTGGTCGCTGATCGTGTTTT
BP0133-1141	[AminoC6]AAGTACATGCTCACACCGTTCGGTACGCTGGAGCTCAAGCGCTTCTTTGGCGCGGGCGTGTCCACCGATG
BP0134-96	[AminoC6]CGATCTCCAGTTCGAACTGGGCGTGGCCACGTGCTGCGGCTGCTGCGCGGCAACCGCCACCGAGTACCTG
BP0135-46	[AminoC6]CATTTTCCGGAGCGAACCGCCGTGGACCTGGACCTGCTGCACAGCTTTGTTTCCGTCGTCGACGCCGGCG
BP0139-1366	[AminoC6]AACCAGGGCGCCGACTACGGCAACATCCTGATCGGCATCCAGGTTCCGCCCACCGACAAGAAACTGTTCA
BP0141-2601	[AminoC6]GGTCGAAGCCTTCCTGTACGAAGAGCAGACCCGCCGCGGCATCAGCCTGAAGCATTGGGAAGAGTTCGAG
BP0142-311	[AminoC6]CTGAAATCCGGCAGGTCTACATGCTGTACGCCGAACTGGAGGCCTACAGCATCATGCAATTGTCGGAGGC
BP0143-156	[AminoC6]CCTGAAGAACGCGCACGGCGAGGAAACCACCGATGCCGCCTACTTCCTCAGCACCAACCGGGGCAAGGAG
BP0144-816	[AminoC6]GCTTTTCGCCGCACGGCTGGATGCCGCCGATGCCGCCATCGCGGAACTCGCGGATTTCATCAATCACCCA
BP0145-676	[AminoC6]GAAATGCAGGGCTTGCGCAGCGCGATCGACGCGCACTTCGACACGCACCAGCTCAGCCATCTGTCGGAAG
BP0148-696	[AminoC6]TCCCGACATCCAGACCACCGTCGAAGTCGGCTCGAAGAACTCGGGCATGCCGGTCTGGATCGCCTTCTTC
BP0149-646	[AminoC6]CCGTACCGGCCGTCGTCCGGCGGCGAGCTCTATGTATTCAACTGCGTGCTCGGCTCGCAGTTCGTCAAGC
BP0151-611	[AminoC6]CCTCGCGCCAGGCCTTGCTGGACCAGGCCTTCCGTATCGGTGCGCAATCCGACCGCATGGGCTATCGTCT
BP0152-426	[AminoC6]CATGGTCTACATGCTGGGCTTCGCGCCGGGCCATTCCTATATCGGCGTGCACGACGCGCGCCTGGACCTG
BP0153-321	[AminoC6]CCGCTTCAAGGGCGAGGTGGGCGAGCAGGCCACCATGTTCTTCCTCGATCCGTCGGGCAACGCACTGGAG
BP0154-71	[AminoC6]TCGGCCTGACGCAGTCGGCCGTCAGCGCACAGATCAAGCGCCTGGAAGAACACCTGGGCGTGGCGCTGTT
BP0155-936	[AminoC6]CTTCCTGCAAGCAGGCACCACCAAGAGCGCCGTCAATTTCCCCGAGCTGTCGTACCAGGCGCCCGTGGGC
BP0156-116	[AminoC6]GCTGCTGCGAAGACTGGCTGCAGCACCTGCGCAGCAACGGCTTCGAAGTCCGCGCCCACATGGTCGAGGA
BP0157-96	[AminoC6]CTGGACGCTGAAACAGGAAGTGCAGCGCCAGGAAATCACCGAGGCGCGCGGCAAGGCCGAACTCATCGAG
BP0158-41	[AminoC6]ACTATCTGCACAAGGGCCTGTCCGAGCAAAGCCATATCGTCGACGTCGCGCGCGACGGCGTCAACGGCCG
BP0159-541	[AminoC6]GGCTACGCCAGCAACCAGCGCCTGCTGATTTCCCGCGATGTCACCCAGATCGAGCGCCTGGAAACCACCC
BP0160-461	[AminoC6]CCATCGGGCCCACCGAGTTCCGCCTGCTGCACTTCTTCATGACCCACCCGGAGCGGGTGTTTTCCCGCTC
BP0161-561	[AminoC6]GGCCTACGACTGGTATTCCTTCAATGTGCTGCCCTGGATGGGCAAGAAGGTCGCCAACGACGAGGCCAGC
BP0162-76	[AminoC6]TCGTTTGACGCGGAGGCCCGCCGCATGGGCGGTGGCTCCAGCTTTGGCCGCCAATCCACCAATATCACCC
BP0163-521	[AminoC6]TTTCCGAATACCTGGCCGAGGAAAGCGCGGTGCTGGTGGGCCGGCCGCAATGGGAGCAATGGCGCCTGGA
BP0164-981	[AminoC6]GCAGAATTTCCTGGCCTTTTTCCACCGCGACTATCGCCGCGTGGCCCAGCTGCATATCGAGTCGGGCTGG
BP0168-251	[AminoC6]CGGAAACCATCGAGCAGTACGCCACGCGCGCCTTCGAGAAGTGGAAGATAGGCCGCGACAAAGTGGATGA
BP0169-441	[AminoC6]CGAGCGCTATGTGCGCTCGGTGCAGGCCTATAACGTGCTGGTGCGGCAGTTCCCCGAAGTGATCACGGCC
BP0170-936	[AminoC6]CCTGGACATCGACCAACTGCCGCAAGTGGTCAACTTCGAACTGCCCAACGTCCCCGAGGACTACGTGCAC
BP0171-311	[AminoC6]ATCCGCATCGCGCCTCGATTCGCGAACTGGTGGGCCGCGGCTTCCTGATCAACACCATGAACCCCAAGGG
BP0172-1171	[AminoC6]TTTACCGGACTGCCGTTCTTCGCCCCGGAACTGTTCCAGGCGGTGGAAGTCAAAGATCCATTGCGTACCA
BP0173-556	[AminoC6]GAACTGGCCCACTGCGCCACGCAGGGCTTTTTCGAGCGCCCCAGTTGCTCCTGGGCGGCACGCAACAAGT
BP0174-66	[AminoC6]CAACCAATATTTCCTGCATGCCCGCATGCTGCGCCACTGGGGCTTCAACAAACTGGGCAAGCATGAATAC
BP0177-211	[AminoC6]AACGGCGAGCCGATCTTCCTGACCTTTTTCGCGCAGGGCAAGCAGTACCGGGTCAGCGGCTTTGCCGGCT
BP0178-646	[AminoC6]TGGTACGGGGACATCACCGGTTTCGCCTTCCAGCCCGGCATCGAATACCGGCTGCGCGTGGTGGAAGTGC
BP0179-221	[AminoC6]CCAAGTACAGCGAATCCGCGCGCATGCCGTTTCGCAAGCTGCTGGTCAAGGTAAAGCGCGAGATCATTCG
BP0180-456	[AminoC6]CGGCGATTCGTGTGAAGTGTGCGGCGCCGTGTATGCGCCCACCGAGCTGATCAACCCCTATTCGGCCCTG
BP0181-61	[AminoC6]GGGATGATGATGGCCCTGGTGTTCATGGCCTCCACGGCCATCGCGGTGGGCGTGCTGTACCTGGTCGCCA
BP0182-46	[AminoC6]GTTGCCGATCCGCAGACCGGCCTGGAGCTGAATGTTTGTGTAAAAGATCGTGACATCCATCTGGCCGCGG
BP0183-651	[AminoC6]CCGCTATGTGAAGTATTCCGAGGGCGCGGCCTACGACCAGGACAAACTCGACCAGTGGCAGCAGGAGCTG
BP0184-2921	[AminoC6]CCCAAGGCGACGGTCCGCCGCTGCAGATCGACATGAACCTCAAGGTCGACATGGGGCCGCGCTTCTACAT
BP0185-286	[AminoC6]TACTTCCGCATCCCGCGCAGCGTGCTGACGATCTGCCTGGGCAAGAGCACCTACGCGCGTTGCGGCATCA
BP0186-136	[AminoC6]ATCGTGCATGCCCAGCTGACGCTGGGCAGCGGCATGATCATGCTGGCGTCGGTGACGGACACACCGTTTT
BP0187-326	[AminoC6]GCATCGCGCATCTGTCCGACCCCTACGGCAACGGCGTGTGCATCCTGCAGTTCCTGGGCGAGGGCTACGA
BP0189-51	[AminoC6]GTTCGGTTTCCGCAGGAAAGACACGCAGCAGTACGACCAGGAGGCGCAGGACGCCTTCGTTGAACGGGTC
BP0190-686	[AminoC6]TCCATGCCGACCACTGCTTCTTCGTCACCAACGGCACCTCGACGTCGAACAAGGTCGTCTGGCATGCCAA
BP0191-261	[AminoC6]GGATTTCCTCGGCCTGTTGCGCCGCCATCGGGTGCATTGGCATGAAAAGCATCGCGGGCAACTGTTCTGC
BP0193-56	[AminoC6]TCGATGCACGCACGATGGAAATACACCATACGCGCCATCACCAGACCTACGTCAACGGCCTGAACGCCGC
BP0194-746	[AminoC6]GGCTGGGTTTCGCGGCCGGCGCCATGCTGTTCGTCATCAGCCACGAGATCATCCCCGAGTCGCACCGCAA
BP0195-706	[AminoC6]GCGGGCATGAATCTCTACGGCCAGGACATGGACGAACTCGTCCATCCCGACCAGGCCGGCCTGAGCTGGA
BP0196-241	[AminoC6]GACGAACTCGAAGCCAACCCCAGCCTGATCAACGAATCGGCCTATACCGCCTGGATCTTCAAGATCAAGC
BP0197-1891	[AminoC6]AGGATCGCGCAAGTGGGCGAACGCCTGGCGGCGCTGATGATCACCTATCCCTCGACGCACGGCGTGTTCG
BP0198-466	[AminoC6]GATCTCAACGTGCGCTGGTACTTCGCGCTGGCCGACGCCTGCCACAACGACCTGTTGCGCGCGTTCATCG
BP0199-601	[AminoC6]GTCACCGTGGACGCCTCGCTGTTCGATACCGCGCTCGGTTTCATGGGCTACTTCATGCAGGGTTACTGGG
BP0200-276	[AminoC6]GTCGAACTCCACGTTGTCGGCCGCGCCGTTCCTGTTCAAGAAGCTGCCGTACGAGCCGCTCAAGGATTTC
BP0204-426	[AminoC6]CTTCCGCCTGAGCCGCACGGCCCTCAATCCCAAGGACTACAAGGTGCCGTCGCTGAAGAAGTGGCGCCAG
BP0205-341	[AminoC6]ATGACATCAGCAGCAAGAATATCGGCAATATGCTGGCATTGGTGATCGATCGCGAACTGGTCGCCGCCCC
BP0206-1701	[AminoC6]GTTCCACGACGAGACCCTGCCCAAGGACTCGATGAAAGTGGCGCACTTCTGCTCGATGTGCGGGCCGCAT
BP0207-1201	[AminoC6]GATACGGAGTTCGGGTTGTCGTCGGGCATCGTCACCACCTCGCTGCGGCACGCCACGCATTTCAAGCGCG
BP0208-776	[AminoC6]ATTGCCTGGACCTGGTGCTCACGCATGTCGACGGCTTGCACGAGCCGTTCGCGCAGCGCTATCCCGCCTA
BP0209-446	[AminoC6]CCATCGCCACGGCGACCGCCAATCCCTATTACCTGCAGTTGCTGCAATACCTCAACCTGCAATTGCGCCA
BP0212-336	[AminoC6]CCTTTGGTTCGCGGAGATGGCGGGGGATCGTATCGGCCGCATCACGATCGACGGCGATATCGAGGAATAT
BP0213-216	[AminoC6]CTACGCCTACGCCACGCCATACCGGCCGCGCCCGGCCTACCGCCATACGGTGGAAGACTCGGTTTATGTC
BP0214-396	[AminoC6]GTGCGAAACCGATTTTTCCGGGTACCCGGACTGCCGCGACGACACCATCAAGTCGCAGCAGGTAACGCTG
BP0215-76	[AminoC6]GGCGCCCCGACGGATCCCTTTCAGATGAACGCAATCCGCCAGCAGTCCGACTCAGCAGAACCCCTACGTC
BP0216-941	[AminoC6]CCGCCGTACTGGTGCAGGATCGCTTTCGCTGGATGGACAACGACAACCTGCGCACCACCTTGCTGACCAC
BP0217-691	[AminoC6]CAGCGCGACATGAATGGCATCGACGTGCACTACGCGATCGCCAGCTATCTCTACCAGGATCTCGAAAACC
BP0218-1236	[AminoC6]GGCGCTGTCGAAGCTGAAACTGCGCGACGTGATGGGCTATACCGTCATCATGATGCTGTGGGTCGGCGTC
BP0219-526	[AminoC6]ACCGAGCTGTTTCGCAACAGCAACCCCGAAGGCGCGCCGCGCACGCAGCGCATCATCGACAGCATCGTGG
BP0220-741	[AminoC6]GAACGTCAGCGGCCATGCCAACCGGTACTCGCGCGAAGAGATGCTGCAGGCTTTCCTGCCGCCGTTGCGC
BP0221-191	[AminoC6]CGCTGCTGGGCGCCGGGCGGGTGCGCAAGATCATCTGCTCGTTTCCGCGCCAGGTCGATTCGCAGATCTT
BP0222-426	[AminoC6]CTTCGTCATGATGGAACTGCAGACCCGCGACGGCCAGAGCAAGCTGGTGCAGGCCTGCACCTACCCGCTG
BP0223-146	[AminoC6]GCTACGCCAACGTCAGCATCTTCGACGCCGCCGACAACGACGAGCTGCACCAGATGCTGTCGGCGCTGCC
BP0224-56	[AminoC6]AGCACCGCAATGCGCACCTGCAGTTCCTCGACCAGCACAAGCACCTGCTGCTGGCCTGCGGCGCCAAGCT
BP0225-666	[AminoC6]GCTGGCCGCCGCCATCCCCGGCGCGCGCTATGTCGAGCTCGACACCTCGCATATTTCCAACTGGGAGCAA
BP0226-276	[AminoC6]CGACGCGGTCGATGTGCTCAGCGACGACCAGGTGCTGCTATCGATGCAGTACTCCACGCAATGGGATTCG
BP0227-61	[AminoC6]GCCGCCTGGGCCCAGGCCTCGGCCAGCAAGGAACTGACGCCACAGCAAAAACGCATGGCCGAATGCAACA
BP0229-426	[AminoC6]CATCAATCTGTCGTCGGTCTATGGCGCGGGAGCCGCGGCCAACCGGGTCGGCTACGTCACCACCAAGACC
BP0231-86	[AminoC6]ATAAATCGCTCAATAGCGCCGATGACCTCACGGCTTCCCTGCAGAAGCTGGTCACCGAATATTGCTGGGG
BP0233-46	[AminoC6]GCGCCAGAAGGTGAATTCAAGGTCCAGCGTGTCGCTTCCGTACTGCGCCATAGCGTGACCGAGAGCATCC
BP0234-911	[AminoC6]CTAAACTAATGCAGCAGCAATATATCGGTCCTTCCTACGAGGCGTGGAACAAGCGCGCCAAGCAGGTCGG
BP0235-176	[AminoC6]CGATGTGCTATGAGATCTTCTCGCGCTACCTCTTCAACGCGCCCACGGCATGGGCGACCGAGATCTCCGG
BP0237-561	[AminoC6]GTTCATGGACCTGATCAGCGGTGAAGTGGACCTGATGATCGACAACCCGGCTTCGTCCCTGGTCCACGTG
BP0238-271	[AminoC6]CCCTACCGCAATGCGCCGCGCACCCTGGACCTGGACCTGCTGCTGTATGGCGAACAGGCCATCGACCATC
BP0239-71	[AminoC6]TCGGCGCGGAACGCCATGGCATCGATCGCCGCAATGTCTCGCGCCACGCCATCAAAGTCTGCGACGTCCT
BP0240-531	[AminoC6]TTTCGCCGAGTCGTACTTCTACAGCGATTCGGTCAACGATGTTCCCTTGCTGGAAGCGGTAACACGGCCT
BP0241-536	[AminoC6]TGGCGCCCGAGGTCATCAACTGGATGCTCACCCACCACGAACGCGACATCCGGAAGCTGGCCGCCTTGCT
BP0242-806	[AminoC6]CCGCGCAATTGCAGCGCGACGGCTGGGAAATGCCCAAGCTGTTCCAGTGGCTGCAGCAGCAGGGCAGCGT
BP0243-716	[AminoC6]GGCTGCCGTCGGTGCGCTGCGTCGGTTACCGGCAGATGTGGTCGTACCTGGATGGCGATATCGACCTGGA
BP0244-746	[AminoC6]AGTACCTGTACGTCAATGGCCGCTTCGTGCGCGACCGCACCGTCAGCCATGCCTTGCGCAGCGCCTATGC
BP0245-256	[AminoC6]ACGATAGGGCGCTACATCGGGCCGCGCGTGTTCTCGATGAACCTGCGCTTCCTGGACCGCAATGCGCTGA
BP0246-1101	[AminoC6]GACGGCCTTCATCAGCAATCCGAAGGAAGAAGCCCTGCTGCGCAGCGCGGCGCACCAGGAAAAGCTGGCG
BP0247-196	[AminoC6]GGCCGGATCAAGAGTCCCAGCTACGCGCTGCTTGAATCCTATAAAGTTTCTAACTTATACTTCTATCACC
BP0248-371	[AminoC6]GCCGCAAGGTGCACCCCAACGACCACGTGAACCGGGGCCAGTCGTCCAACGATACCTTTCCGACCGCCAT
BP0249-46	[AminoC6]CTGTCAATTTTCCTTCCAGGTTCCATGTCGGTTGCCCTGCTGGTTTTGCCCGATTTCATGCTCGTCGCCC
BP0250-391	[AminoC6]GTCGTGGCGGTCAATCCCAAGTTTCCCGCCAAGGATTTCAAGGGCTTCCTGGAAGAGCTCAAGAAGAACC
BP0251-76	[AminoC6]CATATTTCTCAGCCCGCGGCCAGCAAGCTGCTGGCGCACGCCGAGGCCCAGCTCGGGTTCAAGCTGTTCG
BP0252-1291	[AminoC6]ATCTTCGTGCGCGGTTTCCTGCTCAACAACGAGATGACGGACTTCTCGTCCTCCTACCGCGATCCGGAAG
BP0253-596	[AminoC6]AGTTCCTGGACATCACGCTGTACGACTGCGCGCTGTCGCTGCTGCATCCGCACGCGCCGAACTACTTCTA
BP0254-326	[AminoC6]AGAACTACGACCCGCGCACCAGCTTCGCGCCCATCGTGCGCATCGGCCACCTGCCCAACATCCTGGTGGT
BP0258-261	[AminoC6]GGATGTTTGGGAAATTTTCCGCATCCTGATGGAAGAGAAGCGCAAGCGCGAAATCGATCCCACCCTTACG
BP0259-861	[AminoC6]GATCGCCATTCCCAACCAGGAAGAGCGCAGGAACGAGTTCGCGATTTCCATTCCGTACGTCATGGGGCTG
BP0260-456	[AminoC6]CGGCTTCGACGCGGCGACGCTGCGGCCCGAATACGAAGGCCACTTCTACCAGCTCTTCAAGCCTTTCGCG
BP0261-41	[AminoC6]GTGCGTTCGGCATCCTGAATGCGATGTGGTTCGAGTTGCGCGAAGGCCATGCGCACGATCCCTACAAGAA
BP0262-851	[AminoC6]CCTACCTGGGCTTTCTCGATGTGCGGGCATCGGTGCTGACCTTGCAGGGCGGGTTCTTCTGCCTGTTGCT
BP0263-161	[AminoC6]TGTTCAATCTGTTCGTGCCGTCGTCGCTGGTGCGCGGCCTGTCGTTCATCCGCATCGCCTCGCGCTACGG
BP0264-271	[AminoC6]TACCGTACCGTGGCCGAGGAATATTCGCTGGAATATGGCAATGCCGCGGTCGAGATGCATACCGATTCGG
BP0266-1	[AminoC6]ATGAAACGCCACGCCCTGGCCACTGCACTCATGGTTTCCGTTACGCTGGCGGGCATGTCCGCCGCCCACG
BP0270-41	[AminoC6]TCACCCGTAAGAAGCGCCGCCAGGCACAGGCCAAGGTGCTGAAGGCGCTGGGCATCCGCCTTCAGATTCG
BP0271-56	[AminoC6]GGATGATCTATCTGCCCGAGGCGAAGGCGGGTGCCAGGGAGCAACCCATTACGGCGGCACTGGCTGAATT
BP0273-46	[AminoC6]GAGTGGTGCACGGACAACGGCTACACGCCGTACATCACCGTGCAGGTCGACGAGCACACCATGGTGCCCG
BP0274-91	[AminoC6]GACATCGACCTGTACAACAAACCCGAAGACATTTCGGTCATGAACCCGTACGGTCAAGTGCCCATTCTGG
BP0275-716	[AminoC6]CGTTCATGTCCTGGATGGCCGAACCGGTCCAGCTGTACCGCAAGCAGCTTGGCGTCTGGGTTCTGCTGTT
BP0276-81	[AminoC6]GGCGCATCTGTCCGAGTACTACGCCCCGAAGAATTTCAATTTCTGGTATTTCTTTGGCTCCCTGGCACTG
BP0277-366	[AminoC6]CGAGTACCGCTCGCGCAAACCCGAGCTCTTTGTCTGTGTCGGCATCTGCACGCACCTGGGCTGTTCGCCC
BP0278-121	[AminoC6]GTCAAGGATGTGGTGATGCCCCTGGTCAACTTCATCCTGGGTGGCTCGGTCGATTTCTCCAACAAATTCC
BP0279-61	[AminoC6]CGATTCAAGGACTATTGTCCCAACGGGCTGCAGGTCGAAGGCAAGGCCGAGATCGCGCACATTATCACCG
BP0280-561	[AminoC6]GGGCATCGTGTCGGCGCTGGGGCGCAATGGCCTGGGTATCAATACCTATGAGAATTTCATCCAGACCGAC
BP0282-481	[AminoC6]CCCATCGCCCGGCTCGAAGGCAAGGTGAAACTGAACCAGGACAAATCCCCGGAAGACCGCGCCGGCGTAC
BP0283-236	[AminoC6]CGGACGTGCCGCTGTGCCGGGTGGTCGATGCCGAATTGAACCTCGGCATGGCGCAGTACATCCTGTGGGG
BP0284-1301	[AminoC6]TGTACCTGTCGAGCAACCGCGTCAAGGGCACGCCGTTCGGCAACAACCAGGGCTACCACAACCCCAAGGC
BP0285-616	[AminoC6]ACCGTCAAGTACGGCGGCGGCGAATACCTGCTGTCGACCCAGCAGATGGTGTGGTTCTACTGGAACTACC
BP0286-456	[AminoC6]CCATATCCGGGCCTTGATCCTCGACGAGATGCGCCATGTGTGCGCGGCTCCGCTGTATGTGCCCATGCCG
BP0287-141	[AminoC6]GATAGAACCCATGGACGGCGCCCGCAAGCTGCGCCTGTTCGAACAGCTGGTGGCCGTCGGCCTGAAGGAA
BP0288-216	[AminoC6]AATATGGCTGCCGGCGGGCATGGCGCACAGCATCCGCATGCATGGCCAGCCGCGCGTGCGCACCGTTTTC
BP0289-1481	[AminoC6]AGATGCTCTATCCCACGTCCTACCTGAAGTCCAAGGGGCTGGGCAAGACTTGCGCCTTGTTCACCGATGG
BP0290-631	[AminoC6]GGCTTTGGCGGCGTATTCACCACCTTCACCTACATCGCGCCCATCCTCACCGGCGTCAGCGGCATCGCGG
BP0291-331	[AminoC6]CACGTCGAGGAATTCAGCCGCCGCTATCCGGAAATCCAGCTGGAGCTCACCAGCAACGACCGCATCGTCG
BP0294-111	[AminoC6]CAAGTCGTTCCATATCCGCGAAGACTATGCGCCCGAATTGCGGGGCCTGGCCGAGGCCATCTACACCGCG
BP0296-141	[AminoC6]CGAAGTGGTTGGAATGGCAAAAACCTGCCATTCGATTCGAGAACTTAGGGATCGGGTGGCTGAGCACTAC
BP0298-441	[AminoC6]CTGGTCGGTCACGCTTGACGGCAACCAGCGCATCGACGGCTGGCTGTGCTCGCGCGGCCACCAGGTCGAA
BP0299-261	[AminoC6]CGAAAAGGAAGGGCTGGTGGTGCGCACCAAGGTGGAGAGCGACCGGCGCAGCTCGGTGCTGAAACTGACG
BP0300-46	[AminoC6]CAATACAACGCACGCGCGACAGTACCCGACATCCAGCCGATTCTCAAGCGCTATGCCGAGGCCAGCCAGC
BP0301-336	[AminoC6]GATCCCCTACCTGTCTAACAACCCCGGCCCCAGCCAGTACGCGGGCGCGCAGTGCAACAAGTTCTGGTTC
BP0302-311	[AminoC6]TCCTGATCGCCAATGACCTGGTCAAGATGATCTGGGGGCCGGCGCCCGTCATGCTCAACATGCCGGCCGC
BP0303-421	[AminoC6]AACCTGTCGGGCTATTCCACGCTTCCCGGGCTGGACCTGGCCAATGACCTGACTTTCTATTATCTGGTGC
BP0304-226	[AminoC6]CTCAATGCGCACCAGCGCGTGGCCGCCGGGCTGTCGCGCTCGTACCAGATCACCAATATCTTCAAATCGT
BP0305-506	[AminoC6]TCCGTGAGGAAATCTGGACCTGCCTGGCGCGGCTGCGCGAAGCCGGCCAGACCATCCTGGTCATCGACAA
BP0309-546	[AminoC6]CGCCAGCGAGCTGCTGTACACCGGCCGCGCCATGAATGCCGACGAGGGCCTGCAATGGGGGTTCTTCAAT
BP0310-286	[AminoC6]TTCGCGTTCGCCATGCAGGGGCTGGGCAGCGGCGCCATTTCGCTGATGGGTAGCGATGCGCTGCGTCAAC
BP0311-886	[AminoC6]ATCTCGTTCACCGCGCCGACCTTCTATCGCCAGATGGCCGCGCTCGCGCCCAAGTACGACATCTCGTCGC
BP0312-91	[AminoC6]ATCAATGACTTTGTCGAAGAGTGGTTCGACAAGGGCATGGGCCTGCCGTTTCATGCATTGCACGTGGACC
BP0313-251	[AminoC6]AGGCGGAGTACGTGGCGTCCTATCCGGAAATCGGCAAGCACTATCGCGAGCTGATCGGCCGCCATTTCCC
BP0314-126	[AminoC6]GGCGCGCGGATGGCCGGCCACGGTGCTCGACCAGATCAGCGCCATCGTGTTCATCGAACAATGCCGCGAT
BP0315-1121	[AminoC6]ACACCGAGGCCTTCAAGCGCTTCTTCCATGCCATGCTGGAGCGCGGCATCCACTTCGCGCCGTCCGCCTT
BP0316-181	[AminoC6]TGCCGCGAGCTGGGCGTGGTGTTCCTGGTCAACGATCACTGGAAACTGGCCCTGGATGTGGGCGCCGACG
BP0317-196	[AminoC6]GAAGAAGTCCACCCGGTGGCCCCCGAATTGCTCGACGACCAGGCACGCTGCCTGCTGGAAGACATGTCGG
BP0318-41	[AminoC6]ACGAAGAGGCTGGCCTGCCCGATGAAGGAATTGCCCCCGGCACCCGCTGGGAAGACGTTCCGCCGAACTG
BP0319-451	[AminoC6]CAGCTGGAAAGCGAAATGGCGCAGAACTCCTGGCTGAGCGTGGGCGCCGACTCGCACATCATTTTCGATG
BP0320-51	[AminoC6]CATTGCCATCGGCAATACCCTGACCCGCCAGGCGCGCCCGCTGGAAATCATTTTCTCGGAGACGCGCGCG
BP0321-461	[AminoC6]ACACCATCCGTCACCACAAGGGCGATTTCAACCAGCTGACGGTGGCCATCGTCGGCGACGTACTGCATTC
BP0322-776	[AminoC6]CCCACCAGATCCACCTGACCGATGTGGACATCGGCTTTTTCGACAGCCGCTTTCGCCTCGACCCGCCGCT
BP0323-326	[AminoC6]CGGGTACCTTGTTCATCGACCGGACGCAGCGCCACGCGGTGCATGCCATGGGGCAGTCGATCCATGACTG
BP0324-521	[AminoC6]TGCGCGTCATCATCAATGCCCTGACCCGCATCCGCCTGTGCACCCCGTCCGGCCACATGGAGTTCGCCAC
BP0325-311	[AminoC6]TCATTACCATTCCGCTGATGATAGGCGCGACGCTGCTGTCCGAATTCGTCACGCCGGCGGCCGAGATCAA
BP0326-146	[AminoC6]AGTACCAGTGGGTGCCCTACGACCGCATCAGCAATACGCTCAAGCAGGCGGTCGTGGCGTCCGAGGACGC
BP0328-46	[AminoC6]GTCGAAGGACGCGAACAGGAGTTCGACGACTGGTACATGAATACCCACATGCCGGACGTCATGCGCGTGC
BP0329-646	[AminoC6]CACTTCTGGGGCGAGCAGAACATCCGCTACCGCCACTTCCTGCCTGGCGAGGTGGATTATGTCTTCCTGC
BP0330-536	[AminoC6]TGGCGACCGCGCTCAAGAACGCCACCGGGGCGCGGCTGAACATCGTGCCCTATACCAGCACTTCGCAAGC
BP0331-216	[AminoC6]GTATTCGTACAGCGTGATGCGCGCCGCGCCGCAGCCCTATGCCATTGCCTATGTGCAGCTGGCCGAAGGC
BP0332-431	[AminoC6]AGGCGCCTTATCGCTGGACGGTGGCAGGCATCTACGGCAATTTCGCGCGCCGCCACATGCACGAGTACGG
BP0333-621	[AminoC6]CCATATGTGCCACTACGTCTCGGGCACCGCCCCCAGCAAGACCTTCGCCGCGTTCACGATGGGGCACCGT
BP0334-146	[AminoC6]GCACCGGCGACGTCATCGCCAGGCTGGTCGCGAAGAAACTGGGCGAGCAATCCGGGCAATCGGTCGTGGT
BP0337-171	[AminoC6]CGTGCTGGGCGCCAATTACCGCCAGGTGTTCCCGGCCGGCGATCACACGCAGGCGATCTACCGTTTCCTG
BP0338-536	[AminoC6]TGTGGATCGTCAGCGTGCAATTGCCGCTCTACCTGGCCAGCATGACGGTGGCGGCGTACCGCTTCAATCG
BP0339-46	[AminoC6]CAGGAGCGCATCATGCAATTCTTTCAGGCCCAACTCGAATCGCCCCTCGGCGCCCTGAGCCTGGTCACCG
BP0340-356	[AminoC6]GCCTGGTCAACCGCTATGCGCCCGGCGCGCGCATGTCGCTGCACCAGGACAAGAACGAGCGCGACTTCGG
BP0341-391	[AminoC6]CTGCTGCTCAAGTATGGGCCGGGCGATTACAACTGCCTGCACCAGGACCTGTACGGCGAACGGGTGTTCC
BP0342-306	[AminoC6]CCGCGTTGCCGTGCTCAAGGAGGGCAGCCCGTCGTGCGGCAGCGGGTACACGTACGACGGCAGTTTCAGC
BP0343-446	[AminoC6]TGCTGGCGCAGTGCCATGCCATGCACGCGCCCGGCCAGACCCGCTACCTGATGCTGGACGAACCCATTTC
BP0344-421	[AminoC6]AGCGTGATCGGCCTGCTGACCTTCATGGCCTCGGACGCGCAACTGCGCGACCTCACGTTCTGGAGCATGG
BP0345-116	[AminoC6]TTACCGAAATCGTCTATGCGCTGGGCCAGGGCGGCCGCCTGGTCGGCGACGACCTGTCCAGCCTGTACCC
BP0346-831	[AminoC6]CCCGCGCTTCAACCTGCACCTGAACACCGAGACCGTCGATTCGGCCTGGGTGGTCAGCAAGCCCACCAGC
BP0347-1806	[AminoC6]GTACACCAACTACGGCGGCCCGGGAACCTATCTGCGCGTGGGCAATCCCTCCTTGAAGCCCGAGACCAGC
BP0348-816	[AminoC6]CGACATCCTGCGCGCCCTGCCGGCGCTGCTGCCGGTGCAACTGTCCTATGTAACGCCGTACTGGATCACC
BP0349-46	[AminoC6]TACCGCGAACATCACGGCTGGCTGCAAAGCTGGCTGCGCAAGAAGCTGAATGATGCCTACGACGCCGCCG
BP0350-56	[AminoC6]AACTGCGCCGCACGATCCCGCTGTTTCCGTTCACGCTGGCCGAACTGCTGGCCCCGCTGCGCCGCAAGAC
BP0351-91	[AminoC6]CAGTTTCCCTATCCGAACCTGCGCTACCAGTGCGGGATGGGCAAGTGCGCCACCTGCGCGTGCCGCATCC
BP0352-166	[AminoC6]CCCGGCGCGGTGGTCAACCACGTGCCTTCCAAGTTCCTGGAGAAATTCGAATCGCTGCAGGGCGCGCGCG
BP0353-106	[AminoC6]ATTCCCTTCAAGTGCGGCGGCGGGCTGTGCGGGACCTGCAAGTGCCTGATCGAATCGGGGCTGGAGCATA
BP0354-821	[AminoC6]CGGATGAAGATATCGTGATCTACAAGTCGGTGGGCGTGGGGCTGGAGGACGTGGCCCTGGCCGGGTACGC
BP0356-386	[AminoC6]TGCGCAAGTTCCTCGACGATGGGACCGAAGCGGCGCGCAGCGACGACCTGCAGCAATTCCTGGCGCTCAA
BP0357-581	[AminoC6]AGTTCCTGCTCAGCGTCGGCCTGCTGCCGTTCCTGCTGCTCGGCTTCTCCTGCTCCAGCCGCCTGAAGGA
BP0358-56	[AminoC6]TGGCCATCATTCTGACGATGGTCTTGCGGGCCAATGCCGTGGTTCCGTCGGTGCTGGGCACCTTCCTGGT
BP0359-611	[AminoC6]AGCAGCGCTGCCTGCGGATCTGCGAAGTCGGCGCCCAGATGCGGCTGCTCTATACCACCGCCCTGTATAC
BP0360-1261	[AminoC6]ACCACCAATGCGCAGTACGCGCACCGTTTCGCGCGCGATATCCAGGCCGGCACGGTGAAGATCAACCGCA
BP0361-61	[AminoC6]GCCAAGTCGGAGGAAATCGGCGTGCTGGAATCGATCTGCATCGTCGATGACGGCGGCTATCCCATCGCGC
BP0362-821	[AminoC6]GCCGCAGCGGCTATGTGCAGGATGCGGTGCTGCAGGACTTCGACGACCTTTCCGAGCACGCGCTCTACCT
BP0363-246	[AminoC6]CATCGATCCGGCGCGCGGCGCGGGCATTGCCTTCACCGGCCCCTATGTATTGATCGAAGGGGCCTATCTG
BP0364-301	[AminoC6]CCGGACATGAAGTGGTTCGTCACGGCGGCCAACCGGCTTGACCATATCGATATCTACAGCTGGGAACGGC
BP0367-446	[AminoC6]TGCTGTTTCGCAGCGAACTCTACGCCAGCGTTTCGGCAGTGACCGGCGGCCTGTACCTGGCCATGTACGG
BP0368-66	[AminoC6]ATTCATGCAGGCAGTCCAAGAGGTCATGCTGAGCCTCTGGCCCTTCATCGAGAAGCACCCGCATTACGCC
BP0369-611	[AminoC6]ACCAGTACACCTGGTGGAGCAATCGCGGCCAGGCCTGGGCCAAGAACGTAGGGTGGCGCATCGACTACCA
BP0370-66	[AminoC6]TTTCGGCAGCTTCAAGGTCAAGTCCGGCCGTATCAGTCCCTATTTCTTCAACGCCGGCCTGTTCAATTCG
BP0371-571	[AminoC6]ATGCAGGAAGGCTCGTTCCGCTGCGACGCCAACGTCTCGGTACGCCCGGTGGGCCAGAAGGAATTCGGCA
BP0372-371	[AminoC6]AGCTGAACTGCGATGAGTTCGCCATGGGCTCGGGCAACGAGAACTCGGCCTACGGCCCGGTGCGCAACCC
BP0373-81	[AminoC6]CCAGGCCGAACTCAACGGCATCCTGCACCTCATCGAGCGCTTGCAGGCCGTCGATACGCAGGGCGTCGAA
BP0374-766	[AminoC6]GAGATCCTCGAATCGCTTACCGATCCGCTCAACCAGATCGTCTCGGCCGTCAAGATCGCGCTCGAACAGA
BP0375-341	[AminoC6]GCGTGACCGACACGGTGGCGCAGTCTGCGGTGGTGGTCGAAGTGCTGTACGAGCCGCCCAACGCCTTTCA
BP0376-226	[AminoC6]ATCGCGCTGCATCGCCGCCTGCAGCGCTTCGACCTCTGGAGCCAGGCCATGCACATGCTGCCCGTGTTCT
BP0377-1146	[AminoC6]GTCGTCCGATACCTATTTCTATTCGCTCGGCCCCGAGATCGGCGTGAACGCGCTGCACGATTTTTCCAAG
BP0378-706	[AminoC6]GGCTTCCATACGATCCAGTCCATGATCGCGGTGGGGTCGGGCGGCCTGTACGGCAAGGGCTACATGCAGG
BP0379-766	[AminoC6]CCGGAACATCCCCGCAATGGCGTGGCGACCAACAACATGTTCGCCATCCTGCTGGACCCGCAAGTGGATT
BP0380-141	[AminoC6]CATGCTTGCCATCCTGGCCTTCGCGGTGGTGGTGTGGATCACGGAGGCCGTCTCGTACGAAGCCAGCGCC
BP0381-141	[AminoC6]TTTCGCCAGCAAGGCGCAGATGTTCGAAGGGCTGATCGAGTTCATCGAAACCAGCATCTTCACGGTGGTC
BP0382-86	[AminoC6]GGCTGTTCGACCTCGACAACACGCTGCACGACACCTCGCACGCCATCTTCCCGCTCATCGACCGCGGCAT
BP0383-81	[AminoC6]CCGACGATTCCACGGCAAGACCATCGTGGTGAAGTACGGCGGCAACGCGATGACGGAAGAACGGTTGCAG
BP0385-291	[AminoC6]GTCGGTGGGCCTGGTCCATGTCGAGCCCTTTGGCGGTTATTCGAAGAAAATCAAGAGTTTGGCTGAGCTC
BP0386-256	[AminoC6]GCGGTCGCGATGAACTACGACCCGCCCAATTACGTGCTGAACTTCGCGCAAACGCGCAAGCTGCCGTTCC
BP0387-591	[AminoC6]CAGCCGCGAAGAGGCCATCCGCCTGTCGGGTTCGGGAACCAAATCCGGCGAGGGCTCGTCTGATGGTACG
BP0388-371	[AminoC6]GCGGCAATTCGCCCAATGTGGTGCGCGCCATGGAAACCGCGCGCGAACGCGAAATGCATGTCATCGCGCT
BP0390-626	[AminoC6]CGCGGCTGTTGACCGTGGCCCGCGAGTTGACCAAGCGCTTCGAGGAAATCGCCACGATGCCGCTGGGCGA
BP0391-381	[AminoC6]CAGGAATCCGATTTCCATCCTGATCCCCTGCCACCGCATCATCGGCCATGACACATCGCTGACGGGGTTT
BP0394-131	[AminoC6]CGGGGCTGACCTTCGGCTTTCGCCGCACGATCCCCCACCTGCTGGGGATCTCGGTCGGCTTTTCGATCAT
BP0395-321	[AminoC6]CTACTCGATGCTGGCGATCGATTATCGCGGCTTCGGCCAGTCGACGCCGCTGCTGCCCTCGGAGCAAAGC
BP0396-321	[AminoC6]CATCAGCTTCTGGGAAGCCTTCATGCTGGACATCGGCCTGCTGATGTTCTACCTGCCCTACGCCTTCTTC
BP0397-131	[AminoC6]GCAATGAACCAGGCAATCTGTCGCAGCAGGCCGCGCATGTCGAAGAGGTGTCTCCCTTGAGGAACCAGGC
BP0398-721	[AminoC6]CCCTGGTTCTGGCTGATGCAGGTACGCTACCCGGGCTTTTTCCAGTACTTCTTCGTCCACCAGCATTTCG
BP0399-626	[AminoC6]CCCGCTTCATGAAGGGGCTGTATGCCTGGGTGGGCTTCAAGTCGCAGGCCGTGCCCTACACCCCGCAAGC
BP0402-761	[AminoC6]CCGGCGCGATCATCCGCAACTTCGGCGGATACGTCGGCATACGGCTGGACGACCGGGTCTCGGAAATCAT
BP0403-686	[AminoC6]TCGGGCGCAACGAGCAGGTGCGCGTCATTCCCCTCATTACCGGCGGCAGCGCGGACAACATGGCCATGCT
BP0404-1021	[AminoC6]TTCTGGACCTTCATCAGCGCCGGCATCGTGAACATCTTCATTCCGTCGGGCGGCGGGCAATGGGCGGTGC
BP0405-101	[AminoC6]TGCTGGGCATCGGCCTGATCGCCGCGCTCGCGACGATCGCCTACAAGGCATACATTACCTTCAACTCTTT
BP0406-61	[AminoC6]ATCGTCGAAATCGGTTGCGTCGAGATCGTCAACCGGATGGTCACGGGCAACAATCTGCACCTCTACCTGA
BP0410-176	[AminoC6]ACGAAGACTACGAAAAGGCCTCGGCCGAACAGGCTGAGAAATACCTCAAGCTGATCCTCGACCGGGCCGA
BP0411-91	[AminoC6]TACAAGAGCGTCATCATCAACCGGCCCGATTTCGAAGGCGGCCCCGACCAGCCGACCGCCGCCGATGTGT
BP0412-536	[AminoC6]TGCTCACCACCAATGGCGTGACGCATGGCCTGGACATCGTGGCGCGCCATCTGATCAAGCCAGGCGACAC
BP0414-276	[AminoC6]CATCGGCTTCCTGGGCGCGGGCGTCATCATCAAGCTGGGCAACGAGGGCGAGATCCGCGGCCTGACCACC
BP0415-96	[AminoC6]CATATTCATCTCCATACTCACCAACAAGCTGCCGCCCCAGCACCAGACCAAGGCGCGGCGCATCGGGATC
BP0416-701	[AminoC6]ACCGGCGGCCCTACGCCACCCGAAACGGCCACATCTGCGTCCTGCTCTATGCGGACAAGCACTGGAAGGC
BP0417-156	[AminoC6]GGTGCTGACAGGCTCGCATGGCGTGTTCTCGTCCGGCGGCAATCTCAAGACGCTGTCCGATACGGTGGGC
BP0418-721	[AminoC6]AGCGGCAACAAGGGGTTCGAAGCCTATGCCTGGACCGCCGCCTTCTTTCCCGCGAAGGTCGATCCGGCCA
BP0419-561	[AminoC6]GGCGGACGAACCGTTCATCGGCTATTCGCGCACGCACGTGCCGGGCATGCACGCGTTGATCATGTACGCG
BP0420-1031	[AminoC6]AGCCGGCGCCCGACGATGTGCTGATGCGTACGCTGGCCTACCTGACGCTGATCAATCCGACATTTTCCTT
BP0421-836	[AminoC6]ATGCGGTGCATGGCGCCATCGGTATCACCGAGGAATTGCCGCTCGGCCTGTACACGGCGCGGCTGCACGA
BP0422-376	[AminoC6]CCGCATCTGATCCCCAAGGCGCGCCAGGGATATCGGCTCGGTGACGGCCAGTTGCTCGACCACATGTACC
BP0425-716	[AminoC6]CCATGGTGTACCGGCTGGAAATGGAACAGGGGCTGCTGTCGGCAACCCCTGTCTGCGATCCGGCGCTTAC
BP0426-71	[AminoC6]GCCCCGATCTTTTCGCTCACTACTCTGAAATCCAGGGCGAAGGCCACAAAGTCCTCGTCGAACAGCAGCG
BP0427-126	[AminoC6]GATCCTGTCGCCTTGGCGCGTTTACCGGATATATGCTCGCCCGGGGCACCTGTTGCTTCGAAACGATCAA
BP0428-461	[AminoC6]CCCGGATGATCATGCATCTGCGCGCCGACATGCGGCTCTACGGCATCAATTCCGAAGAGGGCCGCGTGCG
BP0429-521	[AminoC6]TCAACCGGCTCGACTACCGTCCGCTCGAGGGATTCGTCTATGCCGTCACCCCGTTCAACTTCACGGCCAT
BP0430-1326	[AminoC6]GATACTGCGCCTCAAATCCAAGGACCTGGTCGGCTATACCGCCATGCAGTTCCTGGTGCACTTCCCCATC
BP0431-1956	[AminoC6]CGCATACCCGCTGGTCATGAGCACGGCCAAGAGCGGCTGGTTCGTGCATTCGTCGCACCGGTACGTCGCT
BP0432-116	[AminoC6]GCCAGGAAGACGGCTCGCCGAAACAGGGGCTGCAGGAACAGGTCCGCCAGGCATTCGACAACCTCAATGC
BP0433-771	[AminoC6]GATACGGCTGTTCGGCGACTGGCGGCTCGACCCCATGCCCCTGTATATCGCGTATCCGCAGAACCGGCAT
BP0435-701	[AminoC6]CCCGCGACGGAAACCGGGTCATGGTCGCGGCCATTTCGAAAGGGCAGTGGCAAAGCCTGGTGCGGACATG
BP0436-56	[AminoC6]TCAAGACCGGTGATCAGTACGCGCACTGGCCCGGCCGGACGATCACCGAGGCGGACAATATCCAGTTCAG
BP0437-371	[AminoC6]TCGAGCGCGACTATCCCGGCGTGGAAGTGTTCGTGCGGGAGCTGACCTCGGGCGATATGTTCGAGACGGT
BP0438-66	[AminoC6]GGCCTTGTCGGGGTTGCGGGTATTGGATATCGCAACCTTTCTCGCCGCGCCGTTTTGCGGAACCATCATG
BP0441-41	[AminoC6]ACATTACGCCACGCACGATTCGTTTCTACGAAGACCAGGGCATCGTCAGCCCTTTGCGCGATGGCCGCAA
BP0442-341	[AminoC6]TGTGGATCAGCATGACCGATTTCATGGTGGCCAGCCTGTGGTCGCGGCGTACCGATGGCGGCGCCTCGGG
BP0447-671	[AminoC6]AGATCCCGACGCTCAAGCCGGCTTTCAAGAAGGATGGCACCGTCACCGCCGCCAACTCGTCGTCGATCTC
BP0448-951	[AminoC6]ATTCGACGAATTCAAGGCGCGCTACGGCACCACCCTGGTCACCGGCTTTGCCCATATCCATGGCATGCCG
BP0449-606	[AminoC6]CCTGCAGAAGCCTCGCCACATCGAAATCCAGGTGTTCGCCGACAGCCACGGCAATTGCGTCTACCTGTTC
BP0450-41	[AminoC6]ACAAGGGCGATCATTACCTGGCCCTGGGCCTGGCGCGCGCCGACGAAACGGACGAGGTGGTGGTGGTGTA
BP0451-446	[AminoC6]GCTGGGACACGATGTTCGCGCCGCAGGTGGAGGGCTTTCCCAAGGCCGAGATCAATGATCTCGACTCGGT
BP0452-571	[AminoC6]GATTTCCTGGGCCACCAGGTGCCGTTGATGGTGGATTCGGTCACCGCCGGCCTGCCGCACATCAAGACCG
BP0453-731	[AminoC6]TATTCACGGAGTTGCAGGCGGGCTCATACCCGTTCATGGACGCCGACTATGGCGACAACGAATGGGCCGA
BP0454-816	[AminoC6]GCTCTACAGCGACGCCACCCGCAAGACGCTGGACAATGGCCATGCCAAGGGCAAGCTGATCACCAAGGAA
BP0455-1741	[AminoC6]GTGTTCTCGCCATCGCTGCTGATCTCGGTGCAGGGCTTCACCTGGTACGACTTCTTCACCACCCTGGTGG
BP0456-1481	[AminoC6]GCACCTGGCGCGCACCCGTCATCGACGAACAGTACGAAGTGCAATATGCGAAGTCCAATGTGTCGGGCAG
BP0457-216	[AminoC6]CGAATACCAGCAGTTGGGTACCGAGTCGATCGGCTTCATCACCTTCCTCGAATCGGCCGGCGTACTGCCG
BP0459-1251	[AminoC6]CCAGATCCTGGTGATGGTGGGGCTATGGGACAGCGCCTCGTTCGCCAGCGCGTGCTTCTTCATTCTGGCC
BP0460-46	[AminoC6]GATATATCACGCGCCTTGGGAGGCTTTGCGCGCGAGGGCGACTATTTTGAAAGCGATCGTTACGTGCTGG
BP0461-626	[AminoC6]CCGTCCAGGAAGGCTGGGGCATGCCCATCTTCGACGCCACCACGGAAGCCTCGTGGCAGGAGTTCATGGG
BP0462-506	[AminoC6]CCAAGACCCATCTGCATCGCGAGCTGGGCGAGATCTGGCGCAAGCTGGGCCAGACCATCGTCATGGTCAC
BP0463-101	[AminoC6]GCGCCTGGGAAGGCCTGACGCGCGTTCCCTGGTTCGTGCAGAACACGATCTTCGATCCCTTCTTCATCAG
BP0464-251	[AminoC6]GCATCGACGCCGAACACGGCCGGCTCGACATCCTGGTCAACAATGTCGGGGCTCGCAACCGCAAGCCGCT
BP0465-1271	[AminoC6]GCAAAGTGCGCAGCGGCCAGGTCTTCATCAACAACTACGGCGCGGGCGGCGGCATCGAACTGCCCTTCGG
BP0466-486	[AminoC6]GGTCACCACCAGCAAATCGATGGCCGCCGAGCTGGGGCCGGACAACATCCGCGTCAATTGCGTCAACCCC
BP0467-106	[AminoC6]ATCGAGCGTGGCGTCGACACGGTGTTCGGCTATCCGGGCGGCGCCGTGTTGCCGCTATACGACGCTTTGT
BP0468-181	[AminoC6]ATCGGCTTTACCGATACCGTCATCGTGCATGTCACGCTGGAAAGCCACAGCGAGGAAACGCTCTACGAGT
BP0469-236	[AminoC6]TCCTGGGTTTTCGCAACAACGTCTGCTACGACCGCTGGTGGGAGGCCCGCAAGCAATGGGCCGAATTGAG
BP0470-146	[AminoC6]CCGATCGCCGGCACCCCACCAATCCGGACGATCCGTTCCATACCTTCTTCTTCTCGCTGAGTTCCGGCCG
BP0471-66	[AminoC6]GCGCGCCCTGCAGCACCTGCGCATCGGCCGCCCCGTCATCCTGATGGACGATTTCGATCGCGAGAACGAA
BP0474-791	[AminoC6]GCAACGTTTCCGTGCCGTATGGCATTACCACGCCCGACCAGCCCAATATTTCATCGACGCGTTGGCGCAC
BP0475-66	[AminoC6]GAAACTGATCGATCTCGACATCGAGACTGCCGGTCGCGAACAACGCAAAGGCAACATCTACAAAGGCGTC
BP0477-91	[AminoC6]TTCCTGCTCAGGCTGTGCAAGGGCGTCCCCAAGAGCCATATCTACAAGGCCATCCGCGGCGGTGAAGTGC
BP0478-401	[AminoC6]CCGATGAAACCTTCAGCAAACCCCACCCGGCGATGTTGCAGGAACTCATGCACGAGCTCGGGCACGAGGC
BP0479-181	[AminoC6]CGCTATGCGGTGGTGGACAAGCCCACGTCCTTCAAGGACGTCACCACCTACAACAATTACTACGAATTCG
BP0480-246	[AminoC6]GTGCGGGTTGTTTGCGTTTTTCTACGGCAGCCTGCATTTCCTGGCCTGGGTATGGTGGGATCGCGGCCTG
BP0483-326	[AminoC6]ATCGTGCGAAACGCTCCAGCCCTTTCAACCCCGAGGAGCTGCGCATGTACCCCCTGACGATGGAAGACTT
BP0484-66	[AminoC6]GCCGCGCATGTTCTACGACTACGCCGATTCAGGCGCCTGGACGGAAAGCACCTATCGCGCCAACGAAAGC
BP0486-291	[AminoC6]GACGTACACGACCAATTCCCTGCTGTACGCCAACCTGAACTACGACCCGATCAAGAGCTACGAGTATGTC
BP0487-866	[AminoC6]GCTGGGAAGAGCTGGGTTGCCGGGTCGACCAGGCATGTCCGGACTTCGGCCAGGCGGATTCGTCGTTCCA
BP0488-61	[AminoC6]GCCGCTTTGCTTGCCGAGCGTGCCGACCACCCCCTGTATGTCGCTTCCGTGGAAAAAGGCATGCGCGTGC
BP0489-656	[AminoC6]GCCAGGGCAAGGAGGAGAACTTTGCGTTCTCCGGCGGCGTGAAAGGGTTTGTCGAGTACATCAACCGCAG
BP0490-406	[AminoC6]ATGCTGCGCCACCTGTTCAACATGGTGCACTTCGCCATGGCCCAGCAGGATATCCGCTACTACCTCAATG
BP0491-41	[AminoC6]AGGAACTCCCCCCCCAACAAATCAGCGCGTGGATCCGACCGCTGGTCCCGCTTGCGTATGACGAAGCGCA
BP0492-1	[AminoC6]ATGAAACGCACCTACCAACCTTCCGTTACCCGCCGCAAACGCACCCACGGCTTTCGCGTGCGCATGAAGA
BP0493-66	[AminoC6]CAAAGGCCGGCGACTGGCCCGAGGGGCTTTCTTTATTGTCAGCGCCTCGCCCTGTGCCCCTGCTGATGAC
BP0494-106	[AminoC6]ATCGAAGCCATTGAACGTCATGGCGCATGGCGCGGTCTATGGTTGGCGGCGCGCCGTATCGGCCGCTGCC
BP0495-686	[AminoC6]CCTCCAGCTTCTATCACACGTTCACCGGCGTCGCGGTGTACTCCGAGCAGGACAAGTTCCAAAAGGTCAC
BP0496-661	[AminoC6]GCCTTTCGCAGCCGCGCCTTCGCCGCGCTGTGCCATGAGCTGGGCATCAAGCACCGCTTTACCCGACCTT
BP0498-446	[AminoC6]TGGATACCGATGCCGAGCTGGTGGTCAAGCATCTGGGCATAGCCAGCGGCACCCTGGTGGCAAGCCCCGC
BP0499-51	[AminoC6]TGGCGCCGACGAGCCGGTCACCTCCCTGGCCATCGATGAGCAATGGGCGGTCCATATCGGATGCGAGGAC
BP0500-646	[AminoC6]GGCCTGGACACCATACGCCCCAACCTGACGGCCGAGGAAAACGGCGTCGCCATCCTCAAGACGCAGACGC
BP0501-101	[AminoC6]AGATGCCGCGTCCTCCGTACTGGCCGCGCAGCAACGGGCAGCCGGTCTTCTTCGACGCGGTGTATCGCAA
BP0502-146	[AminoC6]GGGGAATCACCCCGAAATCTGTTGCGCAAGTGCTACAGCGGTACTGCGACGAGATATCCCCTCGGAACAA
BP0503-41	[AminoC6]TCCTGCAGCTGAATCCCGCGCATGTGCGTGACAGGCTGACCAAGCGGAAGGACTTTCCCCGCCCCTTCAT
BP0504-41	[AminoC6]TGGGCGCCGTAGTGGTGCTCGCCCTGGCACTGCACCGCTGGCTGAACCGAGAAATCGAAAAGGAAGAACG
BP0505-186	[AminoC6]TGTCGATGACTATGGTGGCTCTGCACGGCGCCCCGGCGATACCTGGTTTGGATGTGCGGCCCACAAGTAC
BP0506-636	[AminoC6]CAGCGCCTATGGACATAAGCCTGAGCCTCTGGACACAAGCCCTGGACATAGCGCGCCCCAGGCCCCTGCT
BP0507-321	[AminoC6]GATGGACCCTGTAGACGTCGACGGTTTCCAGGCGGAACTGCACGAAGGCGGCAGCGTGACGCTCACGTTC
BP0508-371	[AminoC6]AGACGAAGTGCCCGAAAAGCACCACGCACATCCGCTATCTGGAAGCGGGCACGCTGCCGGACCAATATCG
BP0509-481	[AminoC6]CCAATGAGCCGGGACGAAATCGACGGGATCATGAACCGGTCCCAGTCGGTGAAGTCCGGAAAGTCGTCGC
BP0510-111	[AminoC6]GACCCTCGACGCCCGATCCACCCTCACCGCCTGCGAAGGCTGCGGCAAGACCGCAGTCGCCGCGAAGGAA
BP0511-251	[AminoC6]GAGAGTCCGCGGTGTCGGTCGGCACGCTGTTTGTCGAGTGGACCAAGCTGGCCCGCGCCCGACTGCTGGA
BP0513-51	[AminoC6]GCGCCGCGATGGTGCATGTTTCGAGGGCTACAACAAGGTCGTCCGTGCCGTTCAGGGCCGTGAGTTTTCC
BP0514-786	[AminoC6]GTGGGCTTACGCTCACACCTACCAGAACTCCCAACACCGAGCCGATGCCATGAAATCCTGGCTACACTAC
BP0515-41	[AminoC6]AGTTTCAAGCCGCCTGCCAGCGCTATGCGCATGGCAACGGCTCTTCGATGGCAATTGCCGGGGAAGCACT
BP0516-446	[AminoC6]CTCGAATGGACTACTTGCTCGGGCTTTCAGATCAGTGGATGACATGCGAAGAGTCAAATCGACGCGTGTC
BP0518-236	[AminoC6]TCCAGGTGCGCGTGTACGTGGACAGCGTGGAGAACTGGCCGGCCTTCGACGCCATTTACGCCGAATGGGC
BP0519-481	[AminoC6]CGCTGGAGCTACGCCGACCTGTCGCTGTATCACGTGGTCGAAGGCCTGCTGCATGCCTTTCCGCGGCGCA
BP0520-156	[AminoC6]CGATTTCAAGACTCCCTTCATCGATTCGGTCAGCACCGTGTCGGTGCGGGATCACACTTTCATCTTCGAG
BP0521-181	[AminoC6]AAGGACGGTTCGCCCTATTTTTCGCTGACGGCGACCAATGGGCAGTCGATCGGACGCAGCGAAATGTACA
BP0522-851	[AminoC6]TGGCGATGAGCCGCGACCGCGGCACGCAGAAGCAAAAGCAGGATTTCGGCTATGGCCAGGTCTGCACGGC
BP0523-376	[AminoC6]GATTGGGACGCGATCGTGACGGCGGAAGAAGCCGGCTTCTACAAACCCGACCCGCGCCCGTACCGCATGG
BP0525-56	[AminoC6]GCTTCGTCTACCAGGGCAGGACTTGCGTGCGGCGCCTGCGCATGAAACCCACCGTCGCCAACCTCAAGCG
BP0526-41	[AminoC6]AGACCTGCATCCATGCCCTTGCCGCCGTATCGGGCGATGCTCGGGACCAGCGCGAGACGGACGCCGAGAT
BP0527-61	[AminoC6]TGCAACACCATGTCGGGCGCCGGCAAGGACATCGAGCGCGGCGGCGAAAAAATCCAGGAGAAGGCGCAGT
BP0529-1366	[AminoC6]ACGCGTGCATTGACGCTCGCTGGAAACGAAAGCATAGACGTCGCAGCCACCAAGATACTCAGTTGGAACG
BP0530-436	[AminoC6]GAAGTGACCTGCCTGATGCTGACACGCCGATCGACCACCCTGGACCTGGTGCGCCACCTGCATGGCGAGC
BP0531-421	[AminoC6]GATCTGAAGACGGTCCTGGACTCGGCCAGGCAGAGTCCCGGCCGCTACACCTACGCCACGTATGGCGTGG
BP0532-1411	[AminoC6]GAGGTGTCGGAACCGGAGCTGGTGCAGTGGTGCCGCGAACGCATGGCCAACTATAAAGTGCCCAAGCGCA
BP0533-401	[AminoC6]ACAAGTGCTCGTCGAGCAAGGCCATCCTGGCCTACCTGGATCCGGCCCGCATCCAGGCGCTGCTCGAACC
BP0534-636	[AminoC6]GTCCAAGCAAAGCATCAACGCGTATGCCAACGCGCTGAACCACCTGGGCAGCCACATGGACGTGGACCAG
BP0535-66	[AminoC6]CCCGGAAACCGTCAAGGGCTATCAACAGCTTTCGGCGGCCGGCAAGCAGACCAATCAGCTGGACGCCAAG
BP0538-541	[AminoC6]GGCATCCGCAGCGTGGACGAAGGCGAACGCAACCTGGTCTACGACGCCGGGCTGGAGGTCTACGACATGC
BP0539-1121	[AminoC6]GCCAGACCCTGCGCCTGTCGCCGCCCTTGATTGTCACGCGCGAACAGATAGACTGGGCCTGCGCGCAACT
BP0541-356	[AminoC6]CGCGCCGCCTGCTCGATGCCTACAGCAGGCACGAGAACGCGTCCGAATGGAGCGAGCTGAACGCGCAATT
BP0542-611	[AminoC6]GACACGTGGAGTCGATGTTCTCCGGCGCGGCGTCTGCCATTCCGCATGTCAACGGCGGCCGTTTCCATGC
BP0543-61	[AminoC6]GCAGGCGCGATGAATCCCGACCGACTGCTGGGCGAACCCTTGCGGTTGCCCGATTCATTGTGGGCGGCCA
BP0544-56	[AminoC6]GCTATATGCAGGAAGTCACGCGCCTGACGGTGGAGATCCTCAAGTGCCCGGTCGAAAGCGTGGATGTCAT
BP0545-391	[AminoC6]GTCAAGCTGACGCCGCGCCATTATGCCTACCTGAAGATTTCCGAAGGCTGCAACCATCGCTGCAGCTTCT
BP0546-336	[AminoC6]CGAGCCCGATCTCTCGCCGGTCGGCCTGCTCGAACGCAGCCACGCCGAATATGTGGAAGGCAAGGATCTC
BP0547-386	[AminoC6]AGAAGCCATGCGGCCTGCTCAATATCGCCGGCTATTACGACCTGCTGGGTCAGTTCCTGAATCACACGGT
BP0548-356	[AminoC6]GCTATGACTGGGTGTTCCAGGCCGAGCCGCACCTGGTCAAGCGGCTGACCATCACCATCGAATCGATGCT
BP0549-151	[AminoC6]CGCGAGATCATGGCGTTCCTGGAAGTGCCGGTCTGGAAGCTGCCGGCCATCATGGCCCATGTGCGCCAGC
BP0550-46	[AminoC6]CAGGCCCGGTACGGCACGCCGGCCCCGAACTCGCTGACCAAGGAAGTCGATTACCTGCACCCCCATTACC
BP0551-821	[AminoC6]CCGATGCGCAAGGCATAGATATCGCCACCGGGCAGGGCGTGCTGCGCCTGCTGGAATTGCAGAAGGCCGG
BP0552-216	[AminoC6]GCTGATCAACCCCGAGATCACCTGGAAGAGCGACGAACGCCAGACCTACGAGGAAGGCTGTCTGTCGGTG
BP0553-386	[AminoC6]TCCCGACCGACCTGTACATGATCCAGGGCATGATAGACCTGCTGCGGCAGGGCTACGAACTGCGCCTGGT
BP0554-241	[AminoC6]TTCGAGGCCATCGTGCACGTATCGCTGGATCAATCCCAGGCTGGCTGGCACGAGGCCTTCGTCGCGCGCC
BP0555-221	[AminoC6]AAACGCTGCAATGGGCCGAGCAACCCGGCCACCACATCCTGACCCTGGCCGACCCCGCCTATCCGCAACA
BP0556-281	[AminoC6]GCGCCGACGAAATCGTGATTTTCGGCGCGGCCAGCGAGGCGTTTTCGCAGAAGAACATCAACTGCTCGAT
BP0557-296	[AminoC6]GGATCACCCGCCGCGAAGTCGCCTGGCAGGACATCCAGTTCGCCAAGTTCGTGCCCTTGCTGTTTTCCAA
BP0558-521	[AminoC6]TCGAAACCTTCAACGAAGTGGTCAATGCCTTTGCCTCGGGGCGCTGCGACGTGTTCAGCACGGATGCGTC
BP0559-526	[AminoC6]TCGTTTTCCAATCCATGCGGGGCCACCATCAGCCGCGAACGCCGCCTCAGGCTGCTGGAGCTGGCGGTCA
BP0561-326	[AminoC6]ACCCGGCCAAGTTCACGTATATCGGCGGCATCGCCCGGTTCCCGCTGATGCTGGCGGTGAACGTGAACTC
BP0562-136	[AminoC6]AACGGCGCGGGCTATATGGAGATCGAGAACGACGCCAAGGCTGCCGACCGCCTGGTCTCGGTCAGCTCGC
BP0563-786	[AminoC6]CGCCTGGGAGGACGTGCCGCTGTACTGGCAGCATTGGCGGGTAAACTCGCAGGCGATGGAAGCCTTGACC
BP0564-126	[AminoC6]GCACCTGCTGAGCATCCTGGCCGTGTGCGCCCTGATCGACGCTGTCTTCATCTTCGGCAGCGTCTGGGGG
BP0565-881	[AminoC6]GCATCGGGCGCGCTGTACCCATCTCCAGACTCAACCTGGACGAATACAACCTATTGACAGTTCACACTTA
BP0566-366	[AminoC6]CCTGCACTTCGAGACGGTCATGCTGGGGCACGACCTGTATCCCGGCCTGACGCACGCCAATCTGTGCCAG
BP0567-571	[AminoC6]ATCGGCTTTGACCGTACGCGGGTCGAGATGCTGATCGATCCCGATGCGACGGCCAACGTCCACGAATTGC
BP0568-201	[AminoC6]GTCCGAACCGGCCTTCCAGGCCCTCAAATGGATCGGCGCTGGCTATCTGGCCTATCTGGGCTGGCGGCTG
BP0569-1261	[AminoC6]CCTGTTGCCATCGATGCAACACCGCAGGCGCAACACGACGGTTTTTTCTATGCCTTGTTTGCCAAGCGGA
BP0570-241	[AminoC6]GACCTGCAGATCACCCGGTCGCGCTGGTGGTGGTTCGATCACACGCTGGTCGACAAAAGCATTACCTGGC
BP0571-2196	[AminoC6]CGCCAATCGCAAGGAAGGGGGCGCGCGGATCTCCATATTGTTGACCCGCCTGGCTTTGCCGTCCGATACT
BP0572-156	[AminoC6]CATCTGGATGCCAGATACCGACGGCGTCAGTCTGCTCAAGGAGTGGGCGTCGCAGGGCTTGCTGGACATG
BP0573-1246	[AminoC6]CGTGGCGACGAGATCATCGTTCCCGACGCCGACACCGAAATCCAGTCGGACGACCATGTCATCGTTTTCG
BP0574-866	[AminoC6]GCCTGGTGATCTCCGTATTCCTCTATATCAAGGGCGTATACGGAGACCCCTGGGAGGCGTTGCGCTATGG
BP0575-266	[AminoC6]CCAACGACAAGCGTTCGCGCCAGGCCGTGATCACGCAGGAAGGCCTGCGCATCATGGGGCTGCTGCAAGG
BP0576-446	[AminoC6]ATTTCGACGGCCGCATGTTCCGTGCCGTGTACGGCCCGCACTGGCGCCTGCTCATCATCGGCGCCAACCA
BP0577-291	[AminoC6]GAATATGCCGCAGCGGGCCGATGTCTGCCTGGTGGCGCTGGCCGATATGCCATGGGTGCGGCGCGATACG
BP0578-721	[AminoC6]CTGCAGCGCGCGCCGTCCGAGTACATCGGCTCCAATATCCTGATCACGACTTCGGGCGTCTGTTCCCACC
BP0579-1	[AminoC6]ATGCAGAAGACCTACCGCATTGGCCAGATCGTGCCGAGTTCGAATACGACGATGGAGACGGAGATTCCGG
BP0581-841	[AminoC6]CTGTACGACCGGGAGGCGACCATCGGCATGGATGCGCGGGCCTACGAGGGCAATTTCCTGTTCTCGCTGG
BP0582-521	[AminoC6]ATCGCGCGCTGGGCCCGCACGAGGCCAACCTGTTCGACATGCGCCAGAAATACGCCGCCGTGATGACGCA
BP0583-316	[AminoC6]AGCGAAACGCCAGACGGCGAGATCGCCGCATCCAGCACTTTCCTGCTGATGCAGACCCTGGTCGAGGGCC
BP0584-1006	[AminoC6]CCCGACAGCATGATCATGCAATGGACCATGTTCGGGTACGAGGACGACACCGAGGAGATGCAGCGCCACC
BP0585-976	[AminoC6]ACCGACCAGTACGGCTGCAACATCCAGATCCTGGGCTTGCCGCAACCCGGCCTGCGCTATGTATGCCGCC
BP0586-61	[AminoC6]ACCGCCGGCGAGGCGAAATTGGCCCTGTATCGCAGCGAAGGCGAATACTTCGCTTCGGACAATGTCTGTA
BP0589-241	[AminoC6]GCGCAGAACATGGACGCGGTCAGCAACGGCACCGTGGAATGCAACCATGTGCTGAGCACGATGTACATCG
BP0590-1171	[AminoC6]GGCCGCGAGCCTTGGGAAGTGCGCCTGGAGAACCTGGTGCAACCCGAGCAGATGCCTTACGTCAATGTGA
BP0591-726	[AminoC6]GATCGATGAAGCGGTGGCGCAGGCCATGCCCGGCAAGGATGCCCTGCATCGCAAATTGCATGCAACCGCC
BP0592-191	[AminoC6]CCTATGCGGTGGCGTGCGAAGGCCGCCAGGTGACCACCATCGAAGGCTATGACGGCGATCCGGTCATGGC
BP0593-481	[AminoC6]CTGAAGAAAAGCGATCTGGAGCTGATCAACGTCGATGCCGCCAGCAAGGCCTCCACCTATGCGGTGGGCC
BP0594-601	[AminoC6]TTCCTGGGCGACGAAGTGATGGTGTTCTCGCCGCGTCCCGGACGGGTGCTCGAGACCATCCGCATCGACC
BP0595-131	[AminoC6]AGATAGCGCTGGAGCTGGCCGCGGAATGGCGCTGGTACGCCGACCAGGCCTGGTACACGCTGATGACCAC
BP0596-1	[AminoC6]ATGTGGGCATTGCTTGCCTTATCGCGCGGCATAGACGCGCTGAACCTGCGGGTCGGCCGGGCCGTGACAT
BP0597-1586	[AminoC6]GCGTGAAGATCGAAGTGGAGGGGGGCTACGGCGGCAGCGTATACGGGGGAGGCGACGCCACGCCATTCAA
BP0598-66	[AminoC6]GGTCGATCCCCGCAGCTTTGACTTGGCTGCCGCGTCTGACGAGTTGTTGGCCCAGTTGGCCAACCATCCC
BP0599-586	[AminoC6]ATGCACGATTTTGGCGACCTGCTGGTCGAGAACGGTTTTGCCGATCCGGTAATGGACCAGGAAACCCTGA
BP0600-121	[AminoC6]GCGCTCGATTACGCCGGGCCCTACCGCGGGCTGATCTCCCGCTACAAGACCGCGTGCCGGCATGAGCTGG
BP0601-341	[AminoC6]CGCTGTTCGGACCAGCCCAGCAACTGCGGCTGCCCATGCGGCCGGGCCAGCGCAGCCTCAATCTGTCCAA
BP0603-926	[AminoC6]CCCGCGCACTGAACATCGAATTGCCGATCACCGAGGCCGTCTGCGCCGTGCTGTTCGAGGGACTGTCGCC
BP0604-71	[AminoC6]ACCTGAAGGACTTGTCGCTGGAAATGCCCAATGCGCCGCACGTGTTCCTGGAACAGGAAGCGCCGCAAGT
BP0605-86	[AminoC6]ATCTCGAAATCATCCGTATCGACCAGGATCCGTCGCAACGCGACATCATGATCGAGCGCACCGGCCGGCG
BP0606-116	[AminoC6]CGGTGGGTACGTCCGAAGCCATCCAGATGGTCAACCAGCGCCAGGCCGTCTGGGTCGACGTGCGCCCGAC
BP0607-566	[AminoC6]TGATCAAGCACCTCGACAATGTTTCCGATGATGACATCGTGGGCGTGAATATTCCGACCGGCCAGCCTCT
BP0608-1456	[AminoC6]GATACTATTGCTACGGTAGGCGCGACCGGCGGCCAAGTGGAATCGGGCCTATACTTTGAAATTCGCCATC
BP0609-881	[AminoC6]GCTGGGTCAAGACCGTGCCGATGGTGGTGCTGGTCAACGTGGGTTCGGCTTCCGCCTCCGAGATCGTGGC
BP0610-371	[AminoC6]ACTGTTCGGACAACTTCGCCACCCGCCACGCCATCAACCGCGCCTGTGTACGGCACCGCAAGCCGCTGGT
BP0612-636	[AminoC6]CATCCACGCCGGCCGCCTGAAACTGCTCGCGGTCAGTTCCAGCGAACGGGTCAAGGAGTTCCCCTCGGTG
BP0613-121	[AminoC6]CCCGGCAAGGTCCACCCCTATCTGGTCAGTTTCATGAAAGTGGGTTTCGTGGCGCGCGATCCGGCGTCCG
BP0615-676	[AminoC6]TCGCGCCTGGCGCCGTCGGTGCCGTCGCTGTCCGAATCCCTGAAGGACTACAACATCACCAGCTGGTATG
BP0616-251	[AminoC6]CCAAGGCGTATCCGGACAAGTTCCATCCCGTGGGCTCGATCGAGGCAGCCACGCGCAAGGAAGCGATGAC
BP0617-446	[AminoC6]TCTTCTCGATATTCGGCGCGGTCAACTGGGTGCCCAAGTGGTTCTCGGATTCGGGCAACTGGTCCAACAA
BP0618-1056	[AminoC6]GGTGGCCTGGGTAGGCCTGACCGAAACCGCGGCGCAGCGCGACGGCATTGCCTACGAGAAAGCCGCTTTT
BP0619-521	[AminoC6]TCGATTTCATCAAGCAATACTGCGCGCAGGGCGGACGGGTGGTGCTGCTGAGCGAACAGATGGCCAGCCT
BP0620-206	[AminoC6]TTTTCGCCATCGGCGCCTACGTCAGCGCCATTGCGCTGAAATCCTGGGGCGTGCCTTTTCCCGTGGCGCT
BP0621-76	[AminoC6]AACCTGACGTTCTGGACGACCCGCGTGCTCAATTTCGGGCAAGGGTCCGTCCTCATGGCAGGCGCCATGC
BP0622-1081	[AminoC6]TACCAGGGCGTCAACACGGCCTACACCTTCTCGAAGGAACGCCACCACGGCATCGAGACCGATGGGGTCA
BP0624-481	[AminoC6]ACGTCGCGGCCCAAGGGCGTGATGCACTCCTACGGCAACCTCCACTGGAAATCCATCGACCATGTGATCG
BP0625-61	[AminoC6]GAGGACTACGGTGTGGATTACTGGCACGACCTGGACCGCAGGAAAGCGTTTCCGCAGGAGTGCTGGCAGG
BP0627-341	[AminoC6]CCGAGCTGCTCCTGTGCCTGGACCTGCGCATCGTGGCCGATAACGCCGCCATCGCGTTGACCGAAGTGAA
BP0628-451	[AminoC6]CCGGCCGACGCCTATGGCTTGCTGAAGTCCGCCATCCGCGATCCCGATCCCGTGGTGTTCGTGGAAAACA
BP0629-536	[AminoC6]AGTTTTCGCCCACCCACAAGCAATTCGTCGCGCCGCTGGACAAGCTGTCGGCGGCCTTTTCGATTCCGCA
BP0630-191	[AminoC6]ACTTCCTCAAGACCCTGGTGTACGAGGGCCTGGTCACGTTCGACGAATCGACCAAGACCTATTCGATCGC
BP0633-96	[AminoC6]GCAGGCCTATCCTTCCAAGCCCATCGAGATCATTGTTGCCTCGTCGGCCGGGGGCATCCTGGACACCATC
BP0634-211	[AminoC6]GACTGCATTGTGCGCGAAGAACTCAGTTATCTGTCGCAGGCATTCGCCTCGACCTGGTCGGCCCACACCC
BP0635-621	[AminoC6]GGGCATGTCCAAGAACATCCTCAACCGCTCCTTCAACCTCGACCAGAACACCCTGGCCGAACTCGAATCC
BP0636-136	[AminoC6]GACGGGGTGCTGTGCGCCTATTCGTTCACCGAACCGCACCTGATGCTGGGTTCGGTGTTCTGCGAATACA
BP0637-226	[AminoC6]TTCAAGGCCGACACGCCCTATGCCATCGCCCTGGTGGACCTGGACGAAGGCTTCCGGCTGATGGTCAACG
BP0638-326	[AminoC6]AAGTCAGCGGGGTGGGCGAACGCGAACGCAACCTCTACACCGGGCGGATGAACCTGATCTGGGCCGCATG
BP0639-51	[AminoC6]CCAGGCGGATATCGACATCTACGCCGAGCTGACCGACGATTTCAACCCCCTGCACGTCGATCCGGCGTTC
BP0640-961	[AminoC6]AAGTATTGCGCGGGCAGGCTGTCGATGCGGATTCCCAACGAGTGCCTGCAGTTCTGGGGCGGACAAGGCG
BP0641-451	[AminoC6]AAGGCGCCCAGCTATGCGTCGGCCGGCAACGCGACCACCTCGCACCTGACCATGGAGCTGTTCAAGAACG
BP0642-931	[AminoC6]CAGACCTACGACCAATTCCGTCAGGACCCGCAGGTCCGTACCTACGAACTCTTCCAGGACATGGACCTGG
BP0643-321	[AminoC6]CATCCCCGCCGCGATCGCCCAGTACCGCCAGGCGCATCCGCAGGTCAAGCTCAGCTTTCATCACCTGACC
BP0644-686	[AminoC6]AAATGCTGGTGCAGGTGTGCCGGCTGTTCGCGGCGGGCAAGGCCGAGGCCGCCGAGGATTTGTTCAATCT
BP0647-126	[AminoC6]CGGGCACAGCGCGGAAGGCGAATCCATCAAGGATCGCATCCTCGTCATCCCGACCGCCAAGGGTGGCGTG
BP0649-411	[AminoC6]TTCGGTGGCCGACCTGCTGGCCCAGATCAAGGGCAAGGACGGCGCGGCGAACTATGCCTCGTCCGGTACT
BP0650-41	[AminoC6]TATTCAAATCACGGCTGCGGATGAAGCACCTGGAACTCTTTCGCAATCTCTGCGAGCTGCACTCGTTGCG
BP0651-1461	[AminoC6]GATGAAGCTGTACTACGGGCATTTTTTCTGCCACGTATTCCACCAGGACTATATCGTCAAGAAGGGCGAA
BP0652-831	[AminoC6]GCATCGCATGGCGGACATGCTGGTACAGAAAGAGCTCGCGCTTTCAATGGCCTACGTGGCCGCCCAGGCG
BP0653-86	[AminoC6]GCGAGAAAGTGCTCGCGCACCAGCATCTGCTGCGCGATGACTACATCCGCTGGCACCGCATCCTGCATGC
BP0654-731	[AminoC6]TGAAGGAAATGCCTTCGTTGCCGACCAGCGCCAAAGCGGGCTATCCCGATCTGACCGCGCGCGGGTGGAA
BP0655-956	[AminoC6]AATGGTGCGGTTCGGACGATTTCGGCACCGCGGCCTATGGCTCCGAAGGGGGGCTGTTCAGCCGTTCGGG
BP0656-326	[AminoC6]CGGAAAACTGTGTCGCCGCGGGCAACCTGCTGAGCAATACCGCCGTGATCGGCGCCATGGCCAGCGCCTT
BP0657-271	[AminoC6]CGCTACCGCGAACCGGTGTACCAGGAGGTGGGCAAGTGGCTCAAGGGAGTGTTTCCGATCTCCACGGGCC
BP0658-1016	[AminoC6]CGTCGATCATCTGGGCAACCGGATATGCCGCCGAGTACGGCTGGTTGAACGTCGACGCGTTCGATGCCAA
BP0659-86	[AminoC6]ACGTGACCGTCGACATCCATTACTCCACGCTCAACTACAAGGACGGCCTGGCCATCACCAATCGGTCTCC
BP0660-346	[AminoC6]CAGGGTTTTTCGCGCGCCCATCCGCAAGTCCAGGTGACGCATGTGGAAGACCATCACGAAGGCTTGATCG
BP0661-1061	[AminoC6]TGGGCACGGTGATGAACCCCAGCCATGCCTTCAATCCGGTGGACCTGGGCAATCGGACCACGGAAGAGAT
BP0662-346	[AminoC6]ATCGGCGATATCCGCATCGCCTCGGACACCGCCAAGTTCCGCGCGGGGGACGCCTATCTCGGGATCATCC
BP0663-781	[AminoC6]ACCACCCACGTGAACAAGGAGGGCTTCGATCGCCTTGCCTGCAGCTTGCACAGCGGCGGATTCGTTTCGT
BP0664-746	[AminoC6]CGGACGTGGCGACCTTTACCGAACTCGGATTGCCCAAGATGGTCTCCAGCACCTGGTGGGGCATCGCGCT
BP0665-41	[AminoC6]TGAACCTCATCGAGCAACTGCTTGAACGCGGCGAAGACGTCGTGGCGTTCGGGCCCGCCCCCTTGCCGGA
BP0666-46	[AminoC6]ATCCTGATTGAAGGCCTCAAGCGCCTCGAGTACCGCGGCTACGATTCGTGCGGCGTCGCCCTGTATATGG
BP0667-376	[AminoC6]TACCACGCCCTGGCCCACCGGGTGTTCACCGCCCAGGCCAATGTGCGCAACGTGCGCACCTTTTTCTCGG
BP0668-931	[AminoC6]ATCGATCTGTGGGAACTCAACGAGGCCTTTGCCTGCCAGGTGCTTTATTGCCGGGACCGGCTGGGTATTC
BP0669-1626	[AminoC6]GCGTGGCAAGGGAGCACGCTCCCCCATTGCCGATGCCCTGTGCGAACTTGGCAGGTTTGGCCAGAAGGTT
BP0670-611	[AminoC6]CCGGGATCGGCACCCATGCCCGGTTCGACGGGAGCGCATGGAAGATATATGGCGAGAAATGGTTCTACAG
BP0671-451	[AminoC6]CGCAAGGATCCCGAAAAACGCGTATTCAGCTCCGCGGCGATCGGCACGACCTCGCACCTTTCGTGCGTGA
BP0672-1701	[AminoC6]ATCCATGATGGCGCGAGTGCGGCGCAACTGTCCGCAAGCGCGCATCGACGGCATCGCGATAGCCCCGATG
BP0673-686	[AminoC6]TCGCCAGGAAGTTCAGCGTCCTGACGCACTACCTGGAAGAAAAGGGGCAGAATACGAAGTGGCGTCATGT
BP0674-46	[AminoC6]GCGTTCGTTCTTTCGGGTCTCCAAACCATGACCAACGAAGTCAAATCGGCCGTCCGTGTCATCCAGATCC
BP0675-361	[AminoC6]GGCGGCTCATACGGATGGTCCAGCGCGGGGCGCTTCCACCATGCGCAAAGCCAGCTGCATCGTTTTCTCA
BP0677-406	[AminoC6]CTGGGCACGCTGCTGCATCAATTGTTCCAGCGCACATTCTCGGTGGCCAAGGAAGTGCGTTCGCAGACCG
BP0678-416	[AminoC6]CGGAAACGCGGGGTTGGCGCGTGGAGATCATGTCGGAGAGCGAGTCGGAGCTGGGCGGCTACAAGGAAGT
BP0679-476	[AminoC6]CGGGCGACTGGTACGAGGCCTTGCCGGCGCAGGACCGCTACGACCTGATCGTCTCCAACCCTCCCTATAT
BP0680-191	[AminoC6]AGACGTTTTCCAACTGGCCGACGATTCCGCAGCTGTACGTCGGCGGCGAATTCATCGGCGGTTCGGACAT
BP0681-356	[AminoC6]TCATGATGGTGCGCGAAACGCCGTTCAACCTGGCCCACTTGCGCAATATGACCGCCGTCACCGAAATGGG
BP0682-881	[AminoC6]ACCTGGGCTACAGCACCGCCAGCGACGGCCCGGAAGTGTTCCAGAAAATGGTGGAAACCGATATCGACCG
BP0683-216	[AminoC6]ATACATCGCCATTCCGGCGTTCCTGTCGCGCGTGTTCCGCCATTCGGGCATTTATGTGCGCACGGACCGC
BP0684A-166	[AminoC6]TGTACCGTGCTGGTCGATGGCTATTCGACGCGCAGTTGCCTGATGCTGGCGGTGCAGGCGCAGGACAGCC
BP0685-2081	[AminoC6]TGAGCACTACGTTTGCCGAATACCTGCTGCCCACCGCGCCGGAAGTGCCGCCCATCGAGGTGGTGTTCCA
BP0689-301	[AminoC6]ACCTCCAACGGCGAGTCGTACGACATGTACGCCATGACGGCGGCGCATCCGACGATGCCGATTCCCAGCT
BP0690-731	[AminoC6]GCAACTACCTCACCGTCGCCATCGGCTGCACGGGCGGGCAGCACCGCTCGGTATACGTGGTCGAGCAACT
BP0692-371	[AminoC6]CCTTTCCGTACACCGAATACACCCGCATGACGCGCGCCGACGCCGATGCGCTGTACGCCTTCCTGCGCAC
BP0693-131	[AminoC6]TGAACCTGATCCACCCGTCCCGCATCCAGGTGTTCGGCCAGGAAGAACTGGCGTACTACACGCGCTTCGA
BP0694-86	[AminoC6]CCGGCCTACTTTTTGAAAACCATCACGGATTGGCCCGCTCGGTCGTGTTCGATAGCCTGTTCTCGCGTGA
BP0697-416	[AminoC6]ACCTCGAAGCCCTGCTGGAAGAACTGCAGATCGGCCATATCCGCGCCAACACCGCCATTTCGCTGTCCGG
BP0698-111	[AminoC6]CGAAGAGCCGAGCACGCTGATCCTCTCGGACACGCTGCACTACGACGACATCAAGCGCCAGAGCATCTTC
BP0699-266	[AminoC6]GCCAACAGGCCGGCAACCCGATCACCATCGGGGTATCGAAAACCGCCATCATGGAACAGGGCGGCCAGCG
BP0700-141	[AminoC6]CCTGTACTATGGCGAGCACGGCGAAATGTTCAAGCGTTTCCATGCGCTGGACGGCCATGGCCTGCGGCTG
BP0701-256	[AminoC6]GCCATCCACGGCGACCTGGGGATGGTCACCCGCGACGATGTCCTGATCGCGATTTCCTATTCCGGCACCG
BP0702-451	[AminoC6]ATCGACGGCGGCATCGGCTATCCGTGCGTGATCAAGCCGGTCATGTCCTCCTCGGGCAAGGGCCAGTCGA
BP0706-111	[AminoC6]CGGCGTATGGCACCTGCTTTCCGAGGTCGAGGCCGTCTTTGGCGTATGGGCGTTCGTACTGATCGCCTGT
BP0707-106	[AminoC6]ACGTATTCCAAGCAGGTGACGGCCGCCGGCTTCCAGCTCAAGGGCTCGGGCTGGTACGTCACCGATTTTC
BP0708-121	[AminoC6]GTTCCCGGCTTCTTGTCATCGCAGTCGTTGTTTGGCGTGGATATCCCCGGGTTCCGCTTCGTCCTCGTCA
BP0709-716	[AminoC6]TCCTGAACGAAGTCGAGATCCGTGAAATCTTCGAAGGCATGATCCGCCATGTATTCAAGGTGGTGCAGGA
BP0710-216	[AminoC6]CCGCAATGCCATCCGTACCGGCACCGATCACGGCAATGCCTTGCTGTCGCGCTTTGACATCCTCGATCAC
BP0711-896	[AminoC6]AGATCTACGAATACATGCCGGGCTACCTGCACGCCAAGGTCGCCGTCATCGACAACATGGCTACCGTCGG
BP0712-671	[AminoC6]CCTATATCGTGTTCTTCCGCCTGATCGCCCGTGTCGGCCCGACCGCCGCGGTCAGCGTGACATTCCTGGT
BP0718-271	[AminoC6]AACGCGGTCAATGTATGGCATACCGTGCGGGTGCTGGAGCGCGCCGGGGCCGATGCCATCCAGCTGGAAG
BP0720-106	[AminoC6]CACGCCACCACCGTGCACAAGCACGCCGACACCCCGGAGTTGCGCGCGCAACTCAAGACCATGTTCCATG
BP0721-406	[AminoC6]TCCGCGCGCCACCATGCCGGCAGGAAATACAAGATCCTGTTTCGCGAGCGGGACTATCACGGATCGTCGA
BP0722-271	[AminoC6]ACCACCATGGGCATCCGCAAGCTGAAGGACCACCGCGCCGCGGCCAACAGCCCCATCGTGGACAACTTCG
BP0723-1066	[AminoC6]GATGCCGATATCGCGCGGCTGGGCCCCAGGCAGCTCAAGCCGTTTCGCAAGCATCTGCAGATCGTCTTCC
BP0724-146	[AminoC6]TGTACATCCCGCACGATCCGATCGCGATCAACCCGCTGATGCGCCTGAAGCCGGCCAGCGCGGATCATTG
BP0725-511	[AminoC6]TTCCAGGATCCGCAGCAGTTCCTGTGCACGGCGGTCCTGCCCTGCATGACGCTGGCCACGGTATTCGTGG
BP0726-601	[AminoC6]CCGTTCCGCTTCGTCCTGGACGAGTTCTCGCCCGGCGTGAAGGTGGCGTATGCGAAGTTCGACAAATACG
BP0727-241	[AminoC6]GGACGCGGCTACGTCCCCGGCATACGCATCCTCGACCATGCGCTGGACTACCTGCGGCTCAATACCCTGA
BP0728-381	[AminoC6]CGGCAAGTTCTCGGCGGAAACTCAGGAAGAGCGGCTGTTGCGCATTGCTTTTCTTGCTGCCGAAGGTGCG
BP0731-911	[AminoC6]TCAGCTTCGAATCGCCGCTGCAACCCGGTTCGCGGATTTCCATCCAGGACGCCGCGGGGTACACGATGGT
BP0732-566	[AminoC6]CCACCAACTTCGATCCCGAGATCAACTTCCGCGAGTTCACCGGATCCGTCTGGTCATGGCAGGAAGGCCG
BP0734-41	[AminoC6]TCCATTGGTGCCGGCAGCGCAACGCTGTGGCCGTTTCGTACGGCTACCGCTTCAATCGAACATTCCTTAT
BP0735-296	[AminoC6]AGGCAGCCAGGTATCCCGATATCCGCTTCAAGAGCACCTCGGTGACCGACCGGGGCGACGGCAGGCTGCA
BP0736-1831	[AminoC6]ACGCCCTTCGACCCGACCAAGGGCAAGCAGTGGGAAGCCGGCGTGAAGTACCAGCCCAATGGTTCGAACT
BP0737-496	[AminoC6]CATCCCTTCGTGGTCGAAGCCGGGGCCGGGACGATCACCGTTACCGGCACGGCATTCAATGTCTGGAAAT
BP0740-621	[AminoC6]GGAAAAACCCATCGTCTATCTCTGGACCTACCGCCACGCCTGTCCGCAATGCGGCTACGCCTATACGCTG
BP0741-161	[AminoC6]TGCAGGTAAACCTGGACTGGTTCGAAACCGGCGTGGGCCCGATGGAGCTCGAAGCCTACCCCAGCGGCCC
BP0744-196	[AminoC6]GGCTCGATGGAAAGCCTGGCCGACTACAGCGCTTCGCCCGCTGGCGGCGCTTACTACCTGATGGAACCGG
BP0745-541	[AminoC6]GGCGCGCCTGTCTCGTCCGAGGTGCTGCCTTCGTGGACGGCCAATTCTTCGCATGCCGCGTCGTATGACG
BP0746-671	[AminoC6]CATCAGGCCGCGAACGCAATGTGCTGACCCGCCTGGCGCAAGGCGAATGCATCGGCACGGAATTGCGCGC
BP0747-371	[AminoC6]GCATGGGCAACATCCATTTCAAGTCCAGCACCAATCGCGCGCCGCGCCAATGGACGCCCGGCAAGGAAGG
BP0748-46	[AminoC6]TCGGAATCGAAACGACTGGGCGTCAAGGTGTATGGCGGCCAAAGCATCCTGGCTGGCTCGATCATCGTGC
BP0749-46	[AminoC6]ACCGGCGAAAAACTCAAGGTAGAACAGATACCTGCTGACATTGGGCAAGAAATCACCCTGGACCAAGTGC
BP0750-911	[AminoC6]GCGGCGGCCATCATCAGTATCCGGATGGGTTTATGCTTTTCCTTGGCACCATGTTTTCGCCCACCCAGGA
BP0751-856	[AminoC6]GCCGAAAACGAGGCCGAACTTGCCCGACAGGCGCTGTCGGCCTTCCCGGTTTCCCTTTATCAAAAATCTC
BP0752-751	[AminoC6]TTCTCGACGTACCTGGTGTATCCGTCCAGCAGCCCGCTGAGCCTGCTGGCCCAGACCTTCTGCGAATGCT
BP0753-41	[AminoC6]CGGACTTTGCCGTGCTGGATGAATCCACGCGAACAATTCAAACCCTGAAAGTCTTCTCCCGCCCGGACGC
BP0754-1486	[AminoC6]ACCGCGCACGAGGAGGACCTGGGCGTGCACGATTTCATCCACTGCCAGCCGGGCGATGTGATCCGTCTGG
BP0755-956	[AminoC6]AGTTTCGCTACTTCCACCTCGACAGGCCTCCCTATGCCCGCCATCGGGTGCTGGATCCCGGGCCGGACAT
BP0757-231	[AminoC6]CATCAAGCGCTGGAATGCCCTGTTGCACGAGAACGCCGAAGACCTGGCCCGTCTGATTTCCTCGGAGCAG
BP0758-46	[AminoC6]GACTTCGCGGCACTGGGCAATATTGCCTGGCTGTGGATGAACTCTCCCATGCACCGCGACTGGCCGGTGC
BP0760-906	[AminoC6]GAACAATCCTTTCCCGGAGGCAGATGAGAAGATTTTCGTCGTATCGGCCACCGGTGAAAGCCAGATGCTC
BP0761-1271	[AminoC6]CGCAACCCGTGATCCGGTTGGCGCAGCTGTGGAACGATTTCCAGCAGACCGGCGTTTCGATGCAGCGTCT
BP0762-631	[AminoC6]CAGATCGCCCATGCTCATCGTGGCCTGCGGCGCGACGGCGACGTATCGCAGCAGGCCTACCTGGAAAAAG
BP0763-901	[AminoC6]CAGGTCGATGTGGCGCGGGCCACGGATATGCCGACGGTGGATCTTTCGCTGGGCCATTATCGCAACAGTA
BP0764-431	[AminoC6]ACCTGCTGGTGTGCTTTCGCCATGCCGTGGAGGACATCCAGCTCGATGCGCAGAGTTATATGCGGGCAGG
BP0765-131	[AminoC6]ACCGCGAGACTTCGATCCCGTTCTCGTACTATGACGCCAACCAGAAGCCGGTGGGCTATTCGATCGACAT
BP0767-216	[AminoC6]GATTTTCCTGATCTATTTCATCCTGCCCTATCTGCTGCAGTGGATCACCCAGGCCGAGCGGCCCATCGTG
BP0768-271	[AminoC6]TTCGAGCTGTTTCCGCACCTGAGCGTATTGGAGAACGTCTGCCTGGGCCAGATGAGCGTGCTGGGACGCA
BP0769-331	[AminoC6]CCGACCGTCATGCTGTTCACCAGCGAGAAAGACCTGCGGGTCAATCCGCTGGCGCAAAGCGGCGTGCAGG
BP0770-56	[AminoC6]CCCAGCGGCTGTTCTCCGAGGGCTTCACCAAACAGGACGTCCACGTCTTCTACGTCAACAGCGCCGGCGA
BP0771-291	[AminoC6]GGCCATCATGCCGCACCTGATGAAACTGCCCTACACCATGGACGACTTCGATTTCGTCGCCGGCGTGGGC
BP0772-286	[AminoC6]CGCTCGTCGGGCATCCTCGAAGTCAGCGAGGAGGAATGGGCGCAGGTACTGGGCATCAACCTGACCTGCG
BP0773-886	[AminoC6]AACCGCACCAACCAGAACGGCACCGACTCCTGGCAGCTCTATCCGAAAAATGCCCAGTACATCCACATCG
BP0774-41	[AminoC6]CACCTTCCATGAACATGCCGCTCGCGCCCATGGCGCGCGAAAACATTGCCGCCGTCATCTATCGCCAGCT
BP0775-511	[AminoC6]ACGTCGCAGACCCTGACGGCGGATACCCATGGCAGCACCTTCCAGGCCTTCGGCGAACTGGGCTATCGGT
BP0776-471	[AminoC6]GCACAACGTCAACGAACGCATCCGCTTCATCCGCTGGATCAACATGGAACGCATCGGCCGCGACAAGACC
BP0777-56	[AminoC6]CCGCATTTCCCGATCCGAAGGCGGGCGAAGGCGACGTGATCCTGCGCGTCAAGGCAACGTCGATCAACTA
BP0778-251	[AminoC6]TGAACTACCGGCTGCCGCCGGACAGCATCGACTTCATCCTGCGCGACAGCGGCGCCGCGCTGGTCTTTTG
BP0779-391	[AminoC6]AACTTCATCGACCACGGCCAGCCGCACCCCGCCAACCCGGATTACGCCATCCTGCATCCGCAGCTGCTGC
BP0780-136	[AminoC6]CTGCGGATCGGCTATGTCGAAGGCCAATACTGGCCGCACTTCCTGTTCACGCTGCAAAGCACCGTGTACG
BP0781-141	[AminoC6]CAGCAAGGGTCCGATCACGGCCGTCGACAATCTGTCGCTGCAGCTGGGCGCGGGTGAATTCGTATCGGTG
BP0782-911	[AminoC6]AAGGTCCGCAGCAAATGGGCTACTACACCGAGCAATCCTGGCATGACTATGTCGATGTCCTGCACGAGGG
BP0783-456	[AminoC6]CATGCCGGAAGGACTCATCCTGACCTTGCGCCACGAAACGCCGGAACTGCTCTGGCAGGCGCGCTACATG
BP0784-866	[AminoC6]CCACCGAACACTGGCGCTTCCCCAGCCGCGAGGTGCCCATCCTGCACATCGACTCCGACCCGATGGTGAT
BP0785-61	[AminoC6]GTCGTGGTGTATGTGTTCCATGCGTACCTGTTCCAACGCTATCTGCCGGGATCGAACCCCGAGTCGTTCC
BP0789-46	[AminoC6]GAAGGCGTGGAACACGTTTTCGGCTACCCTGGCGGCGCGGTGCTTTACATCTACGACGCGATTTTCAAGC
BP0790-371	[AminoC6]TGACCGGCGTTCAGGAGAAAATCCAGGCTTTCATCGAAGCCCTCGACCGCAGTGCCATCCTGGAAACCGT
BP0791-726	[AminoC6]CATCGCCAACATGAACTACTCGATCTCGAACAACGCCGAATTCGGCGAGTACGAGACCGGCCCGAAGGTC
BP0792-551	[AminoC6]GCAACGCCTCGTTTTTCAGCGGCAAGAACTTCGCCTTGGGCCGCAGCGTGCCGTTCTGGGGCATCCTGCT
BP0793-146	[AminoC6]CCAATTTCGCCTGCGATCTGCCCAATGGCGGGCAGCGGGTGATCTGGACCCAGCAGCCATACGGCCAGTT
BP0794-71	[AminoC6]CCCCTGAAGTTCAGGTGGCACTGCTTACCGCTCGCATCAACGAACTGACCGGTCACTTCAAAGAACACAT
BP0795-1496	[AminoC6]AGGTGGCGGGTACCGAAACCGGTATCACGGCGCTGCAGATGGACATCAAGATCCAGGGCATCACCAAGGA
BP0796-596	[AminoC6]GCGAATTCGGCGCTATCATCGGCAGGCTGGACTTGATTGCCAACCTGCTCGGCGAAAACTCCCGGCGCAT
BP0798-46	[AminoC6]GGACAGGTCCTCAATACGCCGTTCACGCATTCCCGCACGCTGTCCGATATCCTCGGCGCCGAAATCTGGC
BP0799-256	[AminoC6]ACGCAGCCTTACGAAACGGGGCTGCGCTACAGCGACCCCAAGGATTTCCATGTGATCGCCGCCGGCCTGG
BP0800-706	[AminoC6]ATCATCGCGCTGCTGGGCGGCGCGCATGCAAACGTGGATTGCAATCAGGTGCTGCGCCGCCGGCTGACCA
BP0801-386	[AminoC6]TTTGCGTCGGCGAATCGCTGCAAGAGCGCGAAGGCGGCAACACCCTGGGCGTGATCGAGCGCCAGCTCGA
BP0802-231	[AminoC6]CCACAAGGGGCCGTCCGGTCCCGCCATCGATTCGGGCGTGATGCAGAATTTCCCGCAGGATCGCTCGGTG
BP0804-1011	[AminoC6]CACCGGGCAAACGGCATTCCTCCTGAATGCGCTATCGGAGAACATCGGCCGGTTTCTCGTGACGTTCCCC
BP0805-631	[AminoC6]ACCGGGGGACACGTCATCGGTTGCTTCTCGCTGTTCATCCCCCGCATCCGCTACCCGGAGCATCGGGAAA
BP0806-491	[AminoC6]ACACGCCGTGCGACCTGTTGGGTTCCTGCGGCGGCAACTGGTACGAGAACGTCGACAAGGCGATCGTGCG
BP0807-241	[AminoC6]GGCACGCAGGATGTGGCCAAGTCCAGGCCGGACGGACACACGCTGCTCATCTCCAGCAACCAGTTCGGCA
BP0808-781	[AminoC6]GGCGAGCGCTGGTCCATGCACGACATTCTCTACAAGCCGCACGCCTCGTCCTTTTGCACGCAGGCATTGA
BP0810-331	[AminoC6]CTTCCCTATGACGCGGTCGACAGCTTCGAGGAAGTCAGCCTGATCGGCTACACCACCCATGTGCTGGTGG
BP0813-576	[AminoC6]CATCAACAACATCCTCCCGGGCAGGTTCGACACCGACAGGCTGAAGAGCACGATGCGCGTCGCGGCGCAG
BP0814-61	[AminoC6]TTTTCCGCCACCGCGGAAAAGCTGTTCAAGACACAGCCGGCCATTACCCACCAGATGCATCAGCTGGAAG
BP0815-406	[AminoC6]CTGGTCCGCCCCGATACCTCGGTCGTGTACTGCGAGAGCCCTGGTTCGCTGACCATGGAAATGCAGGATT
BP0816-401	[AminoC6]CCTCGTGCCTGGTGAACATGCATACGATGGGCTCGATCCACGACAGCAAGCCGTACTGTGTCTACAAGGT
BP0817-396	[AminoC6]GACCAAGCCGGGAGAAAGCCGCTGGAACAGCGTGCAGGACGTGATCGACGGCAGCAAGAGCGGCGACGTG
BP0818-1966	[AminoC6]TGGTACCGCCCCTATGACCGCGAGACCGGCATCGAGGAAGCCATGCACCAGTACCTGAGCTGGGAAACCG
BP0819-571	[AminoC6]TACAAGGACATGACGGCGATGTCCGACCTGGCGGCCGGACGCAATACCTTCCACATCGATGCCTGGTCGG
BP0820-1221	[AminoC6]CGATATGGGGGAAATTCCAGGCCATCCTTTCTACTTCGGCAACCCGTGGTTCCTGTTCGCGATCGGCAGC
BP0821-206	[AminoC6]ATGGCCGGGTCATCGCCATGTTCGACGATTATCGCGAAGGCGACATCTATCTCACCAACGATCCGTACAG
BP0822-1581	[AminoC6]ATGGCTGGCGCAGGAACAGGGACACGCCGAGGAGGCCGAGCTGGTGTACTCGGCCGAAATGCGCTATCGC
BP0823-126	[AminoC6]TCTGACCACGCTCGAGAGCGAAGGCTATGTGCGCAAGGAAGGCACGTTGTGGTCGTTGACGCCCCAACTG
BP0824-46	[AminoC6]AGCGCGCCGGTTCTCGCGGCCGAATGCTCGGTGGACATTGCCGGCACGGACCAGATGCAATTCGACAAGA
BP0825-501	[AminoC6]TCACTGTCCCATCTGTGCGGCCGCGCAAGCCTGCATGGCCTTCTGCCGCAGCGAACTGGACCTGTTTCGC
BP0826-1326	[AminoC6]GGACGCGCAGCGTACTCTTTTGCGCGCACAGGATGCCGTGGCGCAATCCGAGTCGGAGTCCTATACCAGC
BP0827-1431	[AminoC6]CCTGACCCTTTCGCCCGTGATGAGTTCGTTCCTGCTGAACAGCCGTGTCTCCGAAGGCTGGATGGCGCGC
BP0828-836	[AminoC6]TCATCACCGTGCCGGAAACCGCGGTGAGCTACAGCGCCTACGGCGACTCGGTCTACGTCGTGGACGACAC
BP0829-106	[AminoC6]CCCAAGCGCTTTACCGACCTGCGCAAGGGATTGCCAGGCATCAGCCCCAATGTACTGACGCAGCGCCTGA
BP0831-901	[AminoC6]AACCTCTATGCCTATGAGCCGACCGACTGGATCGGCGGCTGGACCTTGTTCTACTGGGGCTGGTGGATTG
BP0832-341	[AminoC6]GCCGCTATCCGGGGCTGGCGCTCGAACCCTATGTGGATGTCGGCCAGGTGCTCAAGCGCAAGGTTGCCGA
BP0834-686	[AminoC6]ACCTGATCGATTACGCGGCGCAAGCCGACAGCCCGGCCTGTACGGTGCAGCGCTGGGATTTCCAGACGGA
BP0835-41	[AminoC6]TTGACCCCATGGAATCCTACGCAGTCTGGATTGCTGCCCACCCCATCATCATCTTCGTCGCCGCGCCGGT
BP0836-161	[AminoC6]CCGAGGCATTGCGCGAGTCGGCCGTGATCGTGCTGGCGCTTACCGATGAACGGGAAATCGACCGCACCCT
BP0837-46	[AminoC6]GAGTTCCACCGGCTGCTGGCCGACCAGCATCCCTTCGCCCAGGTGCTGGGCATCGACGTGGTCGATATCG
BP0840-41	[AminoC6]TCGCCGGTGCCGCTCAGGCAGAAACGTCGGTCACCCTGTACGGTATCATCGACACGGGTATCGGCTACAA
BP0841-116	[AminoC6]AACTGTCGCCCTATGAATGCGGCTTCGAAGCCTTCGAAGACGCGCGGATGAAGTTCGATGTGCGCTACTA
BP0842-61	[AminoC6]AACTGGGCCAAGACCGGTTCGATGTGGCCCATGACCTTCGGCCTGGCCTGTTGCGCGGTCGAAATGATGC
BP0843-66	[AminoC6]GCTCACCGAGTCGCTTGGCGAATTGACGCTGGAAGTCGCCGCCGAGCAGTGGTTTTCGGCGTGCACCAAG
BP0844-976	[AminoC6]ATGAAGTCCAACATGGAAGAGCTGATCCACCACTTCAAGCTGTTCTCCGAAGGTTTCCACGTGCCTCCCG
BP0845-71	[AminoC6]AGTCGGCCATCATGGCCTCGCTTGCCATCGCGCAAGAAGAGAAAGGCTGGTTGCCGGCCGAAATTCTCGA
BP0846-1086	[AminoC6]GCGGCTGTCGTATTTCTATTTCGAGGAAAGCTGCGGCCAGTGCACGCCGTGCCGCGAAGGCACCGGCTGG
BP0847-246	[AminoC6]GCAGAAATCGGTGATGGAGTTTCTGCTCATCAATCACCCGCTCGACTGCCCCATCTGTGACCAGGGCGGC
BP0848-936	[AminoC6]GTGGTTCCGCGCGTCGTTCCCGCGCTACCGCTACGACCAGATCATGCGCTTGGGTTGGAAGATCTTCATC
BP0849-306	[AminoC6]CATTTTCTGCGGTTTCTGTGAAGAGAGCTGCCCGGTGGACTCGATCGTGGAAACCCACATCCACGAGTAC
BP0850-366	[AminoC6]TGTCGCCGGCGACTACAACAACGCCCGCGCGCTGGGCGAAGTCATGTACACCCAGTACGTCTACGCCATC
BP0851-96	[AminoC6]TCTGCTGATGTCCATCGAGCTGGTGCTCCTGGCCGTCAACATGAACTTCGTGGCGTTCTCGAGCTGGTTC
BP0852-1886	[AminoC6]CCCGCGTGGTGGGCTGGGTGGCCGCGATCAGCCGCCATCTGCAGTCCGGCTTCATCTATCACTACGCGTT
BP0853-566	[AminoC6]TCGTCTACCTGTGGAACGTGTCGGGCGGTTCGTTCGACATCCAGACCTGGCACCAGACCAAGCTGGGCTA
BP0854-56	[AminoC6]TTCTCGGGCTGGCCATCCTGCTCATCGACGCGGTCAGTTCCCATCCTGAACGCAAGACCACGTTCGTCCT
BP0855-211	[AminoC6]AACCGCTTTGCGCAGGCCTGGGAGTTCTATGCCATTACGTTCAGCCTGTTCCTGGTCCTGGGCTATCCCG
BP0856-101	[AminoC6]CGGTCCAGCTGCCATCCGTCACGGTCGAGGGCGAGTACTCGTCCTATCAACCGGAAAGCGCCCAGTCGCC
BP0857-1366	[AminoC6]ACGATCAAGTTCAACGAGCAATGGCAGGCCAGCGTCGGACTGCGTTGGGACAATTACCGCGTAAGCGGCA
BP0858-116	[AminoC6]GCGATCTCACCGAGGACCAGGCATGGTTGCGCCTTTGCGCGCGGCAGGGAATGTGGGACGCGTACGCTTG
BP0859-546	[AminoC6]CGAAGTGGCCGAATTCGGCATCCGCATCAACTGCGTCGCCCCAGGACGCATCGAGACCGCGATGGCCTCG
BP0860-716	[AminoC6]ATCCGCTCTCCCTGGGGGTGATCGGCAACGCCATGGGCACGCGCAGTCCGGCCAAGCATTTCATGGATTA
BP0861-281	[AminoC6]GCACCAGCGCGACCCATGGAACGAACCCCAGCACCTACGCCAACCTGCCGTACAGCGCGACCGGCAGTTT
BP0862-551	[AminoC6]TGGTCCGCTGGAGCGAGTTGGCGGAATCGCCCTTGATAGGCATGAGTTACCAGAGCCACGTGAGGATGCT
BP0863-221	[AminoC6]CCGACTGCCGCATCCTGGCGATGGACATGGACTCGACGCTGATCAACATCGAGTGCATCGACGAAATCGC
BP0864-3316	[AminoC6]CAGCGCCAGCGCCATATCAAGCTGTCCGGCCAGGACAAACTGCGGGTGGAGATCAAGGCGCCTCAGATCG
BP0865-596	[AminoC6]GCCATGCCCCGCGCCTGGTGGCGGGCGCGTTGCGCAATTTCAAGGTGACCTGGCCCGATGATTTCGAACT
BP0866-366	[AminoC6]CGATCTGGCGTTGGACGCCGGCGCGGTCAACATCAAGGCCAAGACCAACGAAGGCCTGGGCTACCTGGGC
BP0868-556	[AminoC6]CGCGAGATGGGTTCGTGGGTGCTGACGCACGAATCGATGCGCATCCCCGAGGACACCAAGGAATTCGCCA
BP0869-311	[AminoC6]GGCCCGCCGCCAATTCCACCCTGATGGGGCTGTATGTCTCCGGCGGCAATTTCTTCACCCAGTGCGAGGC
BP0870-326	[AminoC6]CGCAGACCCAGGTTATGGTGCGGCGCGCCTATGATCCCTATTTCTACGGCGGTTATGGCGGTTATTACGG
BP0872-41	[AminoC6]AGGCCGTTCTCGGCTTTACTTTCAGGCACTGGGCCAGGCAACCCTGGCGCATCGGCCTCATCGCCATGCT
BP0873-481	[AminoC6]GACCAGATGGAAGGTCCGCCCTTTTCCGTGGACGACGCCGAAGTGCAGGCGCTGTATGCCGGCCATACCG
BP0874-1	[AminoC6]ATGGGCATGAAATCGATACTCGGGCTGTTGCTTGCCGCGGCGCTGCTGGGCGGCTGTGCCGTCTATACCC
BP0875-1	[AminoC6]ATGAAATTCTGCATGGCGACATTGATGCTGGCGGCCAGCCTGGCGCTGGCCGGCTGCGCGGGCGGGCAAG
BP0876-236	[AminoC6]CGGCGCAGGTGTCGATGGAAACGCTGACCGAACTGCAGAACTACCTGGACCAGTCGCTGCGCCGCAAGAT
BP0877-161	[AminoC6]AGGTCGTGCTGGACGCGGCCCAGGACGACACCCTCAATCAGCGCCTGGCCGATGTCGGCGATGTGGCTTT
BP0878-621	[AminoC6]GTACTTCGACATCGGCACGCGCGAGCAGACCACCGCGCGCTTCCAGATCAGCGCCAAATACCGGCTGTTC
BP0882-746	[AminoC6]AGCACTGGGGCAGGCCGTACCGCCTGATGGAAATCGGCATCAAGTCCTATCCCTGCTGCTATCACCTGCA
BP0883-41	[AminoC6]AAGACATTGATCGGATTCTCGAAATCGTGAACCGGGTCGACGACATCGACCTGCAGATCCAGGTCGACGG
BP0884-186	[AminoC6]CCCGTTCGAGAAGGCGCGCCACTTCCGCAAGCGCTTTCGCAACACGCCCATGCGCAGCTATTGCCGCAGC
BP0885-146	[AminoC6]GCCGCTACGAGGTGCTGGACGGGCCGCAAGCCTGCCGCAAGTACCTCGCCGTGATCGAGACCGACGACCT
BP0886-651	[AminoC6]GAACATGTTCCTGGAGGACCGCACCCTGTTCGGCACCGCGTATCCGGTCAAGGACATCCAGGATTCCCTG
BP0887-666	[AminoC6]CATGGCCTGGTCGGTGGATGTCGCGGCCTGCGAGAACGAGGCCTTCAATTTCCACAACGGCGAGCCCGAG
BP0888-531	[AminoC6]GCGCGACGCCACCATCTATGACTTCTACCGCGAACAGTACGGCATCAATATCGTCAAGACGATAGACCGC
BP0889-66	[AminoC6]CCGGGAGATGGACATACGGACCGTCCAGGTCTACTCCAGCGCGGATGAGGATTCATTGCCTGTCAGGTTG
BP0891-681	[AminoC6]CGCCGCGCTGTGCCATGAGCTGGGCATCAAGCGCCGCTTTACCCGACCTTACCGCCCACAGACCAATGGC
BP0892-96	[AminoC6]GCAGTTCGTGACGGCATTGACCACGCTGCGCTGCATCGAACGCAATGCACAAGGCCAACTGGTTGTAACC
BP0893-71	[AminoC6]TGCTGTTGACGGTGACTGCCGAAGGCGGCACCGAAGTCGATGCAGCGTTTTCTTATCTTGGAACCTGCGC
BP0894-336	[AminoC6]TGCGCAGGGGCAGCCGCTTGACGACACGCAGGACCTCTACACGCATGCCTTTGTCGTGTTCGCCTGCGCG
BP0895-81	[AminoC6]GGGTTTCACGAATCCCAGCCAGAAGGGGCGCGAGGCCAACCGCGAAGACCATTTCCGTTGCATCGAGTGT
BP0896-76	[AminoC6]GCGTTCATCCAGACCGCGCCCATGGACGGGGCCGGGCAGGCCGAGCCGCAGGTGTTCGAGATTTTCCTGG
BP0897-756	[AminoC6]CGAACGCTTCATCCAGTCGGCCTTGCGTGAGTGGACTTACGCTCACACCTACCAGAACTCCCAACACCGA
BP0898-166	[AminoC6]GGCGTCGAGCTGGACTGGGAGAACAGTTTTTTCACGCGCGCGGGCGATCTCATCATGTGCGCGCGCCATG
BP0899-651	[AminoC6]TACCAAGGCGGTCGAAAGCCTGCTGAACTACGAGACCGTCAAGTATTTCGGCAACGAAGAGCACGAGGCG
BP0900-631	[AminoC6]AAGTCGGCGGCGCAGGTGACGCTGCGCTGGCATCTGCAGAATGGCCTGATCGTGATTCCCAAGTCGGTGA
BP0901-476	[AminoC6]CCTCGATGCATGCCTGGCAGTTCGCCAAGGCGCTGTACCTGGCCGACCGGCATGGCTGGACGCGTTTTTC
BP0902-11	[AminoC6]GCCAGCATTTCTATTTCGTCTGGGGCATGCCCATCGTGCTGGGCGCGCTCAGCGTGTTCGGGCTGCTCGC
BP0903-651	[AminoC6]CAACGAGTTGTCCACGCCGCTGTTCCGCCTCTGGCAGCAGACCGAACTGCAGGCCATGACGGCTCCTTAC
BP0904-591	[AminoC6]CAGCGAGCCCGTGGTGCTGGGCAATGTCTATCACATCGACACCCAGGGCTGGCGTCCGCATGGCTATTTC
BP0905-2056	[AminoC6]GCGGTCGATGTCTGGTTCTCCGGCTACACCGCGCAGCAGACCACCACGGTCTGGATGGGGTTCGACCAGC
BP0906-806	[AminoC6]AGCAACCCGTATTCGAACCGGACGAGGTGGACCTCGACGCGGCCGGCTATTCGCGCAAGCGCAAGGTGCT
BP0908-226	[AminoC6]ACCATCGACATGAACACCAGCTTCATGTCCCCGGGGCGCGGCGACCTGGTCATCGAAACGCGCTGCCTGC
BP0909-221	[AminoC6]ACGTTCCCCCCGATTTCAATCGCTACCGCGAGGTGTCGCGCCAGGTGCGCGCCATTTTCGCGCGCCACAC
BP0911-351	[AminoC6]GGGCGACCGCCAATTGGTCCAGGTACGGGTATGGCAGACCATGCGCCCGATCCTCGACTCCCTGGGCATT
BP0913-136	[AminoC6]TGGGCCCAGCCCTACGGGCTGAAAACGGAAATCTCGACCTACAGTTCGGCCGGCGACTCTCTCAAGGCGT
BP0914-306	[AminoC6]GCTCATCGGGATACCGCTGGGCTTCTGCCTGGGCCTGATGCCGTCGGTCCACAAATGGACCAGCCCGATC
BP0915-466	[AminoC6]AACGTAGTGGCCGGCATCGAGAACATGAACGTCAAGGTGTTCTGGGTCGCGCGCTCGATGGGGGCCAGCC
BP0918-611	[AminoC6]GCATCCAGTCATACCTGGACGATCCGTGCATGGCCAAGCCGTTCAGTCCCGGCAAATCGGCCTTCAACGG
BP0919-686	[AminoC6]AGCAGGATGTGGCGTTCTATACATTCACGGGCAGTACCCGGGTCGGGCGCATCATCCAGCGTGCCGCCGG
BP0920-286	[AminoC6]CGGCCGTGGATGCGCAGCCATGGCGTACGGTTTCAGAACTCGCTGTCCGGAACCTTGCACCTGGCCCGTA
BP0921-161	[AminoC6]CGATGACGCGGCGCCTCGACTTCGTGAAAGAGGATGTGCACTATCTCGCCAATCTTTGCCATAACTGCGG
BP0922-971	[AminoC6]AGGAGCAATTGCGCGGCGATACCGGCAGCGAGATCCGGCTTGGCCATCCATCCGGCGCGCTTTCGGTCGA
BP0923-616	[AminoC6]ATTGCCGCCCGGGACTGGTTTCGCAATATATTCATCGAGGCGGACCCGTACGCCTTCCCGAAGGGCCACG
BP0924-196	[AminoC6]GTGCAGGCGGTTTCGGAGAATCCGGTCAAGTATGTCGCCGTCGATCCCAACCGCTATTTCAACCAGATGG
BP0925-501	[AminoC6]GAAGAAAACACCGCAATGGACCGTGGGCAAGAATTTCGACCGTACCGGCGGCTTCGGCCCGGCGCTCGTC
BP0926-451	[AminoC6]AACCGGCTTCCGTATCACACGGATTCATCGGACATCGTGGGCCTGCTGTGCGTCAGGCCGGCGAAGGCCG
BP0927-476	[AminoC6]CCGGCATCGGATCGGCCAATCATCTTTCCGGCGAGTTGCTGGCCCTGATGAAGCGCGTCAAGTTCACGCA
BP0928-656	[AminoC6]AATTGATCGAAGAGGAGTTCGTCAGCGCAGGGCTGCGGCCGCCCGTGCCGAAAGTGGAATGGCTTACCTC
BP0929-106	[AminoC6]TCCACACGGCCGACGTTCACCGCGGTCCTGTTCTTCGCCGCCCTGCCCTTTCTCGTCATTGCGGCCATGG
BP0930-616	[AminoC6]ATCATGATTCCGCACGGGGCGGCCTGGCACTGGGGCAAGCACAGCGTGCACTACCGCTACTTCCTGCCCG
BP0931-576	[AminoC6]ATTGATCAGCGACAGCATCGCCGGGCACGTTCCCATGGTCCTGTCCGCGCTGGGGTCGCTGAACACGCTG
BP0932-101	[AminoC6]TGCTGTTGCCCCAGTGCGTCCGGTGCGAATGCTTCCATTGGCATCCCCGCGCGTTCTGCCCTTTCTGCAA
BP0934-46	[AminoC6]ATGGAAGATCAGTTCGATGAATGGTATGTGAACCAGCATCTTCCCGACGTGCTGGCCGTGCCGGGGTTCA
BP0935-326	[AminoC6]ACATTCCCTATCAACCCCTGACGGACTTCGAGCCCATTTCCATGCTGGGCGGGGTCGCCTCGGTGGTGAT
BP0936-436	[AminoC6]GTGCGCTATCCGCTGGATGCGTTTCCGGGCCTGGAGCTCGAACTCGTGGACGAGGACGGTTTCTGCGTGG
BP0937-226	[AminoC6]AACTGGATTTGGGCGATCGCTGATGTCGATCCTGCAGTCTTGGATGAAACTGTTGAGCGCGTGAACATCA
BP0939-71	[AminoC6]ACCACGTTTTCACCCACCCAGACCGCCCCGGACATATCAGCGTCCCTCACCCTAAAAAGGATCTCGGCAT
BP0940-596	[AminoC6]CCAGGCTGCTGGGCCATGTGATGCTGTCCCTGCTTGTCTTCACCGGCATGTTCACCGCCTACACCTACCT
BP0941-176	[AminoC6]TGTTGCCCGACCATCCCGACTACGAGCCGACGCGGCTGCAGTTCCTGGAAGACTATGCGGCCGAATCCAC
BP0942-616	[AminoC6]GCCGGCCTGGAACCCACGGGCATGCGCGGCATGGAGTACAACCCCATTACCCAGGTCTATTCGCTGTCGG
BP0943-51	[AminoC6]GGCCTCTGGTGCAGCTTCCGCGCAAACCGTGGACAACTGGCGCAATCCGTTTGGCGACGTTTGGAAGAAC
BP0944-156	[AminoC6]GCACGAACTGAACAACGATTGGAACCGTGCCTATAAGAAGTCCGCGCGTATCGTCGGGGACGTCATCGGT
BP0945-451	[AminoC6]CGCAAGGATTCGGCCTATCTGCACCTGTGCAGCAACGAAACCATAGGCGGCGTCGAGTTCACCGAATGGC
BP0946-956	[AminoC6]GCCAGTGGGAATACTATTTCTACGTCGACGTGCTGGGCCATCGCGATGACGCGAACGTGGCCCGCGCACT
BP0947-691	[AminoC6]GATTTCACGCGCATCGCGGCCGGTTCGCCGGAAATGTGGCGCGATATCTTTTTGTCCAACCAGGCCGCCA
BP0948-576	[AminoC6]CATCACCATCGAGGTGGTGGGCGAGCTGATTTCCAAACCCTATATCGAGATCACGCTCAATCTGATGGCG
BP0949-411	[AminoC6]CGTGTTTCCTGATGCGTCCCTGAAAATATTTCTGGTGGCCGATGTCGAGGCGCGCGCGCAAAGACGCTGT
BP0950-1081	[AminoC6]ATGAAGCAGTGCCGCCAGAACCCGTGGGAAGAGTTCGCCACCAACTTCAAGCGTGGTGACAAGGTCCGCG
BP0951-71	[AminoC6]ACGCTGTCAAGACCATGCTCGATGCAATGACCCAGGCCCTGGCCTCGGGTCAGCGCATCGAAATCCGCGG
BP0952-46	[AminoC6]GTTCTGATGTTCGCGCTCAAGAACACCAATCCCGTCGCCGTGACTTTCTATGCCGATTACGTGGTGCACG
BP0953-491	[AminoC6]TCAAGACCTTGCACGGGCTGGTCGACGAGCCCGTGCCGCAGATCGTGCACTACTACTGCGAGCAGGCGCA
BP0954-711	[AminoC6]CATGACCCTCTTTACCGACGCGGGGCGCGACCATGCCGACGCCGCCGCGCACGAAGTCTATGATGTATCG
BP0955-576	[AminoC6]CGAAGGCCATGTGCGCCTGTTCGCCGGCTGGGATGGCTACGAGGACGGCGGGCAGAGCCGCGATTTCATT
BP0956-316	[AminoC6]CGCTTCCTGTCGCTCGAAGACCTGTCCGAGCGGGTCAGCGGCATCGGCCACAAGAAAATGCAATCCTTGC
BP0958-526	[AminoC6]GTCACGCATTTCGTCAGCGCGATGGGCACCACCGGCACCATCATGGGCGTGTCCACCTACCTGAAGTCGC
BP0959-1031	[AminoC6]AATACCGTACCGCCACGCCCAATTTCTTTGCCCTGACGCAATACAACCGCAGCTACTTCTATGCCACGGC
BP0960-41	[AminoC6]ATGAAATGGGCGACTGGCATCCCGAGAGCCCGCAGAGGCTCGATGCCATTTCCGATCAATTGCTGGCCAG
BP0961-91	[AminoC6]GTGAAGATGTCCATGAACCCGTTCGACGAGATAGCGGTCGAGGAGGCCACGCGGCTCAAGGAGAAGGGCG
BP0962-391	[AminoC6]AACGCGATCGCCACGGTGCAGTCGGGCGATGCGGTCAAGGTGATCACGGTGCGCACGACCGGTTTTGACG
BP0964-1541	[AminoC6]AATTCATTCTGGCGCACGCCGCGTCCAATGTGCGCGCGGTGTATTCGAGCAGCGTGCCTTACCTGATGCT
BP0965-206	[AminoC6]CCTTGTCGGTGGATCCGGTCGATTCGCACACCAAGTGGATCGACGACATCAACGACACGCAGTCGACCAC
BP0966-351	[AminoC6]GCGCAACAGCTCGCCCTATACCTCGACCATCGTGTTCCTGGTGCGCAAGGGCAATCCCAGGCAGATCCAC
BP0969-256	[AminoC6]TTCAAGCACATGACGGTGTTCGAGAACGTGGCCTTCGGCCTGCGCGTGCGGCACCGTTCGCAGCGCCCCT
BP0970A-446	[AminoC6]TTTCCTTCCGCGACGAGTTCGGCCAATGGGACCCCAAGGCCCAGCGCCCGGAACTCTGGAACCTGTTCAA
BP0972-951	[AminoC6]CCAGCGTGTGCTGCACCGTATCGAAGATCTGCGCAACGGCCGGCGCAACGATACGGCCTTTGGTTCGCGC
BP0973-216	[AminoC6]GCAAGCCGCCACGCAAGTATTGAGCACCAAGGCCAAGATCATCGACGTGCTGCTGGTGGCGGTCTGGGGC
BP0974-751	[AminoC6]GAAATGTCGATGATGCTGGGCACACTGGCGGGAATGTTCCTGCTACGGGAAAAAGTAGGCATAGGCCGAC
BP0975-166	[AminoC6]AACCGCGGCCTGAACTCGTCGTTCATCGTGCGCAAGATCTCGTCGGGCGAAGCCGTGGAACGTACGTTCC
BP0976-461	[AminoC6]ATGCGTTCGAAGTGGCCGAGGTGTTCGAGGTGCCGCTGTCGTTTCTCATGGACCCGGCCAATCATCGGCT
BP0977-361	[AminoC6]CTCAAGCGCCTGCAGACCGATTACCTGGACCTCTACCAGCTGCACTGGCCCGATCGCACCACCAATACTT
BP0981-316	[AminoC6]CGCCTGCTGACGCGCCCGCTGGCCGACATGCTGTACCACGATCCCGGCATCCATCGCTCGGTCTTCGTAT
BP0982-186	[AminoC6]GCGTGTCACCATCTTGCTGCACAAGCCCGTGGGCTATGTATCGGGACAGGCCGAGAAAGGCTACACCCCG
BP0983-396	[AminoC6]CGCCGAGCGGGTTTTCCAGACCTGCGATGTGTCGATCGAAATCGGCGATCTGCCCGACTCCACCCACATC
BP0985-91	[AminoC6]CCGGTCGCGCAATATCCGAACATCGCGCCGCCCGCCATCAGCATCAACGTGACCTATCCTGGCGCCTCGG
BP0986-1196	[AminoC6]CGCAGCAGCGTTACCAGCAGGGCATCGACAACTATCTCAGCGTGCTGGATTCGCAGCGTTCGCTGTATAC
BP0987-66	[AminoC6]GGGAGACCAGAACATGGGCTACATCATGACGACGATCCTGGGCATCATCGGATCGGTGGTCGCCGGTTTC
BP0988-76	[AminoC6]GAACGTTCGGCGGATTGGTCGCTGTACAACGTCAAGGGCCATCTGCCCGACCTGAAGTTCAGCCTGCCGG
BP0989-1766	[AminoC6]CGTGGCATCGCCTGCCCCACAGCTTCTCGCACCTGTTTGCCGGCGGTTATGGCGCCGGGTACTACAGCTA
BP0990-386	[AminoC6]TGCTCATGACCGGCCAGCCGCTGTTTCGCCCCTGCACGCCCTACGGCGTGATGAAGATGCTCGAATCCGA
BP0991-276	[AminoC6]GATGGCGGTGTCGACCATGAAAAAGGGCGCCGTGGACTTCCTGGAAAAGCCGTTCAACGAATCCGACCTG
BP0992-1601	[AminoC6]GGCTGAACATTTGCCGTACCATTATCGAGTCGCACCACGGCCGTCTGTGGGCGGATCCCAATCCTGCCGG
BP0993-41	[AminoC6]ATGACGAAGACACCCTCGAGACACAGGAATGGCTGGAAGCATTGGCCGCCGTCCTCGACCGTGAAGGACC
BP0994-946	[AminoC6]TGGCCCAAGATCGATTTCACCAAGTTCGGCCCCATCGAAGCCAAGCCGCTGTCGCGCATCAAGAAGATCT
BP0995-1031	[AminoC6]TGTGGCAGAAGATGAACGCGCCGCGCTTCGACAACATCATGCTCAAGACCAAGACGGTAGGCGCCGAGGC
BP0996-281	[AminoC6]AACTGACGGTTCAGGCCTCCAACGGCACGAACTCGGCTTCGGACATCGACTCGATCCAGCAGGAAGTCAA
BP0998-221	[AminoC6]AATTGCCGGGCCGCATCACGCTGGTCCAGGGCCTGCCGGCCGGCGACAAGATGGATTGGGTGGTCGAGAA
BP0999-1646	[AminoC6]CGCAGAAAGCGATTGTTCGCGGTGGTTACGTCTTGCGCGACGCACACGACGCGCGTGCGGCTATCATCGC
BP1000-876	[AminoC6]GGCCTCCAGCAACTTCGACGCGACCCTGACCAAGGTGTCCGGCAAGCTGGTCAAGGTCTCGTCGTGGTAC
BP1001-371	[AminoC6]AGAAAAAGGACGACGAAGGCTTGTCGCGCAAGATGGCGGCGCTGTGCGATGTGTACGTCAACGACGCCTT
BP1002-431	[AminoC6]TCTGCATGACCTACTACGGCTCGCAGATGGTGGTGGAGCACTACAACATGATGGGGCCGGTGAAGGCGGC
BP1003-751	[AminoC6]GTGCTGTGGATGATGGAGCGCGGCATGAGCCACGACGACATCGAGCATCTGCTCTATCACGACTGCGGGC
BP1004-376	[AminoC6]ATCAGCCATGTGTTCATCATGGACGTGCCCACCTATCCCGAGCCGCTGTTCATCACCGATGCGGCCATCA
BP1005-801	[AminoC6]GCAGTACAACCTCTACGCCAAGGTCGATACCGAAGCGCCGCGCTACCTGGAGTTCGAGAAATGGTGGGGC
BP1006-186	[AminoC6]GCATGCCGGCTTCCATCTCACCGAGTCCAGCGCCATCCAGGAATACCTGGAAGACGCCTTCGCGCCGCCG
BP1009-426	[AminoC6]CTTCTTCAACCACCAGACCCACCACCGCGGCCAGGCCACCACCCTGCTGTCGCAAGCCGGCATCGACATG
BP1010-216	[AminoC6]CGAAGGCTTTTCCACCTTTGCCTGCCGCCCCCTGCTCAACCTGCACGACCTGGCGGTGGCCGAACGCTTC
BP1011-256	[AminoC6]CAGGGCTTCGAGTTCCACTACGCGCGCGATGGCGAGGGCGACCAGCAGTTCAGCGATTTCTTCTCGTCGC
BP1012-51	[AminoC6]ATTGAGCGCCGAGGAACTGGCCCATGCCTGCGACGCGGAAGTCGAGTGGGTGGCGCGCCTGGTCGAGGTG
BP1014-311	[AminoC6]CCATCGCCTGGAACCTGGGCACCTGGTATTTCGGCATCCCGGCCTCCAGCTCGCACACCCTGATCGGCTC
BP1015-541	[AminoC6]GTGCCCTATTGCATCGACCTGATCGGCGGGCCGTACGCCGAAACCGATCCGGCCGTGATCAAGGCGTTCC
BP1016-56	[AminoC6]ATGTGAAGGATATCCGTGACCGCGAGCCGGCCTTCTACGGCTCGCCCCAGCGTTCCGCCCAGGAGTACGC
BP1017-656	[AminoC6]TCGTCGACCACGGGCAGGGCTTCATCAGCATGTTCTGCCACATGTCGGAGATCGACGTGAAGGTGGGCGA
BP1018-136	[AminoC6]ACCGGCCTCACCTACGCCCAGGCCCAGGTCAAGTACGACAACTGCCTGGACGAGCAGCAGCAATTGCACC
BP1019-151	[AminoC6]GACCGCGTGACGCTGGAAATGTCCCCCTACGACCTGACCAAGGGCCGTATCAACTTCCGCCACAAGGACG
BP1021-401	[AminoC6]TCCTGCACTACGAAGATTTCAATACCGACGGCGACAGCGACAGCCCGTGGGCTGAAAGCAGCGCCGAACA
BP1022-41	[AminoC6]AAGTCAATCTTTCGTATCTGTTGCTGGCCCAGCGCATGCTGCGCGACGACTATGCCGCGTCGATGTTCCG
BP1023-176	[AminoC6]TCTCGGTGGACTGGTTCATGACCTGGCTGCCGAACATCCATTCCTCGCTGTTCTACAACGTGTATACGTT
BP1024-286	[AminoC6]GCCATCGAATCGCACATCGAGGATCCGCTGTCCAGCCCGATCTTCAATGAGTATCCGCGCATCATGAAGG
BP1025-771	[AminoC6]CCCGTTTGCTGCCGTTAACAGACGTATCAGTCTGGTGGTGCTCAATGCATCGACCCAGCGGCGCATCGAG
BP1028-286	[AminoC6]GAAACGAAAGACGTGCTCAAAAGCCAACTGGACGCCTACCGGGCCTCCGAAGAGCCCGAAGATGCCGTGT
BP1029-221	[AminoC6]GCATCAAGTTCAACCTGGGCAGCGTCGAATACAACGAGCAGACCGTCGTCATCATCCTCAACCTGGACCG
BP1030-301	[AminoC6]GGCTTGCTGCAGCGCGCCAAGGCTTCGCTCAACCGCGCCGAGACCGAATACGAGTACTACAAGGGCCTGG
BP1032-76	[AminoC6]CATCCGGACATGGAGGTGGTCGCGACCGCGCCCGATCCGCTGGTGGCGCGCGAACTGATCAAGAAGCACA
BP1033-56	[AminoC6]GCATCATACGCAACCTGCTCAAGGAGCTGGGTTTCGAGAACGTCGACGAGGCCGAGGACGGCGCCATCGG
BP1034-406	[AminoC6]GCGCAGGATTTCCAGGACCTGACCGGCCAGGTCATCATGCGCATGATGGACGTGGTGGGCGCGATCGAGC
BP1036-896	[AminoC6]AGCAGGTCGATGGCTGGCTGGGCGCGGCGACGCTGGAGCTGGATTCCGATGACATGCGCCAGATTGCCGA
BP1038-591	[AminoC6]ATTCGACGAGGACGAGGAAGAATCGATCTTCCCCGAAGGCGAGAACCAATGGCGCCTGACTGCCTCGACG
BP1039-156	[AminoC6]GAACCGCGAATTCCGTGGCCGCGACTACGCCACCAACGTGCTCACGTTCGAATACGGCACCGGCCCCGAC
BP1040-791	[AminoC6]TGAAGATGTTCCTGACCCGGATCGGTTTCGGCAGCAAGGCCGTCATTACCGGCGACCCCTCGCAGGTCGA
BP1041-941	[AminoC6]ACTTCCAGAAGACCATGAAGCTGATCGAGGACGTCGGCTTCGACACCTCGTTCTCGTTCGTGTATTCGCG
BP1044-61	[AminoC6]GTATCAAAGGCCAAGCTGGATTGCACGTTGCTGACGGCTGAGGCTGACAAGCGTAAGACCAAGGTGGTGG
BP1045-61	[AminoC6]ATCATCAGCCTGGTCACGTTCCTGGCGGCCGTGTTCTTCATCATCACGCGCGGCTTTCACCTGTCGATCG
BP1046-1351	[AminoC6]AACATCGCCAAGGGTTTCTACTCGACGCTGTATGGCTTCATCGCGATCGCCATCTTCATCATCGTGTACT
BP1047-91	[AminoC6]ATGTTCGTGATCCTCTATTTCCTGATGATCCGCCCGCAGATGAAGCGCCAGAAAGAACATCGCAACATGG
BP1049-216	[AminoC6]CATGGAAAAGCACGGCGGCCTGCACGGCTTCATGCAATGGGACAAGCCCATCCTGACCGACTCCGGCGGC
BP1050-631	[AminoC6]TTCCAGCCGGTGCGGGTGCAGAACCTCGCCGAGCACATCATGCACGCCGAGTGGTACACGGTGCCCGAAG
BP1051-191	[AminoC6]TCAACGCCAAGGAGCCGCGCAATCCGGCTTCCGTCATGAAGCTGGTGACGACCTGGGCCGCGCTGTCCGA
BP1052-71	[AminoC6]GCACCAAGAGCTTTCGCGAGCTGTCGCAGGAAGTCGCGGCCCTGCTGACCTACGAGGCGACCAAGGACAT
BP1054-1836	[AminoC6]GGCGGTCAACACGGGTGGGGTGGGCCTGGCCAGCACGCTCTGGTACGCCGAAAGCAATGCGTTGTCCAAG
BP1055-301	[AminoC6]AACGTGGTCGACGATGCCGAACTGTCGTCCTTCCAGGTGCCGTCCGTCGTCGACCGGTCGCCGCTGATCG
BP1056-581	[AminoC6]AGGGCCTGACCTTGCCGATTCCCGGCATGGACACCACGGTGACCGATTGGTACTGCCCCAGCGTCAACCT
BP1057-46	[AminoC6]GACAGCGTCAAGACCAGCCTCAATGATGCCGAGACCTTGCTGCGCGAAGCCGCCAGCACCACGGGCGACA
BP1058-46	[AminoC6]GGACTGACGCGTACACGCCTCGAACTACTGGCGCTGGAAGCCGCCGGCGAAAAGATCCGCCTGATCAAAC
BP1059-161	[AminoC6]AGGCCAATACCTCGCGGCTGTTCTGGCAGGCGTTCGCGCTGGTACGGCGCTATCCCTTCGTCAGCTCGAC
BP1060-981	[AminoC6]GGACTGGTTCCCGGTGTTCACGGTGGACCGCATCACCATGCGGCGCAACCCCATCTACCACTCCACCTAT
BP1061-346	[AminoC6]CCGAACCGTCCGTCCGCCGCCTCGAGCGCGCAGGTGGAGGCATTGCGCAACTATATCTCGCGCAAGTACA
BP1062-581	[AminoC6]GCGAACGCCAGGGCTTCAGCATCGTGGACGAAATCTACCTGGGGCTGTCGTACGAATCGCAACCGCGTTC
BP1063-641	[AminoC6]GCGAACCGGCAGGCGTCAATCTGGCGCATCTGTTGCTCGGGCATGACAGCGCGCTGGCCTGGGTGGAAAG
BP1064-41	[AminoC6]AGCATGGCCGCCCCGGCAAGATTTCGGTCACCCCCACCAAACAGCTGAGCAATCAGCGCGACCTCAGCCT
BP1066-301	[AminoC6]GATCCGGCATTGCACGAAGACAGCAATCTCATCGATGGCGTATGCGCCGATACGGCCGAGTTCGCACGCG
BP1068-556	[AminoC6]GACCCGATCTCCACCGCCAAGATCGAGGAACTGATCGCCGAACTCAAGCACGAGTACACGGTGGTGATCG
BP1069-316	[AminoC6]ACGCGCTTTCTCAACGACGTGCTGCTGTCGGCGCCGTCCATCATCATCGGCCTGTTCATCTACGCCGTGT
BP1070-71	[AminoC6]CTTCGCCTATGAAGCAAAACAATAACGCGCTGATGGATGCGCTGTTCAAGAACCTCACCCGGACCTTCGC
BP1071-116	[AminoC6]ACGCCAAGTGGGCCTCCGACTACAAGGCTGCCACCAACAACGCCGTCAACTACCAGTCCATCGGTTCGGG
BP1072-1761	[AminoC6]TATCCGGGTGCGTTCCATCGTGGGGCGCTTTCTGGAGCACTCGCGCGTGTTCTATTTCTATGCCGATGGC
BP1073-41	[AminoC6]GCTTTCGACTTTCTATCGGCCGCGTCGTCCAGCAGGATGGCACCGCCCAGATCTACCAGATCGACCGCCT
BP1074-156	[AminoC6]CGCCGTGTTTCCCCAGGCACAGGACGGCGTGGAGCAGGACCGCTTCGACCAGTGGTGCGAACACCTGATG
BP1075-316	[AminoC6]GGTATCGTGATCAGCGCCTCGCACAATCCGTACCAGGACAACGGCATCAAGTTCTTCTCCGCCCATGGCA
BP1076-536	[AminoC6]ACCCCCGGCGCATCGTGCTGGACCCGGGCTTCGGGTTCGGCAAGACCATGGATCAGAATTATCAGTTGCT
BP1077-226	[AminoC6]GACCTGTGGATGGTGTCGGACCTGCTCAAGTACGGCGTGCAGGTTTCGGGCAAGGCCCGCGAAGAGCCGT
BP1078-486	[AminoC6]GTTGATCGTCAAGGCTTTCCACGGCAGCGGGTTTTCCCAGATCGTGCAGTCGTACAAGCAGCGCTTCAAG
BP1079-316	[AminoC6]AAGCGCCGCCCTTCCGAGCCTCATACGCCCAAGAAGATGGCCGCCGAAGGCAAGCGCCTGACCAAGACGC
BP1080-536	[AminoC6]TGGCCTTCACCGACATCCACCCCGACGAGCGCTTTCCCAGCGCCGTCCAGTTCCTCAAGGACGCAGTGGC
BP1083-536	[AminoC6]TCTCGGGTATTGCCTGCTGGCGCAACAAATGGCCGTTCCTGGTGTACGGCGTGGTCTGGATCCTGGTGTT
BP1084-646	[AminoC6]TTCTATTTCGCGGGCTGCGATACGTGGCTGTTCGACGTGGCGGTCAGCGTCAACGATTGGTGCATCGTGC
BP1085-726	[AminoC6]CTTGCAATGGTGGCCGGCCATACGGCTGCCCAGCGACGCGCAGGTGGTCGATGCAATGATGCAATACGCC
BP1087-346	[AminoC6]ATCTCGTTCTACGACATGGCCCAGGCCATCGTGGCCGCCCAGCAATTCGAAAACAACATGCTGAAGGCCT
BP1088-361	[AminoC6]CTGATCGTCACCTCGCTCTTGTTGATCATGACCATCGACAAGACCTTCAACGACATCTGGCAGGTGACCC
BP1089-261	[AminoC6]GCTGTCGGCGGCCCTGGGCGGCGTTGAAATCGTGTTGTCCGGCGGTTTTTTCCTGTGCGCCATCCTGTAT
BP1090-731	[AminoC6]GTTTCTGCCACGGCGTGATGAATACCGACAACATGTCCATTCTCGGCCTCACGCTGGACTATGGGCCGTA
BP1091-86	[AminoC6]GGTACGGGTTCAACGTGGTGTGCGCGTGCGGCGACGCGCCGTCCCTGTATCGATTCTTGCAATCGCAGTC
BP1092-116	[AminoC6]AGCGCCATGTCGAAACAGCGGCTGCTTCGCTGGCCTGGGTGCTGTCGCAATCGCATACGACGCCCGCGCA
BP1094-401	[AminoC6]TGCGCGCCGATATCGAGACGCGCATCATCGACTTCCTGGAGATCGACCATATCCGCCATGCACCCGTGGC
BP1095-251	[AminoC6]TGGCGATCCGCCCGATGCTGGGCGAGTCGCCGATCTCGGTGTTCATGATCACGGTGGGGCTGGCGTCCAT
BP1097-241	[AminoC6]GTCAATTTCTACTACGGCGATTCGACCGGCTTCTCCAAGACCATCAACGCCGAGCTGAACCGTGCCGGCA
BP1098-531	[AminoC6]CCTGTCGCCCATGCTGGTCGAGAGCATTTTCTCGATCATCGCGCGCATCAATGCCGAGCAGGGCGTCTCG
BP1099-761	[AminoC6]CCGAACAGATGCTGTCGACCTTCGTGCCCGTCTACCTGGGCTCGCAGGTCAATTTCGGCGAGTCCATCCG
BP1100-156	[AminoC6]GTTCCACCATTTCCGCAGCAAGGAGGAGATCCTGGTGGCGGTGATGTCGGAGGGCATCGAGGAAGTGCTG
BP1101-196	[AminoC6]TATCGCGGCCAGGCCGATTTCCTGCAACAGGTCGCCATCGTGCTGCTGGCCATCGGCGTGGTCTGCGCCA
BP1102-786	[AminoC6]GGGGGTGAGCCCGCGCCACAACCCCGAGTTCACCATGATGGAGTTCTACGCCGCGTACGCCGACTATCGC
BP1103-461	[AminoC6]GCGTCTATTGCGCCGCCAAGGCCGCGCTCGACATGTACAGCCGCGTGCTCAAGCAGGAGCAAGGCCAGGA
BP1104-51	[AminoC6]GGAGCGCGAACAGGCTCTACGGAGGTATCTTGACTACGATGCCAAATCGGAACGCCTGCAAGTCGTAAAC
BP1105-286	[AminoC6]GCCCTGTCGGCCATGGGCGCCGACGTGGATTTCCTGGTTCCCAACCGCTTCGAGACCGGCTATGGCCTCT
BP1106-561	[AminoC6]CGTCGCCATGCGCCCGTGGCGCCGCCTGCTCAACGAAATCCAGATGGTCTGGTACGAGCATCCTGTCAAT
BP1107-126	[AminoC6]TTTCCAGAAGGAAGTGCGCGACCGCATGCTGTCGGTGTTGCCGCATATCGAACTCTATATACCGGGCGCG
BP1108-546	[AminoC6]TCGCCATACGGCGCACAATATGTTCGAGCTGCTCACGCGCGTGAACCGCGAATCCGGCACGGCTTTCGTG
BP1109-116	[AminoC6]AGCGCGCCAACTTCGCAACCGTACGCCAGCTTGCCCATGCCGTGGATAGCGGCGCCTATGCGCTGGGTAT
BP1110-146	[AminoC6]CCCATTATTCGGGCACGAACCTGAGCGCCAATCGGGAATGGGTGGTGTACGGCGAGGGCAGCAATGCCGT
BP1111-6	[AminoC6]GGCCTTTTGCTTGTTCGAGGAATGTGTTGCCGGCATTGCGAGCCGGCACCCGCAATGGGCGGATGTCGCG
BP1112-436	[AminoC6]CTGCAAGGCGGGTTGAGCCACGATTTCGAGTCGGGCCGCACGTCGCTGCAACTGAACACGATAGATGAGG
BP1115-51	[AminoC6]TCATCGCATGGCCTATTGGGAATGGGGCGACCCGCTCAATGATCGCGTGCTGGTCTGCGTGCATGGACTG
BP1116-581	[AminoC6]CGCATCCGGGACGCTACAAGTACAGCCCCATGCAGTTCGACGCGTTGTACGACGAGTTCCTGCAACTGGG
BP1117-186	[AminoC6]GTCCAACGGCGACCGCTCCGAGAATGGCGATTACCTGTACGGCAAGAAGCGCCTGCGCGAAATCGACCGG
BP1119-296	[AminoC6]ATTTCGAACCGGGCCCGACCACTGACTACAGCACCGGCGACTTGCGGGCATACAAGATGGTCTATGCCAC
BP1120-1246	[AminoC6]TATCGCCAGAAGCTGATGGGCTTCGTGTATCACTCCGGCCAGTTGATGCGTCCGCTGTTCCAGCAGGCCA
BP1121-1631	[AminoC6]TCCGCCAGGTAGGCATCTACTCGGCGCAGGGACAACTGTACGAACCGGAAGACATTGGCTCGGTGCTGGC
BP1122-186	[AminoC6]GCAACTGGGCCTGAACCTGAATGTGTTCATCCAGGTCAGCCTGGAGAAGCAGGTCGAAAGCGAGCTGGAG
BP1123-71	[AminoC6]GGGCGCTGATCACCGTCATCTTCACGGCTTCCAATGTCTTTCTGGGCCTGAAGGTCGGCCTGACGTTTTC
BP1124-66	[AminoC6]AGAGCTCTACGAATCGTATCTCGACAATCCCGGCTCGGTGCCCGACAACTGGCGTGAATACTTCGACCAG
BP1125-66	[AminoC6]CTGGAAGAAGCAGGCGGGCGCCGCGGTCGAGGCCGACGAAATCCTGATCGAAATCGAGACCGACAAGGTG
BP1126-336	[AminoC6]GAACAAGGTCACGTATTTCCACGGCAAGGGCGCGTTCGCCGGCCAGGTCGACGGTGGCTGGTCCATCAAG
BP1127-966	[AminoC6]GTTCTACGACCACAAGGTCAAGCTGATCATGTCGGCCGAAGTCGAGCCCGAGCAACTCTATACCGAAGGC
BP1128-231	[AminoC6]GTGGTGGGAGAACCTGGCCATCGTGGTGAACAATGCCGGGATTTCGCCCAAGCACGAGGGACGCAAACGC
BP1129-706	[AminoC6]GCCGGGGTGGGGGTATGCATCATTCCGGAAACCTCGCGCATGGTTCATATCGAGGGCGTCGTCACGCGCC
BP1131-681	[AminoC6]CACCGGCCCGGACCGCGAAAGCAGCGCCAAGGATATCCCCACCGTGAAGGAGTCGGGCTATCCCGACTTC
BP1132-491	[AminoC6]CGGTCAACTGCGTGGCGCCAGGTCCCGTGGCCACGGAAATGTTCCAACGCAACAATCCGCCCGAGCTGGC
BP1136-421	[AminoC6]CTCGAAGGGCTGGGCTATGCCGAGATCGCGCAACGCCTGCGCATTTCGCTCAGTTCGGTGCAGCAATACA
BP1137-421	[AminoC6]CTGCGTATCGACGCGACGCGGCGCGCCATAGCGCTGCTGCGTGGCGAAATGCTGGTGGATGTGCACAGTG
BP1138-1496	[AminoC6]ACGTGTTCGATCCGGACTATCACATGGGTATCGAGCGGCCGCCGTTTACGTCCGATCAGACCCAGTACAA
BP1139-146	[AminoC6]ACGCGGTCGTGGCCGCGTTGATGCTGTCGTTCGTCGTCTATACGTGCGCCGTGCTGTGGGTGTTCGCCAC
BP1141-171	[AminoC6]GGGCGCTTGGGGATGGAACTACGGCACGGTCGAATGGATCGGCATCCTGAGCCTGGCCGGGTTGCTGCTG
BP1143-1091	[AminoC6]GTTTCCGTTTCCGGCTGCTTGCCGCCGACGGGGAAGAGTTGCTGTGCTCGGTGCCTTTCGCCAATCCCAA
BP1144-611	[AminoC6]ATTCGAAAATGGTCGAGGGCAAGGAAACCGACGGCGCGAACTTCCGCGACTGGTTCGATTTCAACGAGCC
BP1145-1266	[AminoC6]GCCCTTGTCGGTGGCACAGGCATTCTCGCGCTATCGCAAGCCCGGCCAAGCGTGGATTCTGACGTCGGCA
BP1146-426	[AminoC6]CGCGTCCTACGATGCGTTCAACGAACTGGTCCAGCGCTTCCCCAACAGCAAGTACACGCCCGATGCGCAG
BP1147-121	[AminoC6]CATTCGCGCAGCCGGCTGCAGGGCTGGATCGAGGCCGGTTACGTTTTGGTAAACGGCGCCCAGGCCAAGG
BP1148-586	[AminoC6]GGCGTACAGGCGCAATCCTGCGGTTTGTGCACGGTGCAGGACTCGCGATTTTTTTCGTATCGGCGAGATC
BP1149-1066	[AminoC6]GTCTCCAATTACCTGAAAGGCAAGACACCGCCTGCGTTCGACCTGCTGTTCTGGAATGCCGACAGCACCA
BP1150-331	[AminoC6]AACCTGAACAGCCTGTTCAACGTGACCAAGCAGGTGCTCGACGGGATGGTGGAGCGCCAATGGGGGCGCA
BP1151-136	[AminoC6]CAGGTTGTCGATGCCAAGAGCGGAGAGGATCTCACGCGCAGTATCCTGCTGCAGATCATTCTCGAAGAGG
BP1152-336	[AminoC6]CCCGCACTATGGCGACAACGTCAAGCTGGACGGTCCCGGCAAGTACAAGCTGAAGTACACCATCATGCCG
BP1153-136	[AminoC6]GTGCCGGCGGGGCGCTTCAAGATCGAACTGATCAACGCCAGCAACGAACCGGTCGAATTCGAAAGCATCC
BP1154-481	[AminoC6]GGTTTCCTGATCGCACTGCTGACGTTCTGGCTGCTGCAATTGGGTGGCAAGCTGATCACCTGGCGGCGCT
BP1155-86	[AminoC6]GCATCGTCGCTGCGTATGCGTTCCTGTTGATCGTGCCGGTGTTCCTGCCCTTGCCGGACAACGCCGCGTC
BP1156-41	[AminoC6]AATCCTGTTTCGGCGGCAACCCGCTGTGCGTGTTCGAGGACGCGCGCGGTTTGCGGGACGAGGAGATGCA
BP1158-116	[AminoC6]CGCCTTCGTTGTGCTGGGTGCGGGCCGGCACGAGCCTGCCGCGCTTTTTCGCCTATATGCCGTTCAACGG
BP1159-171	[AminoC6]GGTCCATCCGAGTGTGTACGGCGCCGACCACAGCAGTTATGAAGACGCGCTGGCAGCCAACGGCGACTGG
BP1160-246	[AminoC6]GGATGGCAGCACGCTGCTTTCGGCGACGCCGGGCCAATTGGGGACCTTGCCGCACATGTTCAAGACCGGC
BP1161-591	[AminoC6]GCTGGACTGCAACAACGGCTGGGTGGATACCGTGCAGGCGATGGAATACCTGCGGCGCATGGAGCCGTAC
BP1162-431	[AminoC6]TGCACCCGAATTTCGAGCTGCACAAGACCTGCGCCTGGAGCCTCATCCGGGAAGAACGCCTGGTCCTCCT
BP1163-336	[AminoC6]GCCCGAGGTCTCCCCGCAGGACTTCGACCGGATCATCCAGGTCAACCTGAAAACGCCGTTCTTCCTGATC
BP1164-656	[AminoC6]GCTACGATGCCGTCGCGGGCCTGCTGTGCGCGCTGTTCCTGGCCTTGCTGGTCTATACGCTCAATGCCTA
BP1165-1211	[AminoC6]GGGGAGCCATCGTGTTTCCCGTCATCGCCAGCTTCTACTGGGACCGCGTCAGCAACAGCGCCTTCTTCTG
BP1165A-51	[AminoC6]CCTGCTGGTGCTGATCGTCACCCTGTGGCGTGACATCCGCGACGCGCGCGCCACCGGCAAGTCCATGATC
BP1166-256	[AminoC6]TCGTGGCGGGTGCTCGACCAGATCGACTACGGCCTGCTGCGCCGGCACGCCAAGCCTTTCATCGGCTACA
BP1167-541	[AminoC6]GTGGTGTGCGGCGAACGCATCGACTACGCGTTCGATGACCTCTACTACCTCGAGCGCGCCTGTTGCGCGC
BP1168-331	[AminoC6]GTGATCGCCCGCTATGTGAACGAGCACCCCCGGGTGCGCCTGAAATACCACACCACGCTGCTTTCGGACA
BP1169-491	[AminoC6]GCGCGGCCATCATCCACACCGGCGCGGTCGGCTCGGCGCACGCCATGAAGGCCCTGAACAACTATGTCTA
BP1170-356	[AminoC6]AAACGCCGTACCTGCTGGTGGGCGGGCAGGATGTCGCGGGCAAGACGGTGGCCGACCTGTATGACTACGG
BP1171-366	[AminoC6]GGCCACGGCCGGCTATCGCATGATGGTGCCGGTGCACTACATCCATGCCTCGTACGTGCGCAGCCATTTC
BP1174-71	[AminoC6]ATGGCGATTTAATCCGCCTGCCTCTGCACTTTTACAAATTTCCCGCCGCGGAACTTCCGGGCGCCCGGCC
BP1175-46	[AminoC6]GCGCAGGCCCAGTATGTCGGCCCGTCCAGCAACCAGCAGATGAGCGTGAAGGAATTGCTGGACACGGCGC
BP1176-241	[AminoC6]GACCGCAATCTCAATCGCAACCTGCGCGTATGCGCGACGCCGACCGATTACGAGGACCGTATCGGCAATG
BP1178-41	[AminoC6]CGGCGCTTTTCGTGCTGCTGTGGAGCAGCGGCGCGATCTTCGCCAAATGGGGGCTGGACTATGCCTCGCC
BP1180-446	[AminoC6]CCTTCTGGAGCTACGAGTACGACTGCGTACAGCTCGGCTCGGTGACCAACGTCTGGATGGCCAGCCCTGC
BP1181-266	[AminoC6]TTCCGCACATGAGCGTGCTGGACAACGTGACGTACGCGCCGCTGCACATCCTGAAGACGCCGCGCCGCGA
BP1182-231	[AminoC6]CTTCTGGGCCTACTTCGCCGTGCCCAAGCTGACGGGCGGAAGCATCAGCGGCTTCTGGACCCTGGTCACC
BP1183-111	[AminoC6]GGTCGTGATACGCACCACCAACCTGGCGCCGTGCCGCTGGTTCGTGGACGCCTACGTCGAATACCACCGC
BP1184-231	[AminoC6]CGCCTTCAGCCACACCTATTACGTCAGCCCGCAGAAGCTGCTGGTGCGCAAGGACTCGAACCTGCAGACC
BP1185-486	[AminoC6]GCCACGCACCAAGTGGCTGATGATGAACGCGCCCAGCAACCCCACCGGCGCCATCTACACCGCCGACGAA
BP1186-166	[AminoC6]GTCGGCCGCGCCATCACGGTCAAGACGCGCCCGGGCGACAACCTGATGATCCACAAGGCCATTTCGCTGG
BP1188-516	[AminoC6]GGTGGTCAGCGGCGGCATTCTGAAATGCGAGCAAGGCATCCGCGCGGGGCAGGACGTACAGGCCGAATAC
BP1188A-96	[AminoC6]CTGCCAGAGCGGCTGCATTCCGTGCGTCTACGATCTCTACGACGAGGCGCGCGAGCGCTACCAGGAAGCG
BP1189-316	[AminoC6]GGCGATCACTACCGTTACCAGGTCGGCGAAAACCGGCTGACCATGATGTCGCAAGACGGCACCCTGCCCA
BP1190-176	[AminoC6]CGCGCAGGCAGGGCGAGAGCGAGCTGCGCCTGCAATTGCTCAATGCCTGGCGCGAATCGCCGCTGTATAC
BP1191-166	[AminoC6]ACGCTGGACAATGCGCGCGCGTTTCTCTCGCGCATCGCGACCCGCCTGTGCCTGGATGTGCTCAAATCGG
BP1192-91	[AminoC6]CAATACCAGTATCCCAGCGCGCCGTCCAAGGATGGCAGCCAGTCCCCGCCCTCGACGTTGCGCATCACCG
BP1193-46	[AminoC6]TACGGCAAGTACAAGGGCCGTCTGATGGCCGACCTGCCGGGCCATTACCTGGCCTGGTTCGCGCGCAACG
BP1194-41	[AminoC6]ATCCGTCCGATTCCTCCCATCTCGTCGAAACCCTGGTCAGCAGCGAAACGCTGTGCGATGGCGGGTTCCT
BP1195-166	[AminoC6]GAAGTCGCCTATCTGGTCGAATGGCCGGGCGTCAGCGCCGACGAGAAGGCGCAGGGCTGGATCCTGCCTT
BP1196-831	[AminoC6]GCGCTATGCCCAGCGGCACGTCACCTATCTGCTGGGATCGGCCGACAACAACCCCGAGCATCAGCTGCTG
BP1197-611	[AminoC6]CCGTAAGCCGATTATTCTCGCGCTTCGGCCGCGAGGGCTTGATCCGCATCAATCAACGCGAAGTCCGCCT
BP1198-1701	[AminoC6]CATGGAAGATTTCCTGCACAAGCGCGTCGTGGGCCAGGACGAAGCCGTGCGGCTGGTTTCCGATGCCATC
BP1201-1726	[AminoC6]AAGCTGAGCTGGGTGCAGGAGTTCGACGGCAAGGGCACGGTGCGCACCAACGACATCCGGCACAAGGTGC
BP1202-506	[AminoC6]CCTTGTCCTTGCTGTATGGCACGGAAGTCTTCCTGATCCTCAAGGATATCTGGCACCTGGAGCTGGACGA
BP1203-376	[AminoC6]ACCATGGCCTCGGGCAACGTGGCGCCTTATGTCGGGCCGTCCGACATCGCCATGATGTATTCGGTGACCG
BP1204-291	[AminoC6]CGATCCGTTCTGCAATTTCGACGCCTTTCTCGACGAGCTCGCCCGGGTCGGTTTCTCCGGCGTGCAGAAT
BP1205-136	[AminoC6]GACGATGCGCCGGGCACGGTGCGCTTCCTGTCGCTCAATCCATCGGGCTACGTGCGCGAGCGTTTGCTGA
BP1206-66	[AminoC6]AAGCAGTTTCACGCATGCGGCGCGCCGCCTGTTCCAGACGCAATCCTCGGTCACCACGCTGGTGCGGCAA
BP1207-181	[AminoC6]GGTTTCATCGATGTGCACGGCCACGACGACCTGATGTTCGTCGAGAAGCCGGACTTGCGCTGGAAGACCA
BP1208-471	[AminoC6]CGTGAACGACCTGGGCATGATCTGGTTCCTGCAGCTGATCGGCGGCAAGATGACCAGCATTGCCTACCGC
BP1209-736	[AminoC6]ATTGCCGAGATCGGCCCGCGCGATGCGCCCGACAGCCCGCTGCATGCCCATCGCGAATATTCGATTGCCT
BP1210-821	[AminoC6]TGGCCTCGGTCACGGTGATCCATCCCGAATGCATGCTGGCCGATGGCCTGGCCACCGCACTGGGCGTACT
BP1211-256	[AminoC6]ACCTTCGACCTGCAGCTCAAGCAGAACGGCACGTATCGCGTGGCGGTGGTCAACGACGGCGTGTTCGCGC
BP1212-76	[AminoC6]AGCGTCGAAATTCCCCGCCTGGACGTGGCCGAGTACCACCGCCCGTACGTGGCCATCTGGATCGAGCAGG
BP1213-46	[AminoC6]ACGCTGCATCAATGGCACTGGATCAGTTCGGCGCTCTGCCTGCTGGGCATGCTGCTGTTTGCCGTGACCG
BP1214-446	[AminoC6]TGAAGCGGCGCCTGACGCTGGCGCGCGCGCTCATCAACGATCCCGACCTCATCATCATGGACGAGCCGAC
BP1215-471	[AminoC6]CCTGGCTTTCGCGTCCATGGCGCTGGTGGTCAGCGCACTGGCGCGCGGCTACGAGTTCTTCATGTATTAC
BP1216-301	[AminoC6]TACATCATCGCGTTCTGGGCCGTGATCGGCGGGGTGTTCCAGATTGCCGCGGCGATCCGCTTTCGCAAGG
BP1217-196	[AminoC6]TGGATACGGCTGGCCGCGGTAACCGGCTTCCTGGGCGGACTGACCACGTTCTCGACCTTTTCGGCCGAGA
BP1218-836	[AminoC6]TCGATTACGAACCCATCGCCACGTTGAATTTGCGCCTGGCCGGCCCCTGGCCCCTGCCCGAGCCCATGAT
BP1219-96	[AminoC6]CATTACTGCGCTGTACGCGTTCTGTCGCGAGGTCGACGACGTGGTCGACGAATGCAGCGACCCGTCCCTG
BP1220-316	[AminoC6]GAGCAGGACATCTCGGTCAAGCGCTACGAGTCCCATGACGATCTGCTGGACTACTGCCGGCGCTCGGCCA
BP1221-261	[AminoC6]GCTCGAAGGCTTCTTCCAGCCGTCCGACCTGGAAATCGTCGACCGCTATCATCTCGCCACCACCGTGCAT
BP1222-66	[AminoC6]GTTGACCGATCTGGGTTGCCACGTAGTGGGTATCGCGCGCAATACCGCCGATGTGGACTTCCCTGGCTAT
BP1223-466	[AminoC6]GTGCGGGCCGAAAAACAGCAACAGGAAAATCTGGCGGCGTCAGCGCGCCAGCGTGACGATCCGGCCTATG
BP1225-416	[AminoC6]AACAAAGACTGGCAATGCTGCTGCGACTGGAGCACGATCTGGATGTGGAAGAAATTGCGCAAGTCACCGG
BP1227-1246	[AminoC6]AAGCTGGGGTTCAGCGTTGCGCTGATTCCCAAGGCCAATGCGCCGCGCCAGCCTATCGAAGGGCTGGAGA
BP1228-656	[AminoC6]GCCTGGTGTTCGTGCCGGTGGGGGTACGGCTGGCCTATCGGCTGCCTGAACGCAAGCTGAGAGCCTGCTT
BP1229-151	[AminoC6]AAGAGCGAGAAACACGCCAAGAGCGGCGCGCATCACGGTGCCCACCACGCCAAGACGGGCAGTACCTCCA
BP1230-616	[AminoC6]ATCTCGGGCTGGCTGAGCCTGGCTGCCGGCCTGTGGATCATCACGCACGACCGCTATTACCGCCGCTTCC
BP1231-796	[AminoC6]GGCAGCGACTACTGGATACGCAACTGGAAAACCTGGACCCTGGCCTCGTACGACTGGCCGGACCTGCGCA
BP1232-126	[AminoC6]CCCGCTCTTCAAGTGCGACGTGACGTCCGAATCGCACCCGTTCTACACCGGCGCGCAGACGCGTATCGTC
BP1233-341	[AminoC6]AATACTCGGCCCTGCGCCCCTACCTCGCGCACTCCAGCGGCTTCCAGAGCTATCAGTACCGCCAGATCGA
BP1234-61	[AminoC6]GACACGCCATATCGCCAGCAATGGAAATGGTCGCTGACGCCGGATTGCCCGGTCAATGTCAGCGAGATCA
BP1235-361	[AminoC6]CGCAAGGTCGAGCACTGCATCGCCCTGTACCTGGACGCGCGGCTCAAGCTGATCATCTGCGCCGAAGTCG
BP1236-41	[AminoC6]ATTACCGCATCGTGCTGGCCTCGGGGCCTGCCGAGGGCTCGGTGTTCACGGATACCTTCGATGGTCGCCC
BP1237-561	[AminoC6]CAAGGCGCGCTTTCCGGGCATCGTCGAGCCCAAGAAAAGCGACATCTGCTACGCCACCCAGAACCGCCAG
BP1238-176	[AminoC6]ACGGCGACGCGGTCCTGACCCAGTCGCTGGCCATTGTCGAATATCTCGAGGAAACCCATCCGCAGCCGCC
BP1239-166	[AminoC6]AGCGCGATCACCATCCAGTGCCTGGAAGGCGCCGTCATGCTGACCGCGCAGGACACGACGCAACGCATGC
BP1240-146	[AminoC6]TAGGCGTGGACCACCATCTGGTACGCAATGTCGATGACCGTATCGTGCTGCTGGAGGGCGGATGCATATG
BP1241-266	[AminoC6]AGGACACCCAGTTCTATGAGCACCTGCCGACGCAGTTCAGCGCCTACGACGCCCGTCCGGTCTTCGAGAA
BP1242-771	[AminoC6]TGATTGCGCGCCGCCGGTGCTGGGAATACATGGGGTCTACGTGTCGCGCAAGCAGATGCCGCTGATACTG
BP1243-46	[AminoC6]TGCGCGTCCCAGCCGATGCAGTTCGCCGAAATGCGCAAGCTGTTCGGTGATGACCAGGATATCGACAACA
BP1244-836	[AminoC6]CTTTCGGTTCTTTCGAATACCTGGGGGGCGACGGCAGCAATCGCTGGTATCGCGTCACCTTGCAGGAGGG
BP1245-246	[AminoC6]GTTCCGCCGTTTCGCGGGCGAACGTATCGAGATCAAGCTGCGAGAGGCGCTCGACGGGCGCAAAGTGTTC
BP1246-1026	[AminoC6]GCCGGAGGAAAGCCTCAATCGCCAGGAAACCGAGCGTGCCGCGTTGCGCGCGACGTTCATGAGCAAGCTG
BP1247-581	[AminoC6]AAGCCGCTCCTGCCCAGGCAGTCGCCGAGCCGGTCGAACCTGCAAAGAATGTATCTGTCACCGAGACCGA
BP1248-231	[AminoC6]CTGGCTGCATTCGCAGCTGTACAAGCTGCTGCACATCCATACTGTTCCCACCCTGCGGTTCGTGCATGAT
BP1249-61	[AminoC6]TTGTCCAGCAACCACGCCTTGCAGCGAGCCAAGCGCACCGTGGACGCGGCCAAGGCCGGTCATACGGGAA
BP1250-66	[AminoC6]CGACCAATTGCTACGCCAATCCGGCACTTTCCGCGAGAACCAATCGGTGGCCGAACGGGTCATGGATTCG
BP1251-91	[AminoC6]CTGATCCTGGTGCGCGGCTATGGCAATTGCCCTTCCGGCTACGCCCCGCTGACGTACGACCAGGCGCATC
BP1252-216	[AminoC6]ACGCTACGGCAAGGCGCGCCGCCACTTCGACGAACACGTCGCGCGCATCATCACCTGCCATGCGGCAAAC
BP1253-261	[AminoC6]CGAATACCAGACCATCAGCCTGTCGTTCGAGTACTTCTACTCCCGCAAGGCCACCTTCTTCATGCACAGC
BP1254-156	[AminoC6]GTATGCCGTATGCGTTTTCGATGCACGCGGAAAAACATTCCGGGACGATTTGTTCCCTGACTACAAGTCG
BP1255-521	[AminoC6]CATTTTCGCTGATCCTGTTCACCAGCCTGTGCACGGCGGCAGGCGGCGTTGTAGGATACTTCGTATTGCA
BP1256-221	[AminoC6]ACGATGGCTATCTGGCGGTCTCGGTCAACCTGTACCAGCGCCAGGGCGACGCCTCGCGCTACGACAACAT
BP1257-1141	[AminoC6]AAGCTGGAGACCGCCATCACCACCTACCTGGCCACGCTCGACCAGGAAAACATGACGCGCGAGGATCACC
BP1258-326	[AminoC6]AAAAAGAGCATATGTTGTTCTATCGCCGCGAGGCGTTGGCCGAACATCCTAACGGGATGAAGTTTCACGC
BP1259-131	[AminoC6]TCTACTTCTACAACCCGAATATCCATCCGGTCAAAGAGTACGAGATCCGCAAGAACGAGAACATCCGCTT
BP1260-1146	[AminoC6]AGCCGCCTATCGCTTCCTGCGCCGCACCGAGCATGCCCTGCAATACCGCGAGGACGAGCAGACCCATCTG
BP1262-251	[AminoC6]CGCAGATCCGCCGCTTCAACCTGCACACCGGCGACTCCATCGAGGGCGAAGTACGCACCCCGAAGGATGG
BP1263-81	[AminoC6]GAATCCGAGAATCACCATCATGAGCGAGCAAATCAAGAACGTCAGCGACGCCAGCTTCGAGGCAGATGTG
BP1264-161	[AminoC6]AGCAGATTCAAGTCACGCTGCACGGCGACGGCAGCATTTCGGTCGAGGACGACGGACGCGGTATTCCGGT
BP1265-416	[AminoC6]GCGGTACCATGCCATGGGAGGCGGTGGGCCAGGTCGAGGAAACCGCCAGCCATCTGTATCTGTTCATCAG
BP1266-1006	[AminoC6]CCCAAGACCTCGCGCGTCGATCGCGACGAATTCGTCAACACCTTGCTGGCGCAGACCAGCATGGAAAGCA
BP1267-181	[AminoC6]CTGTTCGAATCCAAGTTCTACCTGCTGTTTTCGTTCCTGTTCGGCTACAGCTTCACCTTGCAGATCGACG
BP1270-81	[AminoC6]CTATACCCTGACGGACTTGCCCTATCTGAAGCCGGGGCCGGGCCGCGACCGGCTGTTGAGCCTGAACGTG
BP1273-161	[AminoC6]GCGAAGGCGTCATCACCTTCGAGGGCAAGGACATCACGCATGCCGAGACGCACCACATCATGCGCAGCGG
BP1274-641	[AminoC6]TGAGCCTGATCATGGGAATATCCGACCGCATCCTTGTCATGGAACACGGCAAGCCCATCACGACCGGCAT
BP1275-416	[AminoC6]GCTTTTACGCGGTCGGGGCCTATACCTACGCCTTGCTTTACCACTGGGGCGGCTGGAGCTTCTGGGAAGC
BP1276-516	[AminoC6]GCTGTTCATCAAGTATTCGCGCATGGGGCGCGCCTCGCGCGCCTGCTCGCAGGACATGCACATGGCCAAC
BP1277-111	[AminoC6]GACCGGTCCCAATACCCAATACGGCGACCAGATCCAGGCCGGCGCGCTCACCGCGATCGAAACCATCAAC
BP1279-81	[AminoC6]GGTGGGGTCCAATATCCTGGTGCAGGTGCCCCTGAACGACTGGCTGACCTGGGGCGGCCTGTCCTATCCG
BP1280-71	[AminoC6]CCGGCAAGGTCTGCCCGGCAGCCAATATCCATGTCGTCGACATCAATGCGGACTCGCACGCCGGCTGGCG
BP1281-76	[AminoC6]ACTGAAATCCAGTTCTGGCACTCGATGGAAGGCGCGCTCGGCGATCGCGTCAACGGCCTGGTCGAGGAGT
BP1282-726	[AminoC6]CACGGCCACTTCCATCCTGGTCTACAAGGTCTACAGCGACGGCTTCCGCGGGCTGGACCTGGGCTCCTCG
BP1283-591	[AminoC6]GTCGCGCACCAGCATCGCGGCCCTGTTCGTGATCCAGTTCATCTATGGCTGGAACCAGTACCTGTGGCCG
BP1284-501	[AminoC6]CAAGCTGCGCGTGGCGATGCGGCTGGAAATCCTCAAGCTGCATCGCCGCCTGAACACCACCAGCCTGTAC
BP1285-371	[AminoC6]TGGTGACGCCTTCGGCCACCTCGCCGGCGGTCACCGACGGCAAGAACTACGAGTTCATCTTCCGTACCAT
BP1286-446	[AminoC6]TGCAGGGCGCCGGCCATATCAACGCCGACAGCCAATTGGGCGCATGGCCGCAGGGCTTGAAACAACTGGC
BP1289-196	[AminoC6]TCGCCGCTGCTGTCGATGGCCGGCCTGGTCATGTTCATCGGCATCCTGCTGTTCTGCGGCAGCCTGTACG
BP1290-171	[AminoC6]GCGCCTGCTCGACGACGCGGCCGATTACCTGCAAGTGCCCAAGTCCGAGATCATGGCCATCACCGAGGTG
BP1291-266	[AminoC6]AGGTCGACGCGCTGCACAAGCGCCATCCCTTCTGGGACGCGGTGCCGTTTGCCGAAGTGTCGCAGCGCAT
BP1292-261	[AminoC6]TTTCCTGCAATTGTTCAACCGCAGCCGGGGCACGCACCTCACGCCGATCGCGTACGGTTATTCCACCACC
BP1293-511	[AminoC6]ATTCCAGTCTCGGCCAACCGCGAGAACAATGTGCGCACGGGCTTCTCCACCCCGCTCAAGCCTGGCCTGC
BP1294-106	[AminoC6]AAGAACCGCATGATTGCGCGCTTCGTACGCCGCTACAACGTCGACATGAGCGAAGCCCTGGTCGAGGACC
BP1295-131	[AminoC6]TCATCAAGGATCCGCACAGCGGCATCAAGTTCGTCTATCGCGTCGAACACGATTGCAACAACCTGGACGC
BP1296-716	[AminoC6]TCAAGTACGACGCCTATACCATCGCGCCGTATTCGCACGGACAGCCGGAAATCCTCATTCCCTACGAGCG
BP1297-286	[AminoC6]ATCACCTATTCGCTGAGCGTGCCGCAGGCGCTGGTGGCCGGCATGAGCTTCCAGGAATCGTATGCCTTCC
BP1298-56	[AminoC6]TCGTCATAGACCTGGAGGTCGCGCAGGGCCGCCTGCGCCAGGTGCGCCTGTCGGGCGACTTCTTCCTCGA
BP1299-156	[AminoC6]TCCCAACCAGCTCCTGGCGGTGGTCGAGCGCGCCGGCCAGATCATCGGCTGCCTGCAGCTCAGCTTCATT
BP1300-286	[AminoC6]GACGTGCTGCAGTGGCTGTTCTGGCAGATGGGCGGACTGGGCCCCATGGCCGGCCAGAACCACCACTTCT
BP1301-141	[AminoC6]ACTGTACCGCTCGTACCGCAACGAAGGCTTTGTCGTCCTGGGATTTCCGTGCAACCAGTTCGGGCGCCAG
BP1302-131	[AminoC6]CCAGCCTGCTCGTGCCCACGACCAGCGAGTTCTATTACGAGTCCCGTCCGCACATCGCCATTGCCCGCGA
BP1304-226	[AminoC6]TGGGAAAGCGGACTGGCGGCCGCGCAGTCGCGCGGCGACCAGCAAGTGGTCAAGGAATTGCAGGTTTTCC
BP1305-281	[AminoC6]CGGCGCAGGAGTGCCGCAGCTACTTCAAGATCAACGGCGTGACGCCCAATATCTGGGACAAGATCACCGG
BP1306-71	[AminoC6]TGCTGCAAATGCTGCGCGACGCGGGCATCGAGCCCACCATCATCGAATACCTGAAGACGCCGCCGTCGCG
BP1307-371	[AminoC6]TGAAGGCCTACGATGCCGTGCACGACAGGCGGCCCGAATACGCCCAGCGCATTTCATACGTGATATCGCC
BP1311-116	[AminoC6]TGTCTTCGCATGGCTTGCCCGGTTTCCTCGCCTACTTCGCCTACGTCGGCGAAATCGTCGGCCCCCTGCT
BP1313-191	[AminoC6]GAGACCAGCGCTATTTTCGCGTCGAGGTGCATTTTGGCGCCGGGTCGCGCGCCGAACCCTTGCGTTTCGA
BP1314-461	[AminoC6]AATGGCAGGCCGCCGGCCGCATCCGCTACGTCGGCATCAGCCATTACACGGCGAGCGCGTATGACGAAGT
BP1315-251	[AminoC6]CCGAAATGCGCACCGGGCAGTACGGCGAGACCATCGCCAACTACGCCAAGGAGAAACAGTGCGACCGTAT
BP1318-131	[AminoC6]TAAGCGGACTGTTCTGCGCCTGGCGCTACCTGGTCGACTTGCGGCCGGTTCGCCCGCTGTTCGATGGCGT
BP1319-736	[AminoC6]CCGCATGTCATGGTCATCGCCGACGACCACTTCGCCCACCTGTCGGCCTCGCCCTATCACAGCCCCATTC
BP1320-436	[AminoC6]GTGCAGGTCAATACTTCGGGCGAGGCCAGCAAGTACGGCCTGCATCCGGACGAGGCGGCGGCCTTCATCC
BP1321-661	[AminoC6]CTGGAGCATGCCCATGTCGACACGGCGCCCAAGGGAACCGGCGATATGTTCGGTGCTGCGCTTACCGGCC
BP1323-1031	[AminoC6]CCGGCACCTGGCCACACTGGCGCGAACAATTGCGGCGGATACGTCTACGGTTGTTGCGGCGCCACTTCGG
BP1326-1231	[AminoC6]GCGCCGCACATTCCCCTGCTCTTCATGGGCGAAGAGTACGGCTCGACCGCGCCCTTCTTCTACTTCACCA
BP1327-1336	[AminoC6]CGGCCCTGGAGCAGCATCAATTTCGCCGCCGCCCATGACGGCTTCACGCTGCAGGACGTGGTCAGCTTCG
BP1328-261	[AminoC6]CTACCGACTGTGCATCGAATGGGAGGGAGGCATCCAGCACACCGCCGACCCCTACGCATTCGGGCCGGTG
BP1329-496	[AminoC6]GCCTATTTCTGGCACCGCTTCTATTCGCACCAGCCCGACCTGAACTACGACAATCCGCAGGTGCTGCGCG
BP1333-61	[AminoC6]CAGCGCAGCCACGGCAGCCAGCAGGCACGCACTAAGAAGGACGGCCATGTATCGCAGATAGGCAGCAACC
BP1334-526	[AminoC6]GACTACATTCCGCACTCGACCATCATGAGCTACCGCGGCGCGTTCCTGCATTCCCACTCGCTGACCCATC
BP1335-801	[AminoC6]TTACGACGAACAGGCGTTCGCCTGCTATCCGCGCCTGTACGCGTCGCGCCGCAACTATGACGTGGCGCGC
BP1339-276	[AminoC6]CCATGTATTCGATCCGCGCCCGCGCCTGCTGGGCATGCGCACCAATCTGTTTCGCCGCCTGCACCGCAAG
BP1340-246	[AminoC6]CCGCAACGCCGTCTACCCCGATGGCCACCATGGCAACGCCGTATTGTCCAAGTATCCGATCGTCTCGCAC
BP1342-121	[AminoC6]CGCAAGTTTTCGGCCGACGACCTGCAGTTGATGATCCTGGCGCTGCTCGACGAAGGCCCCAGCCATGGCT
BP1344-341	[AminoC6]TGGTGGGTTTCGGCGACAACAACCAGTTGATCAACCGCGGATCGATCACGACATCGGGCAGCGGCGTGCG
BP1345-2786	[AminoC6]TCCTGGACACCTCGTACCGCATGCATCCGGAGATCTGCGGTTTCATTTCCGAAGCCATCTACGACGGCAG
BP1346-146	[AminoC6]TCCAGCGCTCGACGCGCCACTTCTCCGTCACCGACATCGGCCAGACCTATTACGAACACTGCAAGGCCAT
BP1347-386	[AminoC6]AGACCCTGACGACCTTGCGCATGGTGCCCATCTTCGAATACGTGGCCATCCCGATGGTGGCCGAGCGCCT
BP1348-121	[AminoC6]CGCGAACTCGACGCCGATGCGCTGATTCTCGACCTGGAAGACGCGGTCGCGGTGTCGGCCAAGGAAGAGG
BP1349-201	[AminoC6]GAGCATTCCCAACCAGACCACCATGGTGCGCCGCTATTCGAAGGCGGAAATGCTGGAGCTGTTCGAGATC
BP1350-1041	[AminoC6]GGACTATATCTCGGTGCACAACCCGATCGACATCACCGCGCTGGGCTACGAGAATCCGGCGTTGCATGCC
BP1352-56	[AminoC6]GCGGGCACGACCTGAACCACGAGATCATCGGCCACCTCAACCTGGGCGACTTCGCCTTCCTCGAGATCAC
BP1353-1036	[AminoC6]CGTTTCGATGGCGACAATCACAGCGCCTTCGCGCCGCCGCCGGCATTCGGCGAGCACACACTGGAAGTCC
BP1354-261	[AminoC6]CACCATAGGCCTGGTGACCAGCACGTATTCGATCAACTGGGTTCTGGACGCCAGCCTGCCGTACAAACCG
BP1355-296	[AminoC6]AGCTGGCGCTGAGCATCACCGAGGACAACCCCGAGCGCGAGTTCAACGACTTGCGCGCGTTCGTGGTGTC
BP1356-271	[AminoC6]CAGGGATACGGCATACGCGCCATCGTCGCGGCCAGCTATGGCCCCATCTTCCACGAGAACTGCCTCAAGA
BP1358-326	[AminoC6]CCACGCTGTACAGCCAGTTGCCATTCAAGCCCGAAAGCGACTTCGCGCCCATCTCGCGCATCGCGGTCGT
BP1359-851	[AminoC6]CCGGCCGCGATATCCTGCAGATGGACCCGGGGCTGTCGTACGGCTTGACCGAGTACCTGCGCATGATGGC
BP1360-771	[AminoC6]CATGCTGGACCACGAACAGCGGCGCGTCAGCGAAATCGACTACATCAACGGCGCCATCCCCAGGCAGGCG
BP1362-271	[AminoC6]TTCCAGCTGTTTCCCCACCAGAGCGTGATCGACAACGTCATGGAAGGCCTGGTCACGGTGCAGCGCTGGG
BP1363-506	[AminoC6]TGCCCGAAATCTTCCAGGCCGCCCAGCGCATCGCGGCGGTGACCTACGAGCCGCTCATTCTCTATACCGA
BP1364-531	[AminoC6]CATGTCGGGCCGCGTCGAGGCCACGGTCAACGACAACCTGTCGTTTCTCGACTTCAAGAAGCAAAAGCCC
BP1365-91	[AminoC6]CTGACGGCTGAGGCTGACAAGCGTAAGACCAAGGCGGTGGTCAACACCGCCGCGGGCGTACAAGCCCTGC
BP1366-341	[AminoC6]TTGTCTTCTCGACCAAGCCGCTGGAGCCGAATTTCTCGAAATTGAGCCTTTGGTCGGGCATCAAGCGCAT
BP1370-306	[AminoC6]CGAGCACAACCAGCGCAACGGCACCCTGATCGCGGTGAACCTGCGCCATACGCAGGAGTCGCTCGACGCC
BP1371-221	[AminoC6]GCCAGTTGCGGATCGACCCCACCCGCATCGCCGACAGCCTGATCGCCAGCGCCCGGGATTTGCTCAAGTA
BP1372-121	[AminoC6]GCCGAAAGCTATCTGCGCCAGCAATTGGCCGCCCTGCCCGGCGAGCCATCCATCACTCTGGACCCGCTAC
BP1373-246	[AminoC6]CGAACTGATGTACCGCCTGCCTTACCAGCCCAGCCTGGACGGCAATACCGTCGACATGGACAGCGAGCGC
BP1374-301	[AminoC6]GATCCGGTGGCCGAGACGGTCAACATGATCGCCGCCTCGCGCTCGTACCAGGCCAACGTCGAAGTGCTCA
BP1375-186	[AminoC6]GGTGGAAGGCATCAACAACCTCAAGAACACCATGCTCGCCATCAGCGGGCAGATCGACGTGTCGCAGTCG
BP1376-46	[AminoC6]AACCTGGATGTAATCGGCAATAACATCGCCAACTCGGGCACGGTCGGCTTCAAGTCGGGCGCGGCCTCGT
BP1377-651	[AminoC6]CGCCATGGTGGGCATGATCCAGAACGCGCGGCGGTTCGAGATGCAGATGCAGGTGATACGCGAGGCGGAC
BP1378-41	[AminoC6]GCCAGCAGACGTCGATGGACGTCATTTCCAACAACCTGGCCAACGTCCAGACCAATGGCTTCAAGTGGGG
BP1379-551	[AminoC6]GATCGATCACCGGCAGCAATACGGTGTCGTCGACCCGGGTGGCCGACGCGCGCATCGAATACCGCAGCAA
BP1380-866	[AminoC6]ACGGCAACCTGTCGGTGATCATCAATCGCCAGAACCAGGTGTTCCAGCCCGACACGCCGTTTACCGAGGG
BP1381-661	[AminoC6]CTGCGCCACGAGGACGGCAGCACCAGTTACAACCTGTTCGGCATCAAGGCGGGCGCCAGCTGGAAGGGCA
BP1382-1506	[AminoC6]CACCGCCCACCTGTCGGTGTCGGGCGTGAACCTGAACGAAGAGTACGTCAACCTGACGATCTTCCAGGAG
BP1383-376	[AminoC6]AACGCCACGGATGGCAACGGACAGTACCTGTTCTCCGGCTACAAGGGCTTTACCCAGCCCTACAGCTTCG
BP1384-81	[AminoC6]AATGGCCTGGCTGGGCATGAGCTCGAGCAACGACAAGCTGGAGCGCGTCAATAACGCGTATTCGAACCAG
BP1385-256	[AminoC6]GAGCGCACCGTCAAGCAATTGATGGGCGAAGCCAAGGCCAGGATCGAAGCGTTTCGCAAAGTTCCCAAGC
BP1389-336	[AminoC6]GTCGTTCTTCGACCCCGCCACCGGCGCCAACACCGCGGTGCTCTCGCGGCTGTTCAATATCGTCGCGATG
BP1390-86	[AminoC6]TCATCGTCGGCCTGGTCATCAGCATCTTCCAGGCCGCCACGCAGATCAACGAGATGACGCTGTCGTTCAT
BP1391-96	[AminoC6]TGGCTCGGAGACCTACTCGCTCAGCATGCAGACCCTGCTGCTGATGACCTCGCTGTCGTTCCTGCCCGCG
BP1392-166	[AminoC6]GTGGTGCTCGAAATCGAAGGCACCTGGCTGGTGCTGGGCGTCACGCCCAACCAGTTGACCACCCTACACA
BP1393-331	[AminoC6]GGCTCGGTCGTGGAACTGGACGGCCTGGCCGGCGAACCGATGGACATCTTCGTCAACGGCTACCTGATCG
BP1394-496	[AminoC6]TACGGCAAATCCTGGGACCCGGTCTACCCGATCGAGTTCGAGTACGTGCGCTCGGAAATGCACACCAAGT
BP1395-351	[AminoC6]CATCGAGAAGTACATGCCCGAGGTGCGCAGCCGCATCCTGATGGTGCTGTCCTCGCAATCGCCGCAGGCG
BP1399-261	[AminoC6]GCACCGGGCCGAGGCGCACCTGAACGACGGGCGCCTCAACTGGCAGCAGCAAAAGCGCAAGCTGAATTCG
BP1400-1151	[AminoC6]ATATCGAAGCCTCGATCTCGCGCGCCATGACCTCGCTGATCACGACCGAGCAATTCCAGCAGGTGCGCCG
BP1401-551	[AminoC6]ATCCCGACGACCTGGAACTGGTGCGCACGCATCTGGCCGACGAACTGAACGAAGCCAACTGGCGGCTGCA
BP1402-86	[AminoC6]TCTTCAAGTACCTGAGCGCGCGCGAAGTCCAGCAGGTGGGCGCGGCGATGGCCAGCCTCAAGCAGGTCAC
BP1403-791	[AminoC6]ATGCCCAGGCCAGCGCCGAGATCGACTTCGCCCGCCGCGAAGAGACTTCCGAGGTCTATCGGCCCAACCA
BP1404-181	[AminoC6]CAGGCCAAGGCGTTCGAGCTGGGCGCGCCCGGCATTTCGCTCAATGACGTGATGATCGACCTGCAAAAGG
BP1405-276	[AminoC6]CCATTTCTGCGTGGACAGTCCGGTCACGCTGCGCTTTGGCGACGGCAGCATCGCCGTGCTTTCGCTGTTT
BP1406-176	[AminoC6]ATGAATCGCGCGAACTGGTCGGCCTGCTGATGCAGGTGGACCTGGATGCCCATATACCGCCGCAACTCTA
BP1408-51	[AminoC6]TGCCAACCTGACCAGCAGGATGCTGGCGGCGGCCAATGCCAGCAATTGGGACCTGGTCCTGAACCACGGC
BP1409-276	[AminoC6]GGCGCGCCTGTATGACTACATTACCCGTACGCTGCTGACCGCCAACCTGAAGGCCGACAAGGAACAGCTC
BP1410-1196	[AminoC6]TGGAGGAAACGCTCGAGTCGCTGCAGAACCAGTACGACCGCCAGAAACTGAGCATCGCCGCGACCATCGA
BP1411-256	[AminoC6]GTGGTCTCGATCGTGGACGCCGAAACGGGGGATGTGCTGCGCACCATTCCGTCCGAGGCGGTGATACGCA
BP1412-921	[AminoC6]GGCGCACAATCCCCATGCCGCCGCGGTCCTGGCCCAGAACCTCGACAACATGGGGTTCCATCCCTATACG
BP1413-536	[AminoC6]ACCAGGCCGGCGTCACCAATGCATTCGTCGAGCAGGCCTCGATCAACGGCAAGCAACAGTATCGACTGCG
BP1414-106	[AminoC6]CTGGCGTTCGTCGCGGCGATCTGGTGGGGGCCCACGGTCTATGTCTGGCTTGAACCGTATATCGAAACCG
BP1415-711	[AminoC6]CCGCATGACCAGCCGCCAGTGCGCCGACAATGCGCAACTGGTGCCGTGTATCTTCGAGTACGTGTACTTT
BP1416-296	[AminoC6]CCGATCGTTTCATGAGCGCCACGGGACTGGACGGCGCCCTGCCCTGGCTGTTCGGCATCTATGCCACCTG
BP1417-1251	[AminoC6]GCCGGTGTTCCGGCGCATCGTCGGCCAGATGCAGCACGACCTGTTCCATGTCTATACGGTCGACCAGCAC
BP1418-46	[AminoC6]GCCTGCCAAGACGCCGCCAAAATCCTCGACTTCATTACGCCGTACGTCAAACCAGGCGTCACGACGGGCG
BP1419-51	[AminoC6]GACCCGTTACTGGAACCCCAAGATGGCCCCGTACATCTTCGGTCACCGTAACAAGATTCACATCATCAAC
BP1420-646	[AminoC6]CCCGCCGAAATCGTCGCCAAGATGGTCGAAGGTTCCGTGCAGAAATTCCTGAAGGAAGTTACTCTGCTGT
BP1421-581	[AminoC6]TCGAGGTCATGGACGCCACGGCGTTCGCGTTGTGCCGTGACCAAAAGCTGCCCATCAAAGTGTTTTCGAT
BP1422-436	[AminoC6]GACAAGGAAATCTCCGAGGATGACGAGCGTCGCGCCCAGGATGATGTCCAGAAACTGACTGACCGTGCCG
BP1423-201	[AminoC6]ATTCAGTTCCGAGAACTGGCGCCGTCCGGCCGACGAGGTGTCGCTGTTGATGCGGCTGTTCGTGCAGGCG
BP1424-596	[AminoC6]GGATCGCCCTGAGCAGCCAATGGGATGGAACTTATGGCCAGGCGCTGGTCGAACGCTGGTCCTGGTGGCT
BP1425-621	[AminoC6]CTGCGCACATCCCAACTGGAGCATGGGGCGCAAGATTTCGGTCGATTCGGCCACCATGCTGAACAAGGGA
BP1426-1166	[AminoC6]CGATACCCATGTTGGACGGAGGGCATCTGCTGTACTATCTCGTCGAAATTGTAAAAGGCAGTCCCGTTTC
BP1427-1316	[AminoC6]GCGTGGGCTACGGTTCGTCCGAAAAGGCGATTCTGTCGGCCGGTATCAGCGAAGACAACGTCTTCGGCAG
BP1428-391	[AminoC6]GAGGATTTCAACCGCCGCCGCAACGAAGAGTTCTCGAGCATCGTCACCAAGGCCAATGACGCCATCAAGC
BP1429-981	[AminoC6]CTACACCGGCGTGTATCCTTACGCCGAACACAGCGAATGGCAGCGCAATGCCGCGGTCATTCAGCAATTG
BP1430-101	[AminoC6]TTGCCATCAAGAACGTCTCGATCAACGAGCCGTTTTTCACGGGCCATTTTCCGCATCATCCGGTCATGCC
BP1431-171	[AminoC6]CCGCTTCTACCGCTTTTGCTCCATCGGCGGCATGCCGCAGGACAAGAAGTACAGCGGCGAACCGACGCGA
BP1432-876	[AminoC6]GGTCATTTCGTACGTGCTGTCGCCGTGGATGCGGCGCATCATGGCCTGGAAATCCGGGCAGCAACGTCCC
BP1433-216	[AminoC6]CTGGTTCGTGGCCAGCGCCAGCGTGCAGGAAATCGACAGCCTGAACATCCTGCGCGCCACCATGCTGGCG
BP1434-306	[AminoC6]ACCCGCGCTGCCTGAACGCATCGACGAGAACTGCGTGCTGTTCGACCGGATCCAGGACCCGGGCAATGTC
BP1435-321	[AminoC6]CTTGAAGTCCAGCCACTCCATCGGACGCTCGCACATGGCGGCCAACTCCGAGAAATACCGCAACCGGATC
BP1436-251	[AminoC6]AGATCCGTCAATGGGTGATCGATGCGCCTTTCTCGCCTGAATTCGAACAGGCGATCCGCACCGCATTCGC
BP1437-516	[AminoC6]GCACCAGATACTGCGCCTGGCCCCGCGCATCTATACAGCCCAGTTCCACCCCGAGTTCACGCCCGGGTTC
BP1438-246	[AminoC6]GGATATCGGCCAGTCCGTCATGGTGGATGCGTGGTCCGACGCGGGCACGACCCAGGTGTATTACCGGGGC
BP1440-266	[AminoC6]GCGTGCTGTACTTCCAGGTCACCGATCCGATGCGCGCTTCGTACGGCTCGTCGAACTACATTTCCGCCAT
BP1441-386	[AminoC6]TGCTGTGGGGCGGCAGCGCATGGACCATCTATCGCAACATGCCGCTGCGGCGGTCGCGCTACAGCTACTG
BP1442-121	[AminoC6]AAGGAAAGCTACGTCATCGTGCGCGATGGCGAAATCTACCTGCTGGGCATGCACGTCAGCCCGCTGCCTA
BP1443-206	[AminoC6]ATTATCCGCAGCGCATCGATCTCGAGCTGGTCGACGGGCCTTTCTCGATGCTGGTGGGCCATTGGGTATT
BP1444-166	[AminoC6]GCCGACGCGCCGCTGGCCGATGGCGACCGGGTGGAAATCTACCGGGGCCTCAGCTTCGACCCCAAGGAGT
BP1445-971	[AminoC6]ACATGGGTTTCCAGATCTGCCTGGACGCGCAGCAGATCCATGGCGGATATGGGTATTTGCGCGACTATCC
BP1446-266	[AminoC6]CCAATACCCATGCGCGCCGCTTCTTCGAGCACGAGTACCGGCTGGACTACCTGATCCACACCTACCCCAA
BP1447-596	[AminoC6]AGGTGCTGTCGGACATCATCAGCAAGAGCTCGGGCCGCAACTGGGCCACCGAGCTCTACAACCCCTGGCC
BP1448-206	[AminoC6]GGGGCTATGCCGCCTATACGCTGTTCGGACCCGGCGAAGACGTGCTGACATCGGAGTTCAAGATGAACTT
BP1449-196	[AminoC6]TACGTATCGGTGAAGTCCCAGGCCGATATCGAGGCGGCCGATCTGCGGCTGGAACAGAGTTCGCTCAAGC
BP1451-571	[AminoC6]GATGCGCGCCGCGGCGCCAACGATCCGGGCGTGCAATCGGTCAGCCGCATCTATCGCTATTACAAGCGCT
BP1452-151	[AminoC6]CACATTGGCAATACCGGCGTCAATCCTGAAGACGTCGAGGCCAATCGTGTGTACGCCGCCGGTCTGGTGG
BP1453-181	[AminoC6]GCGGACGTCACCTATATCGAGCCCATCACGTGGCAAGCGGTCGAGAAGATCATCGAGCGCGAGAAGCCCG
BP1455-531	[AminoC6]GCTGCTCAACGTCAGCATCAACCGCGTCGCGATCGCGCAGCGCAAATGGGAAGTCCTGGGCTGGGGCGAT
BP1456-611	[AminoC6]TGCGCGATATGTTCGAGCGGCACGGCCTGGCGCCGCGGGTGGTGATGCAGAACGACGACCAGTCCAACCT
BP1457-41	[AminoC6]CCTATGGCAGGAACGAAGTCCTCAAGGACATCAGCATCCATATCGAGCCCGGCGAATTCTTCGCCCTGCT
BP1458-416	[AminoC6]TCATGGACGGATTGAACGGCGTCATCTTCGTCGAATCGCTGCATTACTTCCCGTTCATCCTGATGAACCT
BP1462-276	[AminoC6]CAAGGATTACTCCAATATCGCCGACACCTTCCGGCCCGGCCACGCCGACTTCGCCTATTGGCGCAAGTAC
BP1463-551	[AminoC6]CGTCCGACCTGGGCGGCAAGCTGACCGAAGTCATGTTCACCTTGCCCAACAGCCGCACGCACGAGACCGA
BP1464-71	[AminoC6]CGTGCCTGAAGGCACGCGGCCACAGCGTCTCCACGCTCAAGCACGCCCACCATACCTTCGATATCGACAC
BP1465-836	[AminoC6]ACACCAAGAAAGTGATGGCCAAGCTGGGCGACGTGCTGTTCTGGAAGATCGCGATGCGCCCGGGCCGCCC
BP1466-461	[AminoC6]AGTTCCTGCACAGCGGCCAGCGCAAGACCGAGATCTGGGCCAACCAGCACCGCTGCGCCATCGTGCGCTT
BP1467-71	[AminoC6]TCACCACGCGGGCGATCCGCAATCTCGAGGTCAACGGCGCGGACGTGACGTTCGATGCCCAGCTCGGCTA
BP1468-206	[AminoC6]TGTTCAAGGACGACGCGGAAGGGTATCTGCTCAATGTTTCGGCGCCGGCGCCGTGCTGGTTCGTGTTGTG
BP1469-386	[AminoC6]TCTACATCGACGACTACACGCAACTGGAGGGTCTGCCCCAGGAGACCGTGCGCAGGATGGCCAGCGCCAA
BP1470-876	[AminoC6]ATTCGAAAAGCCCAAATTCTTCGACTACCGCCAGCAACTGTGCGCGCATAGCCGCAACGAAACCGTCGGC
BP1471-381	[AminoC6]CATGTCCGAGACCGAGGACCACATCGCCTATCTGTGCGAGGTGATGCGCTACCTGATCGCCGGCGATGAT
BP1472-136	[AminoC6]GCCATCGGCAATACCAAGATCGAAGTCCGCCGCACGGTCTGTACGCACTGTTCGGTGGGCTGTGCCGTCG
BP1474-121	[AminoC6]ACGGGCAGCAATTTCGTCGCTCCGGGCTGGAAGCAGGGCGACAAGAACAGTTGGCAGCAAGAGTTGAAAG
BP1475-1036	[AminoC6]GATGAAACGTGGGCGCGCGAGCACCACGAGCTGTGGTACGACGATATCAAGGCGGGCAAGATTCCCGCCC
BP1476-121	[AminoC6]TCGGGAAAAATGGATGCCTTCCGGCTGTGCCGCGTGCAGGACGAGGTGGCGGCGACTTACTTCGAGCGGG
BP1477-886	[AminoC6]TTCATTCCGTTGGTGCGCGAGAACTATTTCCTGGTGTGCCTGAAATCGACGCTGGACCAGCCCTCCACGC
BP1479-541	[AminoC6]ATGATCTTCAGCAGCCACAACCTGGGCCAGGTCAAGCGCCTGGCCCGGCGCGTCATCTACCTCGAGCGCG
BP1480-466	[AminoC6]CGGTTCTGGAAGCAGACCGGCTCGGACAGCAAGGGCAGCGGCTACAAGGAATGCGGCTGTGGCATGGGGC
BP1481-1161	[AminoC6]CGAGCGCGAGGGGCTGGACAAGATCTTCATCGAAGCCGGCTTCGAGTGGCGCGAGCCGGGCTGTTCGATG
BP1482-291	[AminoC6]GGCGCTGACGCAGTACGGTTTTCGCGCCATCATCGCGCCGTCCTACGCCGACATCTTCTTCAACAACAGC
BP1483-496	[AminoC6]GAGTCGGAAGTGCGGCGCATTGCCCGCATCGGCTTCGAGTCGGCCCGCAAGCGCAACAAGAAGCTGTGCA
BP1484-41	[AminoC6]TCGGTTCCGTTCTCATGCAGCGCATGCGTGACGAGAACGACTTCGCACTCATCGAACCCGTATTCTTTTC
BP1485-1461	[AminoC6]TTCGGCGGCCTATCCCGAGCCCACGCTGGACACGGCTGCGCTCACGCGCAAACTGGACTCGATCAGTCTC
BP1486-241	[AminoC6]GTCAACGCCTTTCTGCCGCCCAGCATCGTCGTGCAATGGGCGCGTCCGGTGAGCGAGGCCTTTCATGCGC
BP1487-196	[AminoC6]AAGTTCAGCATCCGCGCGTTTCCCGCCGGCGAGATCGTGCCCGCGCTGCAAGTCCTGGACGCAGTCCAGA
BP1488-1	[AminoC6]ATGAAAGCATTACTCGCCTTATCGCGCGGCATAGACGCGCTGAACCTGCGGGTCGGCCGGGCCGTGACAT
BP1489-1591	[AminoC6]AAGATCGAGATCGAAAGCAATTATGGAACTAATATCTATGGAGACGAAAGCTCTGATCCCGGGGCAGCGT
BP1490-71	[AminoC6]CCGATGCCATCGGCTTCGTGTTCTATCCGGCCAGCAAGCGCCATGTCGATCCTGCCCGCGCGGCGCAACT
BP1492-706	[AminoC6]CATGACGTGGGAGATGTCGTTCTCGCCTTTGTCGGAAAGATGATGAATGAGTTTTTCCGGGAGAGCGACT
BP1495-146	[AminoC6]ACAATGCCACGGTACGCGAGCGCCTGCATCGGGCCAAGGGCGCCATTTGCACCCTCTGGCCCGACCCCGA
BP1496-526	[AminoC6]TCCGGCCGCCTATTGCGCAGCAAGAAAACGGTCAGCACCCACAAGCGCCGCGCCATGAAGAAACTGGGCC
BP1497-1701	[AminoC6]AAAACAAGGCTTTAGAGTGCAGGCTGATTTGCGTGGTGAAAAAATCACTCGTAAAATCCGTGAACACAGC
BP1498-106	[AminoC6]AATGCCGATCCCCCGGTTTGCCGCTTGATGGATTACGGTAAGTTCAAGTACCAGGAACAGAAACGCCAGG
BP1499-366	[AminoC6]GATCCGCAATCATCCCGAGAAGCTGGCGATCACCGAGTTTCCCGATCTGACCACGCCTACGCTGGTCACG
BP1500-101	[AminoC6]ACGATATCCATCCCGAGGATTTGCCCGACGACGCGGCGCCCCGGGTACTGGCGGATATCCTGCGCGTGGA
BP1501-86	[AminoC6]TCAGCAGCGAGATCTTCATTTCGCGTGGCGCCCAGCGCGTCAACGCCAAGAGCATCATGGGCGTGATGAT
BP1502-776	[AminoC6]CTGTCACCCTGGATGGTATCGATATCGTGCTGCATGCCAACATCGAGCTGCCCGAGGAGGCCAGCCTGTC
BP1503-86	[AminoC6]GAAATCACCGGATGCTGGCGCCGGCCCTCGTCCATGGCATGCAGGACTTCGCCGATTGCGTCGAGAAACC
BP1505-186	[AminoC6]CGTCAAGGTCATCAATATCTTTCCCGCCAACACCCACCAGGGGCTGCCCGGCCTGCATGCGACCTACACG
BP1506-666	[AminoC6]GCCTTCGGCGTTGCCGCAGAAGACCCTGCTCGAACGCGGCTACGCCGGCAAGGTGTATCAGACCCATGGC
BP1507-406	[AminoC6]CCGACCTATGGCGTGGGGCAGGCTTTCCTGGTGCAGAAGGGCAACCCCAAGAATCTGCATAGCTACGCCG
BP1508-486	[AminoC6]CACGATTACCGATCTGACGTTCAGGGGGCAGTTGCTGCGCAGCGAGACCTTGCGCACCACCGAAATCTTC
BP1509-456	[AminoC6]CAACTACCTGGTGGCCATGTTCAAGGACACGCCGCTGCTGTCGGCCATTACGGTGGTCGAACTGCTGCAG
BP1510-186	[AminoC6]GATCGATGGCGAATCCATGTGGCATGACGCGCAAGGGCGCGAAATGGGGCCCAACTCGGCCCATGTGCGC
BP1512-136	[AminoC6]GCCGAGCATTTCGCCTTTGTCCGTGGCGAAAGCGACATCACCTGGTACAGCTCCTCGCCGGGCAATTACC
BP1513-406	[AminoC6]CATGGCCTGACCGTCGCCGAGGTGACCTACAGCAACAGCATCAGCGTCTCCGAGCATGTGGTGATGATGG
BP1514-116	[AminoC6]CGGTCACCGCGCCGTTCCTGGCCGACATGAATCCGGCCGTGCGCCAGGCGCATGCGCGCAACGAGAAAAG
BP1515-56	[AminoC6]TGTGGCTGCTCGAGAAGATCGGCGACAAGGAGATCTGGATCATCAACATTTTCTCGGGCGCCCTGACCTT
BP1516-46	[AminoC6]GACCAGGCGACCAAGACCCACAACCGCTGGCACCCGGATATTCCCATGGTCGAATGGTTCAATCCGGGCG
BP1517-941	[AminoC6]ATTTCGCGCTCAGTCCGGCCGAGGAAAAGGTCAGCGCCCTGATCCTGCAAGGCATGACCCCGGCGCGGGT
BP1518-286	[AminoC6]TTGTACCTGGGCGGCCAGGCCATCGTGCGCATCACCGGCCTGCGCAATCCGTGCGCACAATTGGACCGCT
BP1519-41	[AminoC6]CCGAGCACGGCTACGGCATTCCCGCTTTCAACGTCAACAACCTGGAGCAGGTCCAGGCCATCATGGAAGC
BP1520-251	[AminoC6]TGCGCAGCTTCTGCGCCGACTGCGGCACGCCGCTGTTCGGCCATACCGAAGACGCCGGCTACACCGTGGT
BP1521-731	[AminoC6]TCAGCCCGCCTTCGTTCGACAAGCAGTTCGTGCGCGACTGGCTGGAAACCCAGCCCTGGGACAAGACCCC
BP1522-56	[AminoC6]CCCATGCCGACCATCGCATTTGGCAGGACGTCTATTGCCCGGTGACAGCGATGGGCGCCGTCTACCTGAA
BP1523-51	[AminoC6]TGTGCCCTATAGCTACAAGGGCGAGACCATCACGATTGCGGCGGTGACGGGCGACTGGTGTCCGGCATGC
BP1524-86	[AminoC6]TGCCATTTCTGAGCGGAGCACTGGCCGTCTGGTTCGGCATCCTGGGCAAGCGGCGGCCCTGTTTCGCACT
BP1525-336	[AminoC6]GCTGGTGTATTGCACCCTGATGCTGGCGGCCGACCGCAAATGGGGCGACAACGCCCTGAAAAAACCGGTG
BP1526-266	[AminoC6]TGCGCGGCGAGGACTCGCTGCTTTCCATCGTGCAGATGCCCAAGGGCGTGCCGGTGGCCACCTTTGCCAT
BP1527-821	[AminoC6]TCAACGAAATCGCGCCGCGGCCGCACAACAGCGGCCACTACACCATCGACGCCTGCGTCACCAGCCAGTT
BP1528-161	[AminoC6]GCCGGCCGTCGAATCATCCGGTCATCGTCCATATCGCTCCCGAAGGCGATGTCGATTACTGGGCCAGCGA
BP1529-361	[AminoC6]GCCAGTTTCTACGATGGCCAGGGCGTGCTGGTGCGCAAGGCGCTGGGCGTGAAATCCGCCAAGGAGCTCG
BP1530-676	[AminoC6]AATATCTCGGTGCCGTCGAGCCGCTGGAGCTTCGAGGAAGCGCAGGCGGTTTTCGGTCCGCAAGTGCTGG
BP1531-616	[AminoC6]GGCCAATTGGGCGACCGGCCGGTCTACCTGTGCTTCGACATGGATATCTTCGATCCCTCCTGCGCGCCGG
BP1532-591	[AminoC6]GATCCGCACCAAGAAGATTCCCGGCGTGAAGCTGGCCACGCAGTACCAGCCGCAGAAAAAGTGGCACGTG
BP1533-531	[AminoC6]GGGCGCCACCTTCCAGGCCCTGACGGTCTACACGATGGTCGGCGCCATCTACTTCGCCATGTGCAGCGTG
BP1534-201	[AminoC6]CGTCGTCAACGGCATCACGCTCGACGGCGAACTGCGCAATATCGAGCGCATCCGCGCCGACGTCGGCATG
BP1535-1301	[AminoC6]GGCTGGACTGCCTGACCATCATCTACGCCAACCGCACCTACGCCACGCTGCATGGCGAAATGAAGAACGT
BP1536-41	[AminoC6]GCGGCCCGCTCCAGGTGACCGAGGCAGAGATCCTGGAGTTCGCGCGCAAGTTCGATCCCCAATGGTTCCA
BP1537-296	[AminoC6]CGATGATGAGCGTGCAGTCGTCGCTGGTGATGGTGCCCATCAATGAATTCGGCAGCGAAGCGCAGAAGCG
BP1538-826	[AminoC6]CTGGTGCTGATGGTGGGCGGCCGCATGTCGGAAAACCCCAGCCAGGCCTACACCCTGCTGGATATCCCGG
BP1539-341	[AminoC6]TGGCCGATTTCCAGCGCGTCCAGCCCGACATCACCGTCAGCCTGTCGGTGCGCACGCTGCCGTTCCAGTT
BP1540-436	[AminoC6]CGCGATCGCGCCATGCTCGAAACCCTGTACGCCACCGGATTGCGGGTGTCCGAGCTGGTCTCGGTCAAGG
BP1541-351	[AminoC6]GGTGTGGGTCGAGGCCAGCGTGCTGGATTTTCCGCAGATCTACGTCAATGGCGGGCGCCGCGGCTACCTG
BP1542-186	[AminoC6]CGGCCACAATTTCACCCTCAACCATGACTTCGCCAAGGTCGAGCCGCAGCACTACGACGGGTTGGTGATT
BP1543-176	[AminoC6]ACGAACTGGTGCAGTATCGCGGCGAGGCCGCCAACTTCACGTCGTTCCTGCGCGTGTGCTGCCTGCGCTA
BP1545-41	[AminoC6]CGCTGCGTTCCAGCACCGCCTACGTACAGGACCTGGAAACCTCCACGGTGCTGTTCGCCAAGAACGAAAA
BP1545A-131	[AminoC6]CGGATTTCTTGCTGGAGGCGGTCTTGGCGGGGGCTTTCTTGGCCGAGGCCTTCTTGGCCTGCTGGGACTT
BP1546-1041	[AminoC6]CGGCAGCTTCATCGGCGTGTGGATGGGCGGGGCCGTGTATGCGCGCACGGGCAACTACGATCTGGTATGG
BP1547-2116	[AminoC6]AACTGGTTCGACAGCGAGGCGCAGCGCCAGCCGTTCGAGGTGGCGCAGATCGAACAGGAGCACAGCTGGC
BP1548-3261	[AminoC6]GACGCCCGAACAATTCGCGATCCGCATGCGCCAGCGCCATGGCGAGCAACTGATGCGCTACTGCGCCCAG
BP1549-181	[AminoC6]TCGCTCAATTGCGAGAACGGCATCACGTCCAAGCCTTGCGGCCAATGCCGCGCCTGCACCGAAATCGATG
BP1550-191	[AminoC6]ACAAGGACATGCTCGAAGACCTGGTGGCCGCGGCGTTCAACGACGCGCTGCGCAAGGCCGAGGCCACTTC
BP1551-206	[AminoC6]AAGACGAGGTCTGCGCGACCTGTGCCAATCCCAAGCGCGATCCCGGCCTGCTGTGCATCGTCGAGACGCC
BP1553-516	[AminoC6]GACTTCCATGACCTACATCGAACCCATCGCGCTGAAGGCCGGCCGCAAAGTCGATTGGACGCAGGTCTAC
BP1554-191	[AminoC6]AATTCAGCTGCGCGTGCCGGCTCAAGGGCGATGTGCGCGAAGACATCCTCTTTCGCATCACCTACCGCGG
BP1555-261	[AminoC6]CTGGGGCGCCATCTTCACGCAAAGCCTCAACCGCAATTACGTGCCGCCCAAGCTGGTGCTGTTTCGCGGC
BP1556-41	[AminoC6]CACGCTTGATCAAACAGGCTGCGCAATGGCTGTCCGACGGCGGGCTGGTGGCCGTGCCGACCGACTCTAG
BP1558-561	[AminoC6]CGACTACGGCAAGCTGGAACTGAACCTGGACAGCATGCGCGCGTCGCTGGCCTACCTGGACGCGAGCGAC
BP1560-506	[AminoC6]TGGCGCTCAATGGCGGCGAGACCGCCACCCTGATGAAACCCGCCTACCGGATCGAGGATCCGGGTTACGG
BP1561-631	[AminoC6]CCCCATACCGATTTCGATCCCCGGCAGTGCACCGGCGGCAATTGCGAGCGCCGGGTGCAATACCTGAAGG
BP1562-46	[AminoC6]ACCCGCCATATCTCGCCTGACCGCTACGGGGATTTCCTGGCGTGGATGCGCCAGGGAGAAATCCTGGCGG
BP1563-381	[AminoC6]GCGCAATATCCTGGCGGCCGAAGGCGTGAACGTGCTCACCACTCCGGAAGTGTTCCTGCAATTCAAGGAA
BP1565-91	[AminoC6]TCCGATACGCTGCGGCACCTGGATTGGTTCGAGGTGACCGAGACGCGCGGCCACATCAAGGACGGCAAGG
BP1566-1851	[AminoC6]CAACGGCTGTCGCCTGGACCAGACCCGCCGCATGCTGTTGATCACCGGCCCCAACATGGGCGGTAAATCG
BP1567-936	[AminoC6]AGTCGACCTGGAAGACAGTTGGCCCGCGAGCGGCGCGCTCGTGCTGGATAGGCGCAGCCGCATGCTTTAC
BP1568-166	[AminoC6]CAACTGCCCAAGATTTCCAAGAACGCGCTCAGGAACGACGGCGACACCGCCGGCGCCACGCCCTTCGACA
BP1569-166	[AminoC6]AACAACGATCCGCGCTACAAGGCGCCTGCCTCCGGAACCGCGACCTACTCGCAATTCCAGCAGCAGGGCC
BP1570-691	[AminoC6]CGTGAACTCAATGCACGGTTAGCCCGTCTCAACAAGGCCTTGTTCATCGAGGCCAACCCTATCCCTGTCA
BP1573-446	[AminoC6]TCATGAAGTCGCAGGTGCCCGACGCCAAGCTGAAACTGTTCCCCAATATCGACAACGCCTATCTCGAACT
BP1574-526	[AminoC6]CAGGGCCAGGAAATCATGGCCAGCAATTTCCGCGCGGTCGAGATCTGGTCGGCCGTGGCCATCGTGTACC
BP1575-586	[AminoC6]CACGAAATGGAGTTCGCGCGCAAGGTGGGCAGCCGCCTGATCTTCATCGATTGCGGCAAGATCGCGCACG
BP1576-866	[AminoC6]GCGTCTACCGCAAGATGACCGAACAGAAGAAATCGTTTTCCGAAGTCCTGGATATCTACGGTTTCCGCGT
BP1577-131	[AminoC6]CCACGGTCACCGCGCTTCGGGAAATCGCCTCCGGTCTCACCGGCCTGGAAATGCTGCGCAAAGTCCCGAC
BP1578-466	[AminoC6]GAGATCGCGCACGCGCCTGAATGCGAATATGTTATTATTAATCAAGAATTTAGCGTAGCCCTGACGGAAC
BP1579-361	[AminoC6]AGCATGAATGGCGAATCCCCGCCGGCCGACGACCCCACGCTGGTCGCCCTGCAGTCGTACATGTACTGGC
BP1580-196	[AminoC6]GGTTTTCCGCATTTGGCGGGCCTGGGTTCGGGCTATCTGTACGAGCAGCTCACCGCCCTGGCCAACGGCT
BP1581-431	[AminoC6]TCAACAACGGTTCGATTTCCGCGCATGCGCCGCGGCCGTTCTCGATCGCCTACACCGCGACCAAGCATGC
BP1582-426	[AminoC6]GCATGTAGGCATCTATATCGGCCAGGACCAGTTCGTGCACGCCCCCACGCGCGGCTCCAAGGTCCGCGTC
BP1583-621	[AminoC6]CACGCACTTCCAGAATTTCGTGCTGTTCACGAACTACCAGTTCTATGTGGACGAATTCTGCGTGTGGGCG
BP1584-81	[AminoC6]CGTGCATCGCCCCCGCCAGGTCGATGTCAAGGCCGTGCGTGCCAAAGTGGGCATGACCCAGGAACAGTTC
BP1585-51	[AminoC6]GACCAAAGCCGAGCGTAATGAGCTGGCCGGCCTGGTCGATGTGTTGGTGAACATCTGGAAAGGACGAGCG
BP1586-46	[AminoC6]AAGCTCTTGGGCCCGCAAGAGCGCCAAGACCTGATCGGCTATCTGGCCGTACATCCTGAAGCCGGAGACA
BP1587-636	[AminoC6]CCTGACTCAGGAAGCCACCCTTTTCGCGTTGCGCATCGACGTCGCCGAAGAACTCTCGCGCCTGCGCTCG
BP1588-556	[AminoC6]TACCAGGAAGATTCGGCCTGCGCGGCCGACGTCAATGTGGTGATGACCGGCAGCGGCGCATTCGTCGAAG
BP1589-436	[AminoC6]ATCGGCGAATTCCTCGGCCGTTCGCACTACAGGATCTTCCATACCACCGCCACGGTCGGCCCCCTGGCCG
BP1590-436	[AminoC6]GATATCGGCGTGGTCGCCGGCTGCGCCCCGGACCAGAAACTGCAGTTCATCCCGTACCGCAAGGACAGGC
BP1591-1331	[AminoC6]AGATCGTGCAATCGATCGACCGTGTGACGCAACTGGTGGCCGGTATTTCGGAGGCCAGCGCCACGCAGGC
BP1592-1026	[AminoC6]GTTCGGGCGCAATCCATGCTCGACGTTCATGAACCCCGACCCTGTGCTGGTGGACGTGCATACGTCGATC
BP1593-456	[AminoC6]CGAGATCGTCGATGCGCCGGCCGGCGAGCATGGCTTCGGCTACGACCCGCATTTCTATCTGCCGCAGCAG
BP1595-101	[AminoC6]CGGTCTATGTGCACGTGCCCTGGTGCGTGCGCAAGTGTCCCTATTGCGACTTCAATTCGCATGCCGCGCC
BP1596-686	[AminoC6]CGCTGGTGCAACGCGCGGACTGGAACCAGGTCATGAAGTACGTGATCCACAACGTGGCGCACGTATACGG
BP1597-961	[AminoC6]CTGGGCCTGAGCCTGGCCCAGGATTTCGTGCAGCAGCACGGAGGCATCATCGAATTCGAGTCCCGTGCGC
BP1598-851	[AminoC6]AGCCGCTCGAACAGCGCGTCGAGCAGGGCCTGTTCCGGGAGGACCTGTTCCATCGTCTCAATGTGATCCG
BP1599-351	[AminoC6]GCCGCTGTACGATCTGATCGAGGATTTTCGCGCCCTGGCCGGCGCCACCACCTTGCGCTTTTCCGCCGAA
BP1600-41	[AminoC6]ACCACGGCTGGCTCGATACGCACCATACGTTTTCCTTCGCCAATTACTATGATCCGGCCCATATGGGCTT
BP1601-766	[AminoC6]CGCTTCATCTGGTGGAACTTCGTCTCCAGCAGCAAGGACCGCATCGAACAGGCCAAGGAAGACTGGACCA
BP1604-651	[AminoC6]GCTCGAGACGCTCAACGACATCGGCGCCTCCGAATTCCTGGGCGTGCAGACACTGACCGTATCCGTCTAC
BP1605-261	[AminoC6]GGTCGACATCGGCAACCTGATCGACCTGGTCAATGGCGGCGTCACCCAGAAAATCCAGTCGCAGACGCTC
BP1606-126	[AminoC6]GGAAATCGAAGGCAAGCCGTTGATGCGCGCCTACAGCATCGCCAGCGCCAATTACGAGGAAAACCTCGAG
BP1607-761	[AminoC6]TGCAACTGTTCGCCAGGCAGACTCTGGACGTGCGCCAGCCGGTCAACGCGGTCTACTACCGCAACACCGC
BP1609-471	[AminoC6]CTATCTGCAGAGCGCCAGGCTGACGGCTTTCCTCAGGGAGCAGGGTATTGCCGTGACTTCCTATATGACC
BP1611-81	[AminoC6]CAAGACGGTCTACCTGTCGGGCCAGATCGGCCTGGAGCCGGGCACCGGCGACCTGGTGTCCGAGAATTTC
BP1612-1346	[AminoC6]CGTACTGGGTCTGTCCCCTGGTGGAAGAGAGCGAGGCGCTGGAGCTGCAGACGGCGGTCGATACCCACGA
BP1613-586	[AminoC6]AGCGGCCACTGTTTCCGCGACCAGGTGCTGGAAGTGTGTCCGGAGCTGTCGCGCTTTTCCGCTTCCAGCG
BP1614-731	[AminoC6]ACCTGGAGCCGGTCCTGCCGCAGTGGGACTGCTATGCGGGATTCGGGCGCTCGCTTTACCTGCTCAAGCC
BP1615-1411	[AminoC6]GATCTGCACGTGTACGGCGAAGAGGGCGTGCGCTTCTACACGCGCCAGAAGAGCGTGATGCAGCGCTGGG
BP1616-126	[AminoC6]GATGACGCACAACTTCCATTGGAACGTGACCGGGCCGCTGTTCAATACGCTGCATAACATGTTCATGGCG
BP1617-151	[AminoC6]ATCATCGAGGCCAGCCCGCTGGACCGCGACGCCAACATCGAGCTTGCAGTGCAGAACCTGCGCACCGGCA
BP1618-61	[AminoC6]CAGCGTAGTTTCGTACTGGATAACCGGCTGTTGTACGGATTCACCCACAACACCAAGGAAACCATCCAGG
BP1619-466	[AminoC6]CCGGCCGAAGTACGCGCCAAGGTCTTCTGCGAAGTGGCCAAATGGGCCCGCACCAGCTATCCGCAGATCG
BP1620-136	[AminoC6]AATGCGCTGCAATCCATACAGGCGCAAACCTATCCTAATATTGAAATCATTGCGATAGATGACGGCTCGA
BP1623-601	[AminoC6]CTGGTCTGGAATCCGCTGGTGCATGCCATCGAGTGGTTCCGCGCCGGGTATTTCACCCATTTCAGCTCGC
BP1624-41	[AminoC6]GCAATGTCTGCAAGGGCTATCGCTCCAAGAAAGGCATCAGGCGCATTCTCGATGACGTGTCGTTCGATTT
BP1625-361	[AminoC6]CCGATGATCGATTTCTGGTACGGCATGAACCAGGACGAGACCGAGGAAGGCCTGTGGCGGCAATGGAATC
BP1626-806	[AminoC6]GCAATGCGGAATACGATGCCGGGCCGGAATCGTTCGTCGGTCCGGTGCTGATGATCAATGGCTCGCTGGG
BP1627-261	[AminoC6]CGCGGTGCTGGTCGAGGCGGCTTCGGAGCGCAGCGTGAGCGTCAATGGCGTGTTCCTGCAGAAGAACCTG
BP1628-656	[AminoC6]AGGTGCAGCGCATTCCTTACCAGCAATTGCTCAACGGCCGCAACGTGGCGGTGGAGCCGCGCTCCGAACT
BP1629-6	[AminoC6]GAAGAAGTTTTCCAATCCTGCAGATGTTCATCTCGCCGTCGTTGGCCTGGGGTATGTCGGGCTGCCGCTG
BP1630-956	[AminoC6]ACGAGCCGGCCTACGACATCCTGCGCGGGCTGGAAGCCGCCATGCCCTGGTACACGCAATTCCTGCGATG
BP1631-1891	[AminoC6]CTGTACTGGGATTGGGAACTGCGCGGATACACCACGTGCGAGGCGGTGCTGACGCATATTTTCGAGACGC
BP1635-866	[AminoC6]ACGGGCCCAACCAGTTCAGCTGGCCGGACGCCGCCACCACGCCGTTTCGCAACGAGAAGGACTCGAACTG
BP1636-201	[AminoC6]TTTCGTCGCCGCCGACGAACGCATCGCCGTGTTCGACAACGATGGCACGCTGTGGAGCGAGCAGCCCATG
BP1637-246	[AminoC6]CGAACTGGTGCGCGCCGAACACAACGGCGTGGCGTACAGCGGGCTGCGCTACACCTATCTGCTCAGTCCC
BP1638-821	[AminoC6]AGGATGCGCAGTCCGGGCCGGTGCATTGGAAGGACGCGGGATACTGGCTGTGCTGGCCATTGGCCTTGCT
BP1639-256	[AminoC6]ACGCACGTGGAGCCCATGCGCGACATCCTGCTGGTCGTGGATATCTCGCAGTCCATGGACAGCGAGGATT
BP1640-246	[AminoC6]CTATACCGAGGAGCGCGACCGGCCCGCGATGATCGTGGCGGACCAGCGCATGAGCATGTATTTCGGGTCG
BP1641-466	[AminoC6]GGCACGTATCCGCTGCCGGAAGCGCAGATGGACCGTTTCCTGATGAAGATCCGGCTGGATTATCCGGCCG
BP1643-631	[AminoC6]AACGTGCAGTTCTATACCCGCAATACGGCCACCGACTACCGCAACGCGCCGATCTTCGGCCTGGAGCTGA
BP1644-876	[AminoC6]AGCGCTGGGCATGGACATCAAGACGCTCGATGGCCCGGCCTTCGGCCAGTTCATCCAGGACGAGATCGCC
BP1645-276	[AminoC6]CGGCTCCAGCCTGAACGACCGCTCGGTGGTGGAATTCGCGCTGGAGGAATTCTGGCGCGCCATCAACATC
BP1646-161	[AminoC6]CGGTGCTGCTGCGCGTGCTGCTGATCGCCTTCGCGCTGGTCCTGCTCGACATTCCGTTTCTCAAGGCCCT
BP1649-586	[AminoC6]GAGGTCGCCGCCACGGGCGTCGCCATCCTGCTGGTCGAACACGATATGAAAATGGTCATGCGCATTTCCA
BP1650-261	[AminoC6]CTTCACCAACCTCAGCGTCGAGGAAAACCTGCGGCTGGGCGCCTACCTGTACGCCGACGACCGGGTCGAA
BP1651-61	[AminoC6]GCGGCAATGTTTGCGCGCCAAGGCTACTCGGAAACATCCATTGGCGATATCGCCCGGGCCTGCGAGTGCT
BP1652-726	[AminoC6]GGGCGAGTCGCATTGGTACTTCCGCGCCGACCGCTTGATTTCGGTCGATGCGCTCAATGACGGGCGGGCG
BP1654-991	[AminoC6]CATCCCTTCCACGCCAGCTTCTACGGCCGTGACCGGGTCATGCCCTGGCTGGGCTTCGACGAGTTCGTGC
BP1655-541	[AminoC6]GTGAATGTCATCATGCCGGGCTACGTGGCCTCGCCGATGTGCGCGGCCATGCCAGGGCCCAAGCCATTCC
BP1657-341	[AminoC6]TCCCCGCCAAGTGGAACAGCGTCTCGGCCACCGGCGGCATAGGCTGGGATTTTCCGCTGACCGACGAGCT
BP1658-1601	[AminoC6]TCCTGCAGGAGGTGTTCACCAATATCCTCAAGCATGCGCGAGCGCGCCGCCTGACCGTGAGCACCCGGCT
BP1659-561	[AminoC6]CGAAGTTTCGCGCCATACGGTGCAGACCTTCGTGCGGCGCATCTACCGCAAGCTGCAGGTCCATTCCAAG
BP1660-1196	[AminoC6]GCAACACCTTCGAACTGCACGCAGGGTCCGTCCTGCAAGGCAATGCCGTCGCCACGGGCAGCGCCAACGT
BP1662-111	[AminoC6]GGATGTGAAGGCAACGCGCGAAAAAACGCACATGTCTCAAACGGAATTCGCCAAAGCCATCCACGTCAGT
BP1664-486	[AminoC6]CGGCTATCTGTACACCGTCGGCAGCTGGATGGAAGGCGACAGCGTCGACATGACGCGCTTTCCCAAGCTG
BP1665-241	[AminoC6]CGCCCGCATCTGCTGGACATCACGACGGTCGATGAACATGGCGAGCCGCTCAAGGACAGATCGTTCATGA
BP1666-421	[AminoC6]CGCACCGATATCGGCGTATTCCATACGCCATCCAGACTGGACAGCAAGCTGTTCATTCACACCAGCATCG
BP1667-371	[AminoC6]AAATAAACTACGTTTTCGCCACGCGCACGGATTTCCCCGCCCAGGATCTGGCTGCATTTCTGAAAATGGC
BP1668-436	[AminoC6]GGCTCGCGCGTCGGACGCTCTCCGACAGGCACCTCGGCATTGGCAAGCATGCCCTACCTCGTCACCAAGA
BP1669-501	[AminoC6]GTCGCCCAACCGCGAATACAACGTCAGGAACCATTTCACCCTGCCGATGCAAATCTCCAGCCGCAACGCG
BP1670-596	[AminoC6]AAATGAAGAACCAGATGATCGCGATGGGCAAGAACTTCCCGGGCGCCGGACCGTTGGGGCCGTGGATCGT
BP1671-431	[AminoC6]AGACGGCCTTCGCTTGTTCGATGAGCGGACTGATAGGGCTGGCCAGGTCGATTGCGTCGGAAACGGGCCC
BP1672-261	[AminoC6]GGCCATTTCACCGAAGCGGGCAGGCCGCCGGGTGACGTTGTCCGAAACCGACCTGGAACAGGATTGGCTG
BP1673-41	[AminoC6]CTTCGTTCTCGTTCTTGATACCCGGGGCCGGCAGCCACGCCGCCGACCTGCCCGAATCCTATCCGAACCG
BP1674-816	[AminoC6]GAAGGTACTGGACATCGCGCTGGGGGTGGCGCCGATGCAGGTCTGCCTGATCCTGCGCAAAAGCGCCGAG
BP1675-431	[AminoC6]GCAAGGAACCGGGAACCATTGCTTTCGGCACCTCCGGCCTGGGCACGTCGCAGCATATCGTCGGCGAGTG
BP1680-406	[AminoC6]AAGACGCTGGCGGTCATGCAGGTATCGGGGGGATCCCAGTCATTCAACGCCGTGAACCAGATGCGGGTGC
BP1682-351	[AminoC6]CGCCTTCTCCAGCCTGGTACGCCTTTATGGCCATCACGCCCGCGGGGCCATCACCGGAATCACGCTGATC
BP1683-186	[AminoC6]CAGCGTCGAGCAACAGGGCCGCAATCTGATCTACCGCGCCGATTTCTTCCGGATGAATGCATTGCTCGGC
BP1685-391	[AminoC6]AACCCCGAGAGCAAGATCCAATCGGTGGCGGATCTGGCCGACTATGCCAGGCAACATCCTGGCCAGGCCA
BP1686-166	[AminoC6]GACCTGGCCTTGCTCGACGTCGATCTCAACGACGTCGCCAGCACGCGCCATGCCTTCGACACGATCGCGC
BP1687-96	[AminoC6]GCACGTCACCCAGGCGGGCCTGAGCTCCATGATCAACGAACTGGAGACGCAGGTCGGAATCCGGCTGTTC
BP1688-211	[AminoC6]GCGTCGATCCTGCAAGGCCGGTACGGGGTCGCCATCCATCTCGCGCTGGGCGCGGGTTTCCTGGCTTACG
BP1691-991	[AminoC6]AACCACGCCACCTTCAAGGCCTCGCTCTTCATGGCCGCGGGCATCGTCGACCATGAAACCGGTACGCGCG
BP1692-231	[AminoC6]GCTGACCGCGATCGTGATCGGTTTCGCCACCACGGCGCTTTTTCTCGTGGTGCTGTTGGCCTCGCGCGGG
BP1693-346	[AminoC6]GTGCATTTCCATTCGCTGTACCAGTTCCTGCTGATGGGGCTGAACGGCGCCTTCCTGACCGGAGACCTGT
BP1694-276	[AminoC6]CTTCATCGCCATTCCGCTCGACCTGCACGACCCGCACGGCCTGGCCATCCTGGCCTGCATCGTGACCTAC
BP1695-131	[AminoC6]TGTACGTCAGCGGCATGCTGACCATGCTGGTGTTCGGCATCCGCGCCGGCACGCCGGTGTATTTCGATAT
BP1696-206	[AminoC6]TGCGGCCGGTGGTGCACGAATTCGTGATCGGCATGCTGCTGGTGCTGACTTCCCCTGTCACCGGCATGCT
BP1698-101	[AminoC6]AGAGCCAGTACCAGATGGACGTGCAGCGCTGCAATAGCGGCGACACCAGCCAGGACCGCGCCACCTGCCT
BP1699-41	[AminoC6]CGCTGGCCTCCGACAGCACCACCGGCTTTCTCGAGAGCATCGGCGTCGATACGGCGTCGTTCTGGAAAGA
BP1700-181	[AminoC6]GACAATTACCGCTTGCCCGGCGTGTCGCTGTACGTCACGCTGGAGCCCTGCGTGATGTGCATCGGCGCCA
BP1701-496	[AminoC6]CTGGCGAAAACCGATGAACTGACCGTGGCGCTGTTTGGCGAGATCATGCGCGGCGAGCTGGAGATCCTCA
BP1702-526	[AminoC6]ATCGGGCTGGTGCACGAACTGTGCGAGGCGGACCGGCTCGACGGCCAGATCAACGAATTGCTGGGCAGCT
BP1703-1421	[AminoC6]ACCTGACGGCCAAGACCAGCGCCATGGTGTGCTGGCTGTTCGTCGGCTCGTCGATTTTCTCGGCGGCCTT
BP1704-56	[AminoC6]TTGCCTGGCTCATTGTCGTCCTTACCCTGCACATATGCTGGGAAGTCTCGGCGCGCTACATCCTCAACAC
BP1705-956	[AminoC6]AGATCTGGGACGAGATGATCGCCAAGCGCTCGGCCGAGAATCCGTTGTTCAAGAAAGTGCTGGATTCGCA
BP1706-46	[AminoC6]CTTTTCGAAAACGTCAGCGTCAAGTTCGGGGAAGGCAACCGGTATGGTCTGATCGGGGCCAACGGTTCCG
BP1707-231	[AminoC6]CCAGGAGCACGCCCTCTATCCGTGGCTGACGCTGCGCGACAACGTGGCGCTGGCGCTGGAATTCCAGAAC
BP1708-586	[AminoC6]CAGATCTACGAAGTGGGGCAGGCCTGGCCGTTCCCCTGCATGGTGGTGATCACTTCCGGCGATGTGCTGG
BP1709-271	[AminoC6]TTCTTCTTCCGCGAAGTGCTGCGCAGCGCCATCGTCATCCTGCAGTCGATCCCGTCGATCGCCTGGGTGC
BP1712-116	[AminoC6]CGCACAGCGACCCGGCGGCCACGCATAATTGCTGGGCCTACCGCATCGGCAACGAATACCGCTTCAATGA
BP1713-206	[AminoC6]TCCGCTCGATCCCGACCTTGATGGTGTTTCGCGAGAAGGTCCTGCTGTTCTCGCAACCCGGCGCCCTGTC
BP1715-71	[AminoC6]CGACATTCCTCACCATGTCGTACATCATCTTCCTGAACCCCGACATCCTGTCGAGCACCGGCATGGATCG
BP1716-621	[AminoC6]GGATTTCAGCTTCAGCGGATTGAAGACCGCGGTCCTGACCCGTGTGAAAGCGGCCACGCGCGATGGCGGC
BP1718-76	[AminoC6]GGCTCCATCCCCTTTGCCGTCGTGGTCAGCAAGCTGATGGGGCTGCAGGATCCGCGCAGTTACGGCTCCG
BP1719-281	[AminoC6]CCAACATGGGCGACGACACGCTTTATTCCGGCACGGTGGCCGCGGCCAGCGAGGGCTACCTGTTCGGCAT
BP1720-431	[AminoC6]CGTTCGATGCTATTGTTGTGGCTGCGGCGGGCCTGGCCATTCCGCAGGCCTTGCTGGATCAGCTTGCGCC
BP1721-236	[AminoC6]GCGCCAACAATGTCGATATCGAAAACCTCAAGCGCTGGAACAACCTCACCGATCCCAACCAGATCAGTGT
BP1722-371	[AminoC6]CGCCGCGCTATTGGGATACGGGCGACGAAGACCGCGATTTCAAGTTCAACAACTACATCAGCCGCTACCA
BP1723-311	[AminoC6]ACGCGCTGAAAGCGCAACTCGACAGCGGCAAGCTGGATCCGCGCGCGCTGTTGGCCGAATCGGACAAGCG
BP1724-396	[AminoC6]CCTGGGCGTGAGCTATGCGAACTACTCGCTGAAGTACTCGTACACGCCCGGCGATTTCTTCAGCACGCCC
BP1725-1271	[AminoC6]ATACCGGCCATGTCGAATCGATCGCAGTGTTCGAGTCGCTCGACGAGGCGACGGTGCTGCAAGCGCAGGC
BP1726-46	[AminoC6]ATGATCCGCTACTACGAAAGCATCGGACTGATCGGCCCTGCCGCGCGCACCGAATCCGGCTATCGCGTCT
BP1727-41	[AminoC6]ACTGCGTCAAGAGCATCACGCAGGCGGTGCAGCAGGCCGTGCCCCAGGCGCTGGTCCAGATCGACCTGGC
BP1728-41	[AminoC6]CGTTTCCCGTCCGTGAAAACAATGCCTGGAAGCAGGTGACGACCGACGACGTCTTCAAGAACAAGACCGT
BP1729-96	[AminoC6]GCTGATCGAAGGCGGCCAGTACGGCACGACTTGCGCGCGCGTGGGTTGCATGCCGTCCAAGCTGTTGATC
BP1730-51	[AminoC6]CAAGCACGCCATTCTGGTCCACGTGCTGGACTACATGAATCGCAAGGAAGCGCCCTATTGGGTGGTGGAC
BP1731-101	[AminoC6]GCGCGGCCCATGGGTTCACCATGTTCGAATTCGACGTCAAGCTCAGCCGCGACAATGTCGAGGTGTTGCT
BP1732-91	[AminoC6]GGTTACGACAGTTTCATCAATCGTGAACCCGAACTGGCCACCGTGGCCGGGCAGCCCGTCACCCGCTCCG
BP1733-421	[AminoC6]CAGGTCTTTCCAGCCGTGGCCGAACAGGAAAAAGCCCGGCTGGTGCCGTTCCTCATGGAAGGAATCGCCA
BP1736-76	[AminoC6]GGCGAAGACAAGCCCAAGCAATCGGTGGGCGAGTACGCCTCCGATGCCACGGTCACCACCAAGGTCAAGG
BP1737-81	[AminoC6]GGCCGGCATCGCCAAGATCCTGTTCTTCGTGTTCCTGGTGCTGGCGCTGCTGTCCATCCTGGGCGGCGTC
BP1738-76	[AminoC6]GACGACGAGCTCACTCGCACCGAAGGCAATGCCGAACGGCTGGCTGGCCTGATCCAGGAGCGTTACGGCA
BP1739-2126	[AminoC6]CGGCCCCGGGACGCTTCAACGTCTTCGATTTCCGCGGCGCGACCCTGATCGCCGATTATGGCCACAACCC
BP1740-576	[AminoC6]GTTCGAGGGCAACCTGGTGCAGTTCGGCTACGGATCGCGGCAACGCCGCATCTGGACCGCCGAAACAGAC
BP1743-266	[AminoC6]AGATCCGGCGCATTGTCTCGGTGTCCACATTCGCCACGCCATCGTCCTGGCAGGTCGAGACCGACCGCGG
BP1744-391	[AminoC6]ATCCAGCTGGCCCGGCAGTTCGAGGTATCGTCGCTGCATGTCCTGTTCCCGAGCGATGACGACCTGCTCG
BP1745-411	[AminoC6]TCTGTCCGGGTTGGGCCATGCCTATGGCGACTTTCCGGCCCACAATGGCCTGTGGGAGATGGCCGAGAAA
BP1746-441	[AminoC6]GCTGACGTCGCTTTCGACGCTGTCGTGCTTCGGGCGCCGGCAAAGCTATTTCCGAGGCGAATTCTTCGCC
BP1747-86	[AminoC6]CGTTGCTGCCCGTCCTGGTCGCGCAATTGAACAATTACCCCGGCGGCCTGACGGCCTTGATCCAGCGCTT
BP1749-271	[AminoC6]GAGCCCGCCGTCACCCAATGCTATATGGTCACCGGCGAGGTCTCGTGCGTACTGATCGTGCACATGCGCG
BP1750-406	[AminoC6]GTCTCGTGGTTCTGCCACGCCACCGGATGGCTCGATGAGCCGGTGTCGCTGCAATGGCTGCAGTCAACCG
BP1751-91	[AminoC6]GAACAGGGTGCGGTCGTCGATGTCGTCATGACCGAGGCCGCCACGCACTTCATTACGCCGGTCACCATGC
BP1752-381	[AminoC6]GTTCTACTGGCGCGACTGGCACTATCCCGCATTCAACCTGGCCGACGTGGCCATCACCTGCGGCGCCGTG
BP1753-496	[AminoC6]GGCCGCATTCTGGAAAAAGGCTATGTGTTCCGCGGCCTGAAACCGGTCAACTGGTGTTTCGACTGTGGCT
BP1754-811	[AminoC6]GACGAGAGCCTCGACGCATACGGTAAACTCGTGCGAGTCGAGTTCCTGCACAAGCTGCGGGACGAAGAAA
BP1756-496	[AminoC6]ATGCCTTATTCGCCGTGGGGCATTCGCCTGGCGGGGCACCCATCGGTCAATCGCTGGCCCCAGTTCGAGG
BP1757A-246	[AminoC6]CGTGACGCAGATCGTGTACCGGGGCACGCAACCGGGCCAGGACACGGTGGTCTGGGAGGTCACCCATCAA
BP1758-621	[AminoC6]CGGCGAAGAGCTGCACAACAACCACCACGCGCACGGCACCTCGGCCAAGTTCTCGGCCAAGTGGTACGAG
BP1759-1921	[AminoC6]ACGCGTTACGCCATGCGTTCGCGTTTTCTCGAAGAAATTCCCGAGCAGCATCTGAAGTGGCTGAGCCCGC
BP1760-2361	[AminoC6]GTTCGTGGACACAGGGCCCGCCCCCGAGTACCTCGACATGTACGAATCGCTTTCCGCCCCTTCGTACTGG
BP1761-866	[AminoC6]CGCCTATCCATGCCGAATCGGGCATCGATATCCGCATCCCCTCGCCCGACCACATGCCCGACCCGCTGCT
BP1762-461	[AminoC6]TTGCGCAAGTCGACGCCGTCGACGTTTCGTCCGATGCGCTGGAAGTCGCCGCGCGCAACGTTGCCGAGTA
BP1763-481	[AminoC6]ATCGTCGGCGAACCGACCTCCACCGAGGCGTTGGGCGACGTATGCAAGAACGGACGCCGCGGTTCGCTGT
BP1764-51	[AminoC6]CAACCTGTCGCCCGTCGACGCGAGCGCCGAAGTGCGCGATGCCGTCGAACACACGATCGACGGATTGGAT
BP1766-161	[AminoC6]CGCAAGCCAAGGCCAACGGCCAATACACGTTTGGCGAGCTGGAATATCCCGCCGCGCAGACCGGCAGCAC
BP1767-691	[AminoC6]GACATCATGCACGGCCGGATCGAAAGCCGGTTCCTGGGCACGTACCTGACTTATGTGGACAACGGCGGGT
BP1768-201	[AminoC6]CGCGTTCATGTTCTGCCTGATGATCGGCGGCGCGGCAACACTGGTTACGCGCCGCGTAAGGCGGCGCCAT
BP1769-41	[AminoC6]GCGTTTGCCTGGAAACCCGCGTGGATGGCCAGACCATCGGCACCTATGTGGTGCTGGGGCCTGCCGATCT
BP1770-66	[AminoC6]GGGCGGCAAGGATTTGTTCGCGCACTTCTCGGAAATCCAGGCCAATGGCTTCAAGTCGTTGGAAGAGAAT
BP1771-321	[AminoC6]CCGGCAGGGGCCGGAAGATTTGCGGCAGTTCTATTACATGCCGCTCGAACATGCCGAAGATTTGGCGGCC
BP1772-61	[AminoC6]GATGACGGCAGTAAAGATCTTTTTGCACATTATTCCGAGATCTGCAGCGAGGGCTACAAATCGCTGCAGG
BP1773-46	[AminoC6]ATCTTCAGTTCGCGCTGGCTGCAACTGCCGCTCTACCTGGGCCTGATCGTCGCCCAGGGCGTATACGTCC
BP1774-611	[AminoC6]CGCTCGGCCTGAAGGCCGGCGAGAGCAAGGTGTTCCCGCTCAAGTTCCCTGACGACTACCAGGGCAAGGA
BP1775-66	[AminoC6]GGGCTACATCCCGATGGTCATCGAGCAATCGGGCCGGGGCGAGCGTGCCTATGACATTTACTCGCGGCTG
BP1776-41	[AminoC6]ATTGCTCGTTTTGCAACAAGAGCCAGCACGAAGTCCGCAAGCTGATTGCAGGTCCTTCGGTATTCATCTG
BP1777-966	[AminoC6]CGACGACGACCACTACGGGCTGGAAAAGGTCAAGGAACGCATTCTCGAGTACCTTGCCGTGCAACAGCGC
BP1778-546	[AminoC6]CGACATCAGGATGGAAGAACTGGCGACCGAATCGTTCGTGTTCTATTCCCGCGAAGACGCCGCCGGCCTG
BP1779-951	[AminoC6]GGAAGCCGCCAATGTGCCTTGCGGCCCCATCTACAACATGCAGCAGATGTTCGAAGACCCGCACGTGCAG
BP1780-861	[AminoC6]CATCGGTGCGCAGCCCATGCCGGGCTCGCAGCAGGATTTCGCCCGCTTCATCGATGCCGAGCGCAAACAG
BP1781-111	[AminoC6]GTTCGGCACCACCATTGCCCACGGCTTGCTCACGCTTTCGTTGATCACGGGGTGGTACCACCAGCTGTTC
BP1782-626	[AminoC6]GCATCGTCAAGTCGGTGATGAACCACGCGTTCGAGTCCGACCGCCGTACCGTTTACATGCAGGAAGCGCT
BP1783-51	[AminoC6]TTTCGCGCATCTGGCCGACGGCCGCTTCATGATCCAGCGTTCGCGCAGCAGCGGCGAATACGTGTTCTAC
BP1784-196	[AminoC6]CTGAGTTTCACGGAGTACCTCGGCATCTCGCCGCGCCTGACCGACAACAACCGCACCGGCGGTTCGTCCT
BP1785-606	[AminoC6]GACCATACGCGGCGAGAAATTTCGCGACACGTATCTCAGCCAGATTCCGTTGGGCCGTTGGGGCGAGGCC
BP1788-221	[AminoC6]TGATCGCTTCTTTTCCGTCGCAGCCGGATTCGCACCATTATTTCGCCGCGTACCAGGAAGGACTGGTGGA
BP1789-521	[AminoC6]TCTATACGGAACTGGGGATATTCGAATGCGCGGGCGATGCCTTCATCGTACGCGAATCGGCGCCAGGGAT
BP1794-521	[AminoC6]AGCGCCAGAACGGCCGCATCGAGCTCCTGCCCGAGAACCCCGACTTTGCTCCCATCGTCGTGGCCAACAC
BP1795-41	[AminoC6]ACCCCATTCTTGGCCTGAACGAACAGTACAACGCCGATACCCGTCCCGGCAAAGTGAACCTGGGCGTGGG
BP1796-266	[AminoC6]TCTTCCCCCGCAACGCGGTGGAGTATTTCGTGTCGTACTACGACTATTACCAGCCCGAAGCCTACGTGCC
BP1797-306	[AminoC6]CAAGGCCTATCAGCACAAGCTGATGCTGCTGATGCGGTTTGCCAACGAGTTCGAGGAAGCCACGGTGCCC
BP1798-56	[AminoC6]TGCGGCAGCATAGCGGCCCGGTCACTCTCGCGGCGATCAGCCAGCGCCAGAATATCTCGCTCTCCTACCT
BP1799-61	[AminoC6]GTCGAGAAAATGATTCCCTGGTTGTACGAGAGTTTCGGCAATCCGGCCTCGCGCAGCCACGCCTTTGGCT
BP1800-296	[AminoC6]TGCCGCCCGTGAAGATCCACTGCTCGATCCTCGCCGAGGACGCGATCAAGGCTGCCGTGCAGGACTACAA
BP1801-151	[AminoC6]GACGACGTGGTGTTCGACAGCTTCGGGGTCAAGGTTTTCATCGACCCCAAGAGCCTGGCGTACCTGGACG
BP1802-401	[AminoC6]CGGAGCTGATCGACGAGCGCGGCGACTACCAGCAGGCCGGCACCAAGGTGCGCGAATGGATGTTCGTGGA
BP1803-626	[AminoC6]GCACGTTCGATATTTCCATTCTGCGCCTGACCCAGGGCGTGTTCGAAGTGATTGCCACGGGTGGCGATAC
BP1804-56	[AminoC6]TCGAGGACGCGCCCAAGGGCGTGTCGATCTGCCGGGTGATGCTGGATAACCATATCGAAATCGAACACGC
BP1805-61	[AminoC6]GATCCGCAGACCGTGCGCTTCACGCAGTTGCGCGAGTGGGTGCTGGGCCTGCCGGGTTTTGCCGATGATC
BP1806-66	[AminoC6]GGCCCTGTTTACCTGGCTGCGCGCCTGCTCGGCCACGATCCGCGAGATGGGCATCCAGTTGCATACGGTG
BP1808-46	[AminoC6]CAGACCGATGGCGCGCTCGCCATCCTTACCCTGGACCGCCCCGCCGCGCTCAATGCCATCGACATCGCCA
BP1812-236	[AminoC6]CCGCCGGCGTGCAGCGCCTGTACAAGAAGGTCGATTCGACCTTGCGCGGCGCCTTCAAGGCCGAGATCGA
BP1813-471	[AminoC6]CAAGACCTTCTCGCTGGTGCTGTCGGCCGGCGACCTGTATATCTTCCACGCCACCACCCATGTGTCGCTG
BP1814-636	[AminoC6]GCTGCTGATGCTGGAAGGGCAGGGGCTGGACCAGGACGGCCATCCGCTGGAGTGGTTCACCACCTGGCAT
BP1815-436	[AminoC6]CACCCCGAGTGGGCCGAGGATTTCGCGGGCGACCATTTCTTCGGCTTTGCCGACGGATTTCCGCTGCTGG
BP1816-146	[AminoC6]TCACCAACGGCGAACGCTTCGACACCTACATCATCAAGGCGGCCCGCGGCAGCGGCGCGATCTCGCTCAA
BP1817-261	[AminoC6]CGAGTCCACCGAAGTGCGGCTGGCCAGCGACATCCAGATCCGCAAGCTGCCTTCGCGGGTGCAGACGATA
BP1818-1126	[AminoC6]GTATCCAACCTGTACCTCAATACCGGACATGGTACGCTGGGCTGGACGATGGGGGTGGGCTCTGGCCGGG
BP1819-731	[AminoC6]TCTCGCTGATGGTGAGCTGGAAGCGTTCGCTGCTGTTGACCGCGTATTCGGACGACAACAAGAGCGACCA
BP1820-706	[AminoC6]GGCATGATCGAAGCCGGGCTGGGCATCAGCGTCGTGCCGACCTTCACGCTGTACCAGTTCGAACGACCCG
BP1822-81	[AminoC6]GGATCGCGCCTTGTATCCCTTGCTGGTCGAGCAGCTGACGCCCGAGGTGGTGCTGGCGCAATTCGCGCAT
BP1823-1426	[AminoC6]CAGATCGCCGCGAAGATACAGCAGCTGGCCTATGACCAGGTCTTCTATATTCCGCTGGGTACCTACAGCA
BP1824-186	[AminoC6]GCTGGGCCAGTATGCCCAATGGCTGTGGGATCTGTTGCAGGGCAACCTCGGCACATCCATCGTCACCAAG
BP1825-206	[AminoC6]ATGGCAGCCGCATGTCCCTGGCCATCGGCGCGCTGGTGGTCCTCATCACGATTGCGATCGGCACCCTCAT
BP1826-1111	[AminoC6]GATCCCTACCGGTCGCTGAACCCGCGCCGCAGGATTCTGCATGCCTTGATCGAAGGCCCGATCGAAAGCG
BP1827-86	[AminoC6]AGGTGACCGACGTCTTCCTGCGCCGCATCCAGGACCTGAATCCCGCGATCGGGGCGTTCGTGGCCGTCTA
BP1829-1421	[AminoC6]AGCCCGTCATCCTGTCGGGCTTCGACCACAGCGAAGACCAATACGAACGCCACCGCCTGTTTCCCGATGC
BP1830-1201	[AminoC6]GCGACGCTGCGCGCCAGCGTGCTGTCGCTGCATCTTCAAGGATCCCTCTATGAGCAGACGACTTCCCGTT
BP1831-116	[AminoC6]CCGACCGCATCGTATTGCTGGCCATCTACGGCGTCGGCGCTGCGCTGCGCGCGGAGGTCTCCATCAACCG
BP1833-861	[AminoC6]CGATGCCAGCGTGTTCGATACCGGGCTGTTCGAACCCGCGCACGCCTGGTTCATGGCCGACATGGTCGCC
BP1834-101	[AminoC6]CCGCCATCGGCTCGTATGTCATCGAAAGCAAAGTGCCCCGGGTCGGAGAGGAACTGCAGCGTTTCGTGGC
BP1835-646	[AminoC6]AACTCCCACGTGGGCTGCCGCTCGTACAGCGGCCATACCAGCCGCAATCCGCTCACCGGACAGTGTTCGT
BP1836-61	[AminoC6]ATCGTTCCGTCGTCGTCCCTGGTGCCGGCCAACGACCCCACGCTGCTCTTTACCAACTCGGGTATGGTGC
BP1837-46	[AminoC6]GTCGATGCCAGCGGGCTGACCTGTCCGCTGCCCATCCTGCGCGCCAAGAAGGCGCTGGCGCAAATGGAAA
BP1838-221	[AminoC6]GCAATTTCGACCGCATCAAGGTAGGCGACACCATGCGTGTGGACTACTACGAATCCGTGTCGATCGCCAC
BP1839-46	[AminoC6]TTTTACAACCTGGTAGCTACCGATTCGCGCAATCGTCGCGATGGCCGTTTCGTCGAGCGCGTTGGCTTTT
BP1840-56	[AminoC6]GCATTGCATCGGCCTACGGTGTCAAAGGCTGGGTAAAGGTGCAGCCCCACTCGGCGCAGGCCGAAGTGTT
BP1841-341	[AminoC6]TCATCTGCGGACGCTACGAAGGCGTGGACCAGCGCTTCATCGAGCGCTGTGTCACGCATGAGCTGTCATT
BP1842-506	[AminoC6]CCAATGGCGGATTGGTCAATCCGGCTGCCGCCGTCGGGCGCATTGCGCGGCGCCACGGTATCGCCTATTT
BP1843-311	[AminoC6]CGGACTTCAATCGCCACAGCGCCATCGCGAACGGCGCGTCGGACCTGATGGTCAATGTGTTCGGCGAAGC
BP1845-626	[AminoC6]CCACGCAGGACGTCTTCATTCCGCAGACCGTCAATCTCGACCTCATCGGCGGCGTCAGCTTCACCAAGGG
BP1846-471	[AminoC6]TCCCGAGGGCATGTTCTTTCCCGACACCTATGTGTTCACTCCGGGCAGCACGGATTTCGACATCCTGCGG
BP1847-266	[AminoC6]AGTGGGTGGTGTGCGACCGCTTCACCGATGCGTCCTATGCCTATCAGGGCGGCGGACGCCAATTGGGCGC
BP1848-421	[AminoC6]GCGCTGCTGTATCCGGCGCATGCGCTGAACGTGATATCGGCCAACGCCTTGCTGAAGGTGCTGGAGGAGC
BP1849-136	[AminoC6]CTGATGCAATTGGTCGAGCCGCACGGCAATCTCTGGGCGTCGGTGGGGGTGCACCCCGACTATGAAGACA
BP1850-176	[AminoC6]CCAATGTGCGCTACGACAATGGCCAGCCGGCCATCATGCGGGCGGTGGTCGACAACGCCTGGGAGGTGTT
BP1851-316	[AminoC6]GCCATGTCCGACCAGGCGGTCTGCCTGGAGATGGTCGAAAGCCGGCATCCGCTGCGCTGTTCGTTCGTCA
BP1852-431	[AminoC6]TCAACTATCTGAAGGAGCACTTCCCCAAGGTGCAGCGCGTCGAGGTGGAGAAGAACCAGGAGATGTTCAA
BP1855-181	[AminoC6]GGCACCATCGATATCTGCGGCCACAACCTGCTCAAGGATGGCCGGCTGCTGCCCGAGGCGGAGCTCAATC
BP1857-456	[AminoC6]CAAGGACATCCCGGCCCCGGACGTGAACACCAACGCCCAGACCATGGCCTGGATGATGGACACGTACTCC
BP1859-946	[AminoC6]CATGCCGTATCGGTGCAGTGCGAGCAGGTGCAGTACTTCGCGCCGACGCCCTTCCATCCCGACCTGGTCG
BP1860-1436	[AminoC6]CCCACCAGGAACGCGAATTCCCGGGCCGCGCCATTGCCCTGGACTTCCAGAATCCCGATTTCACCCAATT
BP1861-671	[AminoC6]GCATCGGCCTGAAATCCAAGTGCGCCGTGTTCGCCGAACAGGTGCCCGCCATTCACGCCGCCTTCACGCC
BP1862-761	[AminoC6]GCTTTTTCTGGTACCGCACGCTCAGCCTGAAGTCCCTGTGGGAGAGCCTGAAGTCGACCGGCGAAGGCAG
BP1863-66	[AminoC6]CTTGCTGGCCGCACTGATCACCTACGTTGTGTTCGAACGCTTCGTGATGCACACCACGCCGCACTGGGCC
BP1864-691	[AminoC6]GGTCATGTGTGGGGTCCGGCAAGCCTGATCGTCTCCAAGCCGATCTGGAACCGCATCTCTGCCGACGACC
BP1865-516	[AminoC6]CAGCGCCACCAGCCCGGTGTTCAGCCGGCTCGAACAGCATTTCGTCACGACCAAGGTCTGGGAAGCCGCC
BP1874-791	[AminoC6]ATGTGTCGGCCACTTTTGCCGCGACGCTGGCGAAACTGGCCGAGGCGGGAGCGTGTATCGACGAAATCGC
BP1875-401	[AminoC6]TCCGCCACATCGAGCAGGGCTGCAACGTGCCCATGTACCGTACCAACATCGCCACGCATCCAGCCGGCCC
BP1876-346	[AminoC6]AACCGCCATGTGGGGCTGTTCATCCAGCCAGAGCCCATATGCCTCATGAGCCGCAGCTACAGCGACGACG
BP1877-3131	[AminoC6]CGCCCGGTTACGGACGTACGCGGTGCATTCTGTTCGGCTTCACGGCTTCGGCGCAGATGGACGAAGCGCA
BP1878-391	[AminoC6]AGCGAGATGCGCATGGGCGACAACGCCAAGAGCGACAGTACGCTCATCAGCGTGTTGTCCAACCGCGAAC
BP1879-9311	[AminoC6]CGCCCGTGGGGTCTGCCGGCTTCAATTTCAATACGGAACACGACAATTCGCGCCTGACCAATGACGGGGC
BP1881-286	[AminoC6]TTGCGCATTTTCTTCAATGGCTACCCGGATGGCAAGACGCTGCCGTCCGACCGCGAATCGGTCTTCTGGC
BP1882-186	[AminoC6]CGACATTTACGCCAACAACTATCCGCTGATCCGGCAGCAGGTTCGATTCGTCGCGGCGCAGACGTCCGGG
BP1883-976	[AminoC6]GCGCAGCAGACTGAGTCGGCGACGTTCTCGCTGCCCATGAAGGCGCAGTACTACCAGACCTCCACTTCAA
BP1884-1016	[AminoC6]GTTTCGGACTGAAGGCCACCCGCCTGCTTTACCGCGATACGCGGTCGCAGTTCAGCGTGTATGGCGGTCT
BP1886-386	[AminoC6]TTCCCCAGCTGACCATGGCCGCCGGCACCATCCTGTTCTTCATCGCCCTGCTCGATGAACTCGTGCGGCG
BP1887-591	[AminoC6]CGTGATCGACTCGTACATGTCGTCCGGCTCGACCGGTTTCGACACCAAGACCTACGAGTACATCAAGAAG
BP1890-181	[AminoC6]GCCATGCTGCGCGGCGACCATATCCGCGTGACCCTGTTGCTGCAGTTCCTGCCCAAGACCGCTCACCGTC
BP1891-151	[AminoC6]ACCGCCGGCGCGCTGGAGATCAAGGTGCAGTCCAACAGCACCCTGCTCAAGCGTCCCGAAGTCAAGCGCG
BP1892-56	[AminoC6]TGTTCATCTGGACGGACATCGACCCCGCGCACGAAGAAGACTTCAACCAGTGGTACGACCGCGAACACAT
BP1894-301	[AminoC6]GGCGATCGCAGCGGCAAGGAGGTGTTCTACAGCGTTACGCCGAAAGGAGCCGAAATCATCAAGCGCTATG
BP1895-541	[AminoC6]CGCGAGATCGGCTTTACGCAGGTGTCGACCTCGCACGAGGCCAGTCCGCTGATCAAGTTTGTCTCGCGCG
BP1896-761	[AminoC6]AGATCGTGACCGATTCGTCGCGCAGCCGCCAGCGCCACATCGAGAACCTGATGGACCACTGGCAGCCGCC
BP1898-481	[AminoC6]AGCACGGTCTGGAACGCCACCATCATCAATTACAGCCGCAACGCCAACCGGCGCCTGGATATCCCGGTGA
BP1899-326	[AminoC6]GGGACGGCGACGACTCGGTCAGCCTGCACCGGGAAATCGGCAGCTACCCCGTGCAGATCCTGGCCACTTA
BP1900-811	[AminoC6]GTCGTGAACACGCTGAACGCGGCCATGGTCAAGGCGCTGGACAAGCCGGAGGTCCTGCAGTCGTACGAGA
BP1901-381	[AminoC6]CGGGCTGACCAATGCCCAGATCGAGCTCTGTCACCGTATTTGCCATATCCCGGCCAACCCGCAATACAGC
BP1902-51	[AminoC6]CATCATCAACCGCGCCAGTCTCGACCTGGAGCGCCTTACCGTGGCCCGCAAGGGGCCGCGCGATTATGTC
BP1903-1451	[AminoC6]GCGAATTCGAAGGATCCCATCATCGGCGCGTGCGCTTCGAAGTGCTGCAGATGGATGGGCGGCGCGTGGC
BP1904-616	[AminoC6]GAGTTCTCGTTCTTCCTGGCCATGCCGACCATGCTGGGCGCGGCGGTCTACGACCTGTACCGCAATATCG
BP1905-296	[AminoC6]AGCCGGTGCTGCTCGAAACCGACTACGGCCGCATCCTGCTCACGCACGGCGACGAGTACTGTACCGACGA
BP1906-66	[AminoC6]CGAAAAGGCGCCCAAGAGCGTGGAAAACTTCGTCGCCTATACCAAGGACGGCTTCTATGACGGCACGGTG
BP1907-226	[AminoC6]TCGCAGATCACCGACCGCATCGAGGAGCTGCTCAACCGCGGCGCCAACGAAGAGGCCCTCAGCCTGATCG
BP1908-576	[AminoC6]GGACGACACCAAATGGGAGTCGCCCTATGGGCTGGGCCGCCCGGGCTGGCATATCGAATGCTCGGCCATG
BP1909-481	[AminoC6]CTGGATGATCTTGGGCTGCTGAAGGCAATCTCGTTACACTATTTCAGCGGCGAGCCCGTTTCGCGCTTCG
BP1910-641	[AminoC6]TGCTGATGCTGCAGTACGCAACCTATTCGGTGATTTCGCCCGAAGGCTGCGCGTCCATCCTGTGGCGCAG
BP1912-851	[AminoC6]AACTGCAGCGCCAGTTGCGCCAATTGCACGCGCTGGGCCACGACCGCCACTTGCGCTGGCAACACGCGGG
BP1913-691	[AminoC6]TCGCTGACCGACCCGCTTATCCCGCTCGAAGAAGAAATGCGTTCGGGCACGCTGATTACTTTTGAGGAAG
BP1915-291	[AminoC6]GGGCAAGTCGCGCAAGCACAGCTTTCTCAATGCCGGGCCCGAGCCCCTGTCGTTCTTCTGGATCCTCATG
BP1916-61	[AminoC6]ACCTACGAAGCGCACGGCCTGGCGCTGCAGAAGAAGTACCTGGGCCGCTTCCTGGGCTATTTCATGTCCG
BP1917-546	[AminoC6]GATTCCGGGCTTCGTGCTCAACCGGCTGCAAGGCGCCTTGCTGATGGAGATGTTCCGCGTGATCGCCGAC
BP1918-71	[AminoC6]GCATGACATTGTGCACGCTGTGGCAGGTGTCGGTGCGCTTCCTGCTTACCGGGCTGGGCTGGAACGTGGC
BP1919-811	[AminoC6]TCGTCGGCGGTGACCTCCGGCATCGTCCTGTTGATCGTGGGCTTCGCGTCGGTGTTCGCCTATGTGCTGT
BP1920-651	[AminoC6]TGCCGAAGTGATCAAGTATTACTCGGTGACCGCCGCCCACCAGCTGCCCAGCCTGTTCATCATCTCCAAG
BP1921-736	[AminoC6]CATTTCTTTCCCATTGTGCGCGGCGCCGATTACGTCGCCGCGCTGCTCGATTGGTTTGGACATCATTCCC
BP1922-676	[AminoC6]CCGTTGGGCGAGATGCAGATCGAGCTGGTCAACGCGCCGTCGCCGGCCAATCCCAAGACTTCATGGCTGG
BP1923-361	[AminoC6]CTGGGCTGCAAGTACGTCATCCCGATCATGCAGCGCCAGGGGGCCGGCGTGATCGTCAATACGGCGTCGG
BP1924-141	[AminoC6]CTATCACTACCGGCACAAGCACGAGTTGGTGGAAGACGTCACGATCGAGTATTGCCAGCGTACGATCGGC
BP1925-491	[AminoC6]ACATCACCCCGTCGGTGTCCACGCTCAATGAAGACCTGGGCCTGCAGCATGTGGTGTGCGTGGCGCCGGC
BP1926-806	[AminoC6]GGTCGACCATCGATTTCACCTGGAACCAGGGCATCCTGATCCCGGCGGGGTGGCTGGTGCCCAAGGGCAA
BP1928-656	[AminoC6]TTGGAGGAGGCAAGACCGTGATGGTGGCGCAATACATAGAATTCGGTATCAGCGAGACCATGAACTGGGG
BP1929-91	[AminoC6]ATCCCGGTGTCGTTCACCGACCGCTCCTATCTGTCGTTCCCGGCCGAGTCATGGTCGTGGCAGCACTACC
BP1930-926	[AminoC6]CCATCAGCTATGCGGGCAACCTGATGAACTATCTGCTGCGCACGCCGCGCGGCACGGCGCTGTTCGCCGA
BP1931-111	[AminoC6]AACGGCCGCCTACTATGCCCGTTACGCGCGCCATGGCGCCGGACTGGTCATCACCGAAGCGCTGTACACC
BP1933-1751	[AminoC6]TCGTCGCGTCCATGGTCAAGCCCCGGCGCGAATTCATGATCGGGGCGCGCTGGGACAGCCAGTTTGGCTG
BP1934-771	[AminoC6]GCCCATCGTCGAACGCCTGAACAAGGAAATCAACGCCGCCCTGCAGGCGCCGGATGTCGCGCGCATTCTC
BP1935-41	[AminoC6]ATCCGAACTCGACCTTCTCGCCCGCGGTCCGGGCGGGCGGATTCCTCTATATCTCGGGCATGACGGCGCT
BP1936-281	[AminoC6]TCATGCGTCCGGTGTACGTGGACGAAACGGTGCAGTGCGTCTACCGGGTCGCGCAGATCGAGCACGTCGC
BP1937-51	[AminoC6]CATCAACGGCGACAACGACATCATCCACTACGACCACGACTACGCGGTGCAGCGCGGCTTTCGCGGCACC
BP1938-191	[AminoC6]CCAACGTCATCCTGCCTTACATGACCGTGCCGGTGTACCAGACCTACCCGCCGATCCAGGGCATCGTGAT
BP1939-186	[AminoC6]CATCCTGCAGCGCGCCGGTCTCATCCACAGCCGCCGGGTCGGCCAATGGGTGTTCTACCAGCGCAATGAG
BP1940-531	[AminoC6]GCATGCCGCCAATGGCTACCTGCTGGACCAGTTCCTGCGCTCGGGCAGCAACCATCGCGACGACGCGTAC
BP1941-101	[AminoC6]ACATCCATCACTCGCTGGTCACGGTGGGCGGCACCGCCGCGCAGATCGCCGAGCTGCTGGTCTATATCAC
BP1942-41	[AminoC6]TCTATTACCCGTTCTTCATGTCGTATTTCTGGATCGTGGGCGGGCTGCTGCATTTCTTCCTGTTCGAGCA
BP1943-366	[AminoC6]GGTGTTTCCCTTGCTGAAGAAATTCAACTATCCCGCGGTGGTCGCCGTCGTCACCAGCTGGACCGACGCG
BP1944-676	[AminoC6]CGCATCGAGAAAACCTCGCCGCAATACGTGGAGAACGCGCCGGTCGCCGAACGGCCCAATGAAGACTACG
BP1945-141	[AminoC6]TGCCTACCTGCTGAACTGGGCCGCCGGGTTGATGGCCCTGATCGGCTGGGGCGACAGCCTGGTCCTGTAT
BP1946-316	[AminoC6]ACGCTCACGCCCGACGGGCGTGCGCTGGTCGAGGAAATGGTGCCGTTTGCCGAGCAGATCACGCAAAGCA
BP1948-436	[AminoC6]ACCTCGACCTACATGCAGGTGGCCATGCTGGTGCCCGAGGCGCTGAAGCTGAAGAAAAAGCGCTGGGCCA
BP1949-1801	[AminoC6]GTCATCCTCCTGCTGGTGCTGGTGTTCCCGCAAGGGATCGCGGGATTCTGCCGGCAGGCGGGGCAATGGT
BP1950-561	[AminoC6]CAAGCGGCTGGTGGTCGATCGGGGCATGGCGGTGCTGTTCACCGAGCACAGCATGGACGTGGTGTTCGCG
BP1951-656	[AminoC6]CCGAACTGGTTTCCGATCGCGTCTATGTGCTGGAGAAGGGCCAGATCCGCTACAGCGGGTCGATGGCCGA
BP1953-91	[AminoC6]ACGGCGGACCCCGACACCCCGCTGCTTTACATCCTGCGCAACGACCTGTGCCTGAACGGGCCCAAGTTCG
BP1954-611	[AminoC6]GGTGGTCGGACGATCGCCATATGATGGTTTACTTCGTCACCGGCAAGCGCGATGAGATCTATTACGTGAC
BP1955-381	[AminoC6]AGCGCGGAAGATCGCGGTGGTGGCGCCGTACATGAAGCCGCTGACCGAGCTGGTGGTGGACTACATCGGC
BP1961-451	[AminoC6]CTGGCCCTGTACAAGCGCTTTCCGTACCGGCACTTCTTCCGCACGCACCGGCTGATGCCCGCGCTGTACC
BP1962-1241	[AminoC6]TGGACCTGTACCAGCCGGTCTACGGCACCCTGCCCGACTATGCCATGTCGGACGTGCCCAAGAACAAGCA
BP1965-426	[AminoC6]ATGGATCGCCGCGCATCCGAAGCAATTGACGGTGGGGGTGCCGGCCACCGGCAGTCTGCCGCACTTCTTC
BP1969-151	[AminoC6]GAACTGGCGATCCTGGGCTGTTCGGGCGTGAGCGAGCACGACCAGCTGATGCTCACGCGCGTTATCGCGA
BP1970-336	[AminoC6]CGTGACAGGCCGGCGCGACGGGCAGGCCCACAGCAGTTTCAAGATCATGATGCATGGCGCCGCGCTGTAC
BP1971-326	[AminoC6]AGCAGTGCGACATCGAGGTCGAGATCGAATACGCGCGCATGCTGGAGTTCGTGCGCGAACTCGATCGCGG
BP1972-691	[AminoC6]CGGCTCTACCAGATGGTCACGCTGGGCGCCAAGCGCTTTCCGCCGGGCGAGAACGGCGAACTCAAGAAAG
BP1973-646	[AminoC6]GCCCTGGGCAACCGCGACCTCTGGCTGCTATGGCTGGGTTTCATGGCTTGCGGGTTCCACCTGGCATTCA
BP1974-101	[AminoC6]GCATTCCCGACTACCGCGACGGGCAGGGGCAGTGGAAGCGCAAGCCGCCGATCGACTTCCAGGCGTTCAT
BP1975-611	[AminoC6]ACGAGTACCGCCTGGCCGCCTCGGGCCATTGCCATGTGCTGCTCTACAACAAGCTGACGCCCTGGGACCA
BP1976-711	[AminoC6]CGGCTCGACCGAAGTCGGCCGCACGCTCATGGAGCAATGCGCGCCCACCATCAAGAAACTGTCGCTGGAA
BP1977-1146	[AminoC6]CCTGATTTTGCTAAGCTGCGGTGTGTACGGAAACGTTCTGCGTTTCCTGTATCCCCTGACCATCCCCGAT
BP1979-191	[AminoC6]GCACGCCGCCGGGCTTTGTCTTCAATATCAAGGCGTTTCGCCTGTTCACGGGCCACCAGACGCCGCGCGC
BP1980-1666	[AminoC6]AGCGACGAGTCCGGTCCGCCGCTGCGCGACGAAGACTATATGATCCTGTCCACCATCCACTCGGCCAAGG
BP1982-361	[AminoC6]GCCGGCAAGACCCTGACCGCGCAATGCTACGAGCGCGACCAGTTCGACCGCGACGTGTGCGCCCTGATCC
BP1983-116	[AminoC6]ACAATGCGCTCTACACCGCGTTCGTCAAGCGTTCGCCCAAATACCTGGATCCGGCCAGCTCCTACTCGAC
BP1984-606	[AminoC6]CCGGCTGGGGCCCGAGGCGCGCTTCTACCGCACGCTGTTTCTCGAGGAAATCGGCAAGGACTATGTACGC
BP1985-1231	[AminoC6]GTGGATCCCAGCATGAACTCCTTCGGCTCGATGATCGACAGCGCGCGCCTGGAAATGTCGCGCGACCCCA
BP1986-731	[AminoC6]CGTTCTTCGAGCGGCCGCGCCATCCCTATGCGCGCGAACTGTTCGAGGCCATTCCCACCTTCGCCAAGCG
BP1987-171	[AminoC6]GTCGTTGACCGAACTGAAGGCCCTGGACCTGGTGCTGGAGTTCGATGCCCTGCCGACCGGACAACTGGGC
BP1989-961	[AminoC6]AGCTATCCGTTCCTCTTGAACAATCAGCGCTCGCTGACCGGTACGCTGGGCATGTATGCCGTCAACGCCA
BP1990-376	[AminoC6]GTGGCGGCGATGCACTACATCGGCATTGGCGCCATGCGCATGCCGGCGATGTTCCTGTGGAACGTGGAGC
BP1991-61	[AminoC6]GGCCTCATCGTGGGCCTGATCGCGGTCGTCATCATTGGCTCGGTGTCGCTGCTGGGCGAGACGCTCAAGG
BP1992-41	[AminoC6]ATGTCGCCTTCAACTTGCTGGTCGTCTTTTACGATCTGCGCGTGCGCCGCGTGCCGAATCGGCTGTTGAT
BP1993-296	[AminoC6]AGATCGAAGTGCTGGTGCGCTATCCCTACGCGCAGGCGCCGCTGGTGCCGCTGTTGCCCGGCATGGGCGT
BP1994-61	[AminoC6]TTTGCGCTGGTGATCCTGCTGATGCTGGCGCTGATGCTGGGAGTGCTGGGCTATGGCGCCCTGTTCTGGG
BP1995-221	[AminoC6]GGCCGGTGCAGCCGGCCAATGGATACGCCGAATCCGAGGCGTTGCTGGGGCAAATGGTGCGCCAGGACAT
BP1996-956	[AminoC6]CCAACGGCATTTCCAGCATCGACAGCAACAATCGCATCACGGTGATCCCGGCGTTGCGAACCCGCAAGGC
BP1997-671	[AminoC6]ATTGCCTGCTTTACCTGAACATCAGCAGCGACTTCGATTTCGCCGAAGCCGCCCGCAACCTGAGCCGTCT
BP1999-781	[AminoC6]GCGCTGTTCATCATCATCTTCAACAACCAGCTGTTCATGGGCATGTGGCACGACCCCATGGGCTTTCGAC
BP2001-226	[AminoC6]TACTTCGCCTCGCTGGCCTACCTCGATGCCTACCGCCAGAATTTCGGCGACTCGCCCCAGGTGGCGGTCA
BP2003-116	[AminoC6]ACTTCTTCTATATGAAGCGCGAGCTGCAGAAGACCGCCGATCTGGCCGCGCTGACCGGGGTGCAGGTGCT
BP2004-41	[AminoC6]ATGTCTGGGAAGGCACTTCGGACATCGCCTTTCGCGCCGAGCGCGCCCTGGCCGGTTATGAGGCGACGGT
BP2005-286	[AminoC6]GACGAGCTCACCTATTATGTCGCGCTTTTCCAACAAAAGGATTTCTGGCGCGTACTCAAGACCAAGTCGG
BP2006-116	[AminoC6]TCTGCGAGTCATCCCGCATCACCAAGCGCCTGTCCGCGCCGCGCCTGAACGTGGCGCACCTGCATCAGCC
BP2007-86	[AminoC6]AGGACAGCGCGTTCGAAACCATCATGCGGCGCCACAACCGCCTGCTGTTTCGCACCGCCCGCAGCATCCT
BP2008-346	[AminoC6]TATGCGTTCCCGACCAGCCAGTTGAAGTCGCAGGCCGACGTATTGCGTTTCGCCGCGAAGCTGGAGCAGG
BP2009-201	[AminoC6]TTTCGCCTATACGCAAGCCATGAAGGACTCCGGCCTGACCTGGGACGCCGCCACGCTCGACCGCTTCCTG
BP2010-201	[AminoC6]CAAGGAATGCACGTACTCGTACTTCGGCGATCCGATGTACGTCTTCATGGACGAAGAGTACAACCAGTAC
BP2011-351	[AminoC6]GGAAACCTGCCACGGCCTGCCCTCGCAGCGCGCCGACGGCCTGGTCAAGCATTTCTTCTTTCCCGGCTTC
BP2012-906	[AminoC6]CGAATACCGTATCGGCTTTACCGCGCGCAACAGCAACGACGTCTATTACGGCTGTGTGTGGCCGCTGTAC
BP2013-461	[AminoC6]ATGACGGCGTGCTGGTGATCGGATCGGGTTCGCTGACGCACAATCTGCGCGACGTGCGCATGCCGCATGG
BP2014-1151	[AminoC6]AGATCGGCAACGTCAAGAACACCTTCACCGAGCTGTTCTCCAAGCCCATCGCCGAAAACGGCTTCAACCA
BP2015-406	[AminoC6]AACGGCGTCTCGAAATGGGACGCCTACGGCCAATACCTGAACTACCATGAGGGCTGGACCGGCTATCGCA
BP2016-211	[AminoC6]GGCACGCGCGACAACCTGGAAACCCCGTTCTCCATCACCGCCTACACCAACGAACTGATCCAGGACCGCC
BP2017-171	[AminoC6]TGCCGCCATCGAGCCGATCCGCGCCGGACAGCGAGCCTTTGCCCCTCTCGATATCATCAACATGGAGAAT
BP2019-91	[AminoC6]AAGAGCACGATACTGGGCTTGCAGGCGACCATCCTGGACCTGAAGGGCTTGCCGTCCGACACCGACGGCG
BP2020-161	[AminoC6]AAGATAGCAACGATGTACCGCTGACGAATCCCAAGGTACTGATACGGACGTCAAGCGATGCGCCCATCGC
BP2021-461	[AminoC6]AATGGTTCACCAGCCGTCCGGAAGTGCCGCAAAGCCTGACCGTCACGGTCTTCAAGGTACCCGGCGAAAC
BP2022-46	[AminoC6]ATCAATATGGCCTATTTCCGTCGCTACACCACGCCCCATCCCTATGGGCAGACCCTGCGCGCTGGCGCCG
BP2023-266	[AminoC6]ATCAGCTTGGGCTGGACATCCCCGCCGCCGTGGCCGCCAAGATGCGCAAGAACGCGCTCAAGTATCCGGC
BP2024-136	[AminoC6]GCGCCGCAGCGCTACACCCTGGTGGTGGACTGGGAGACGGTGGACAACCATATGGTGGATTTCCGCCAAT
BP2025-211	[AminoC6]TACGTGCGCGAAGGACTGGTAACCCATTGGCGCGTGCGTCCATGGACCACGGTGGTGGGTGAACAGGCCA
BP2026-251	[AminoC6]TCACGCCGGGGATGGCCTCCCTGCTGGTCCAGTCCCAGGTCTTCTTCACCATCCTGATGTCCATGGCATT
BP2027-491	[AminoC6]TGCCGCTGGCCACCATACGCAACAGCCTGCTGATCCTGTTCTCGTGCAATGCCATGACGCGGCTGGCCCT
BP2028-241	[AminoC6]CATCGCGACGGGGTCGAGGTATGGACCGATACGTCGCAATACTCGAAGACCAACGGTTTTGGCATGACCG
BP2030-301	[AminoC6]ATCAACCTGCTGTTCACGCCGGTCGTCAAGCGCTTTCGCGAACGCCATCCGCATATTCGCCTGAGCCTGC
BP2031-1206	[AminoC6]CAAGTCCATGGCCAGGAACGGCGATATTTCCAGCGTGGTGCCCATGGTCTCGCATGTGGACCACAACGAG
BP2034-366	[AminoC6]GCACCACCCGGACATCGCCCTGGAGATCGAAACCTCGCAGCAGGTCGTGGACCTGCACCGCGAGGGCTTT
BP2037-46	[AminoC6]ACCGTCGACGGCCAGCGCTGCGAGCTGGACTACGTCCTGCGCGACCACATCATGACCATCGTGCACACCG
BP2038-521	[AminoC6]CCATGGCCTTCTACCGCAGCCTGGGCAAATACCCCATCCGCATCGACAAGGAAATCCCCGGACACGTCGC
BP2039-261	[AminoC6]CTTTGCGACCAGCAACGGCGTCGCGTTGCAGAAAGACGTGATTGCCCAGGCCAACAGTCCGGTGGTGGAC
BP2040-226	[AminoC6]CCGCGCACCAAGTGGTGGCTGATCGGCCATGCCAACAAGCAGCTGGCGCATGTCGATCCGAAGCGTGTGC
BP2041-1061	[AminoC6]CGCAGCGCTTCCAGCGCGAAGTGGACTCCAGCTCGGTGTACGTCAACCTGCCCACCTGCTTTGCCGACGG
BP2042-216	[AminoC6]GCAAAGCGTCTCGCTGTTCGGCGACCGGCGCCTGCTGGAACTGAAAATCCCGACCGGCAAGCCCGGCAAG
BP2043-281	[AminoC6]AGGTTTCGCTCAATGCGCAGGGCCGGGTCGAGGAATACGAACTGGGCATCGACTACACGTTCCGCCTGAT
BP2044-81	[AminoC6]CGAGCACGCCAAGAACCCCGACGGGTCGGAAAAACCCAAGTTCTACGCCTGCTCCATGCTGCCCTACCCC
BP2045-71	[AminoC6]TGGCCAGCAACTATTACGCCCAGCCGCTGCTGCATACCATCGGCGCCGAATTCGCCCTCACCACCGCCAC
BP2046-41	[AminoC6]ACGAACGCCCCGACCTGGACGTCTCGTCCATGGCCGTGCTGGCGCGTATTTTCCGGTTCAATACCGCCGC
BP2047-126	[AminoC6]GGTCGACAAGAAGGGCGCTGGCGAATTCACCCTGCCCGGCCTGTTCAAGGTCGCCGTGCAGAAGGTTCCC
BP2049-926	[AminoC6]GCGGACTGTTCTCGTCGTACCTGTCATGCGGTTCGCTCAATCGTTCGGTGCCGAATTACGAGGCGGGCGC
BP2050-56	[AminoC6]ACTTCTACACGACCACCAAGAACAAGCGCAACATGCCCGAAAAGATGCTGATCAAGAAATTTGATCCCGT
BP2051-51	[AminoC6]TGTTTCGCACGCGAACAACAAAACCAAGCGCCGCTTCCTGCCCAACCTGCAATCGCGCCGGTTCTGGGTC
BP2052-556	[AminoC6]ACGATGAAGGAGACGCTGGCTCCCGAGCGCGTGTTGCCGCTGCGGGCAGGCACCATCCTGAGCAATTACC
BP2055-696	[AminoC6]GTACGATGCGGAAAAGCACAAGTGCCTGACGGCGCCCAAATGCAGCGATCCGCAGCCTAGCGCCTATCCC
BP2056-51	[AminoC6]ATTCGTCGATCATCTCGTTACCAACTACGCCGACACGCTGGAAGCGATGTCGCAACCTTTCCTGAGCGTG
BP2057-721	[AminoC6]GAGCTGGTGCAGGAAGGCACGCCGGAAGACATCCTGCTCAATCCCGCCACCGAATACGTGCAGTCGTTCC
BP2058-176	[AminoC6]GGCAAATGGCGCTGGTGACGGTGGACATGATCGCCGGCCGCACCGACGAGCAGAAAGAGGCGCTGATCGG
BP2059-451	[AminoC6]TCCGATCCGTTTGGCCGCATGCACATGGGCGTGACGGCCGAGAACGTGGCGGCGCGCTATTCCATCAGCC
BP2060-506	[AminoC6]TGTCGGTCAACCTGTTCGGCCGCCACGAGAGCTACGGGCGCAACATCGACAACCTGAGCAAGGCTTTCGA
BP2061-436	[AminoC6]AACCGCTGGCTGTCCGACATGGTCGACAACCTGCGCAAGGTGCTCAGCCTGTTTCGCCACAAGAGCCTGG
BP2062-731	[AminoC6]ACAAGGCGCGCTGGGCGATCTTCTATTCCATCTCGAATACGCAGCCCGGCCTGCGCGGGATCAGCTTCGG
BP2063-696	[AminoC6]GCTGGGCGAAGACGAATACCTGGATTTCTTTTCCTATGCCGAAAGCCGCGACCACCGGGAGGGCGTGCGC
BP2066-271	[AminoC6]ATGGGGGGCGCCCACCATGCCCTGGCGCCATCGCTGTACAAGAACCTGAGCTACGACATCCAGAAGGATT
BP2067-51	[AminoC6]CGCCCAGTCCGTCGAAATGTCCCTCCTGAGTCCCAAGGGCGACGACCAGAAGATCGGCCAGATCAAGTAC
BP2068-141	[AminoC6]CGACGGCGTACAGGACGCCCTGAAGCAGGCGGGTTACGAATCGGGCAAGAATCTGAAGTGGCAATACCAG
BP2070-241	[AminoC6]CGCGTGGCGCGGGTTTTCCAGGACCCCATGGCGGGCACCTGCGAAGACCTGACCATCGAAGAGAACATGG
BP2071-361	[AminoC6]ATCATGAGGCGATTCATGCTCAAGACCAGCGCCCGCAACCGCCTGCTGGGCACCGTGGAGGCGGTCCATG
BP2072-61	[AminoC6]TCGGGCCCCACGCTACGCAGCGATTATGACCACAGCGCCAACTTCGCGCAGTACCGCACCTTCGCGTTCA
BP2073-1001	[AminoC6]AGGCCAACCAGTTCGAACGCCATTCCAAGGACTACGAGTTCAATACCGAGTCGATGCGGGAGCACTGGCG
BP2074-106	[AminoC6]GCCATCGTGCATCTGTCGGCCGCCGAACGCATCTGTATGCTGGGCCTGCTTGCGCATCCCCGGCGCGAGC
BP2075-476	[AminoC6]CCAACCTGACCAATGCCAAGATCAACCTGGGCTATACCGACGTGACCTCGCCCATCAAGGGGCGCATCGG
BP2076-2396	[AminoC6]CGACCTTCGTGTCGGCCAAGTGGGTGCAAGGGCCGGTCCAGGTGGTGCGCTACAACAGCTACGAGTCGGT
BP2078-606	[AminoC6]GGCGCTCGACGGCATCGCCGAACTGAACATCGGCCATGCCATCGTGGCCCAGTCCATCTTCGACGGCTGG
BP2079-226	[AminoC6]GCCAAGGAAGCCTTTTCCAAGGCCATCGGGCTGGGCATGCGCATGCCCATGAGCTGGCGACGGGTGCAGA
BP2080-661	[AminoC6]ATGCCGGCTGTCATGCCGGCGCATGTGATCTATCCGAAGGTCGATGCCCAGCCCGCGGGTTTTTCGCGCC
BP2081-111	[AminoC6]CGATCTCAAGAAACGCGTATCGTCGTATTTCCAGAAGAACCTGGCCAGCCCGCGCATTGCGCAGATGGTG
BP2082-291	[AminoC6]TTCGCTGATCATCATCGGCCGGGAAATCACCATTTCGGCGTTGCGCGAATGGATGGCCAAGATCGGCGCC
BP2084-231	[AminoC6]CAACATCGTCGAATCCAAGTCGTTCAAGCTGTACCTGAATTCGTTCAACCAGACGCGGCTGCCGAATGCG
BP2085-151	[AminoC6]GCGACCCGCTTGTGGGATTCGTTGCATAGCGAGCCCTTCGTCAATTCGCTGGGCGCGTTGACCGGCAACC
BP2086-501	[AminoC6]CATTCCCTGGCTGGGCTGGACGGCTTTCTTCCTGTTGTTCATCGGCGCGGCCGTGCTGGCGTTCGCCTAT
BP2089-306	[AminoC6]GATCTTCATCCGGGGCGCGGTGCAAAGCCTGTTCGGCAAGCAGATCCACAGCCTGCCCGCGTTCTCGGGC
BP2090-421	[AminoC6]ACCGACCGCATGGCATGCCAGAAGGTGTTTGCCGACATGCGCAAGAACGGCTGGACCAAGGTGGCGCTGA
BP2091-111	[AminoC6]CTGGCACAGGACCTGGGTATACGTGGGTCACGTCAGCGAAGTGCCCAACAAGAACGACTACGTGACCAAG
BP2092-81	[AminoC6]GCAGTTTCTCTATCACGAGGCCCGGCTGCAGGACACGCACGACTACCAGGGCTGGGAGTCGCTCTGGGAG
BP2093-451	[AminoC6]ATGGCGCCGGACGCGGGCAGCTCGGTCATCCTGCCGCATCTGATCGGTTTTCGCCGCGCCATGGAAATGA
BP2094-201	[AminoC6]CGCCGCGCCGTTCGACATCCTGGTCAACAATGTCGGCGCCGACCAGCACGCGTTCTTTTCCCGGACGACC
BP2095-201	[AminoC6]GGAGCGCGACATGCTGGACTTCGCCAACGATGTCCGCGCCGAGTCGCGTCTTTCCTGCCAGATTACGGTC
BP2096-676	[AminoC6]TATTTCTACGCCACCTATGCCTGCGTCGACGGGCGCTTTCTGGCCGTGGCCTGCGTCGAACGGCGCTTTC
BP2097-526	[AminoC6]GATCTGTCCATGCAAGGCCGCAGCTACGTGGAGCTGGCCGAACAGGACATTTTCTCCAAGCCGGCACAGC
BP2098-626	[AminoC6]TGGGCGGCCAGTCGGTCTCGGCCGAATTCCGCGCCCAGCTGGAAGCGGAAATGCCCGAAGGATTCGTGTC
BP2099-41	[AminoC6]TGGGCTGTTCCCGTTTCGGCGAACGCTGGGACGTGGGCCAGGAAGAATTGATGGTCGAGGCCTACGCCGA
BP2100-1286	[AminoC6]TTTCGCCGTGCCCGCCGAATTGCTACGGGCTGGTCGACATCGATGGCGGCGGGCGGGTGCTGATGGAGTT
BP2102-341	[AminoC6]TGGTGGCCTTCAATCAGCGGCACCCCAATATCGAATTGATCGTGGTCGATTGCGTGGTCGAACAGATCCG
BP2103-316	[AminoC6]GTCATGGGGTCCAATGGCACATGGGCGATCAACCTGGGCCTGTACGAGAAGCTGCCTTATCGGCCGGTCG
BP2106-41	[AminoC6]AGTATTGCACGCAGTGCCAGTGGCTGCTGCGCGCGGCCTGGATGGCGCAGGAGCTGCTTTCGACCTTCGG
BP2107-116	[AminoC6]ACTGGGACGTCCACCTCGCCAAGCTGGTCGACTTCTGGTCGTCGATACTGCGCGGCACCGGACGCTTTCG
BP2108-601	[AminoC6]ATCATTCCCTTTTTCGCCATGCGCGCCATCGCCGGCCTGCAGATCCCCATGCATACGCGCAGCGGCCAAT
BP2109-61	[AminoC6]GTCTTCTTCGAAGTCCTCATCCTCGAAAGCGTGCGGCGGCAAGTGCCGCGCGAAGCCATGAACGCGGTCG
BP2110-301	[AminoC6]GACGTGCGCGTGATCTGCGCCTATTGCCCCAACGGCCAGTCGGTCGACAGCGACAAGTACGTCTACAAGC
BP2111-1321	[AminoC6]GCCATCCTGGTCGTCAAGAGCTCGGTGCACTTTCGCGCCGACTTCGAACCCATCGCCCACGCCGTGCTGA
BP2114-391	[AminoC6]CCAGGCCTGCGCAACAGCCAGGCTTCGACCTGGCTCGAACGAGTGGCCGAAAAGGGCTTGCGGCAATTCC
BP2115-651	[AminoC6]GGACTTCCTGTACCTGAAGGAGAACTTCGACTGGGGCGTCATCACCTACACCTTCCATCCTTTCGTGATC
BP2116-261	[AminoC6]CTACACCGTGCTGGGCGGCGACCTGTCGATGCTGGTCAACCCTTCGCTGATGAAAGACCTGCCGTATGAC
BP2119-146	[AminoC6]GCATGAGCCCGTCGGTGTTCAATTTTGCCTTGCTGGTGCTGGGCCTGCTCCTGCTGTGGACCGCGGTGCG
BP2120-221	[AminoC6]GCCGCCCGGAGTTCGACTGGCCCACGCTGATCGCCAACAAGAACCGCGAAATCGAACGCCTGAACGGCAT
BP2124-136	[AminoC6]GAACGCATGGCGCAATTGGGGCCGCGCGTCATCCGCGACTACATGCCGCAGCAGCATCGCGATTTCTTTG
BP2125-796	[AminoC6]CCGGTGCATGTGGTGTATCCGGAAGGGCGCAAGGGCGCCGCCAAGGTGCGCAGCTTCGTGGAATTCTGCG
BP2125A-141	[AminoC6]CCCGGACTGCGACGCCCAGCCGGTGCAGAACCTGGTGGGGCAGAAATATTCGGACTCGGTCGGCAACGAC
BP2126-341	[AminoC6]CCAATCCCGCCCCCACCGACCGCGACATCGACGACGCCATGAACGGCAATATCTGCCGTTGCGCCACGTA
BP2127-1006	[AminoC6]GTCATCGAGGCCGAATACACGTATCCGTATCTTGCGCATGCGGCCATGGAGCCGCTGAACTGCCTGGTGC
BP2128-536	[AminoC6]CCGGCCAGCTGTCGCGCTACCTGTGCGAAATGGCGATCGCGCTGGACTTCGACGTCACGGTCAGCGATCC
BP2129-111	[AminoC6]GCCGGGCCTGAACTTCTACCGTTCGTCCAGCCCGACCGAACTGAACGTCAGCTTCTACCGGCCGTCGCTG
BP2130-181	[AminoC6]CACGGTATCGCTTTCAATACGGTGCAGAACACGCGCCTGCAGTCCATGGACGATGTACGGCTATGGATGA
BP2131-56	[AminoC6]TGCGCCTGCGGGTGTTCGAGATCCGTTATCTCGACATGGTCAGGCGCTGCATCGCCGACGGCTCCGAGTT
BP2132-171	[AminoC6]GGCCTCCGACAGCAACAGCCAATGCCCGTACGAAGGCAAGAAAGGCTTTTCGCTGTCGCTCGTCTACCCG
BP2133-1156	[AminoC6]ATGAGCGATGTGGACCCCAGCGAAGCGGGCCTGGCATCCGGCGTGGTCAACACTTCGTTCATGATGGGCG
BP2134-41	[AminoC6]TCGACGTGGAAGGCGAACTGACAGGCGCCATGTCCTGCAATTGCTCGATATGCCGGCGCAAGGGCGCGCT
BP2138-276	[AminoC6]GGCATTGCAGGAATACGTCACGCGCCTGGTGGTGCAGAAACTGGGCACGCAGATCTTCAATGATGGCCTG
BP2139-86	[AminoC6]ACGGCCACCATGGGTACTACGGCGGCTACGGCCACTCGCACGGCAGTTCATCCGATGGCTGGTGGATCGC
BP2140-796	[AminoC6]GCCGGGGCGATGATCTTCGTGGTCTCGCACGAAGTGATTCCCGAGACGCATCGCAACGGGCATGAGACCA
BP2141-76	[AminoC6]CTGCCCCTGATCCTGCCTCTGCTGCTTGCCGCCTGCTCCGATGCCGTGCAAACGCAATACCGCGACCTCG
BP2142-116	[AminoC6]TGTACAAGGTCAGCCGCACCAAGATCCGGGCGGCCTTGCTGATGCTGTCCAAGGACAAGCTGATCCAGAT
BP2143-486	[AminoC6]CGGCACGCACTTCCATGAAAAACTGTGGCAGCTCGTGCACAGCCTGCCGCAGCTGCACCTGGCCACCACC
BP2144-176	[AminoC6]AGACCTTCGAGCTGCATTTCAATCACGCCGCGCTGACGGCCGAAACCGCGCCGGCGCGCTACGCGCAATA
BP2145-96	[AminoC6]ACACAATATCCGCGCGCTGGCCGCGCCGTTCGCCATGTCGTTCACGGCCGCCTCCAAGCACCTGAAGGTG
BP2146-551	[AminoC6]ATGTCGATTCGACCTTCGCATCGTGGACCGACACCTGGCTGGACCCGGCCTTCCGGCAATGGAACATCGA
BP2147-121	[AminoC6]TTTGCCGCCACCGTGGCGCGCCTGCAGGATGCCTTGCGCGCCAAGGGAATGACGATCTTCGCGGTCATCG
BP2148-66	[AminoC6]ATCCAGGGTGAGCGACCTCAAGGGCGCCTCGCGCGACATGTACGACTCGATGAGCGAGCGCGAGCTCGAA
BP2149-546	[AminoC6]CAAGTACACCGATCGCGAGACGGCGATCTGGTGCGCCAAGCTGTTCCAGCTGGACTGGAGCCGCCAGAGC
BP2150-41	[AminoC6]ACGACAAGCTGGACACCTACCGGCAGATGGCCACCAAGGCCGGCGCGATCTGGAAAGAGCATGGCGCGCT
BP2151-176	[AminoC6]CCTATGGCGGCTGGCGGGTACGCTATTTCGCGCCGGAAGCGGAAGTGCCATTCTGCGGCCACGCCACGAT
BP2152-601	[AminoC6]CTGGACGGCGGACGCATTCCCTGGCGCAGCGTATTCGAGAACGGCAATGCCGACGCCACGTTGACCACCG
BP2153-1086	[AminoC6]GCGCAAGCTGACCGACAGCCTGCGCAGCGGCGTGACCGAGCATATCTCGCGTACCGTCAAGAACTGGGAC
BP2156-256	[AminoC6]TGCACGCCGGTGTACTGGTACGGCATGTCGGCCCAGGCCAAGGCCTTCTTCGACCGCTCTTTCACCTATT
BP2157-1151	[AminoC6]AGGGTTTCTATGTCCAGCCGACCATGCTGCTGGGCAAGAACAGCATGCGCATCTTCCAGGAGGAAATCTT
BP2158-581	[AminoC6]TCATCGAGCAGGCCGGCGAGCGCTGCCTGTACCTGGTCTTCCACAAGCAGGCCTCGCTGCTCGATTCGGT
BP2161-161	[AminoC6]CGGCGCAGTTCCTGCTGTCGCACCTGTCGCTGCTGTTCGTGCCGGTCGGCGTGGGCGTCATGACCCATAT
BP2162-671	[AminoC6]TGTCGCCCGCCGCCTTCCGGCGCGTGCTGGCCCAATTCGATCGACAAGGAAACCACGTGACCTACGACCT
BP2163-171	[AminoC6]CGGCCATTCGCTCGGCTTTCTGAAAATCCTGCAGTCTCCTGCGCCGGGCTGCATCGCCTACATCGCCATC
BP2164-236	[AminoC6]TGGTATGCGGCAACCTGGACCTGCACGAACAGGTCGAAGCCAAGCTGGCGCGCCTGAAAGGCACCGAGGC
BP2165-331	[AminoC6]TACACCGATTCGGGTTCGGTGGCGGTGGAGGTGGCCATGAAAATGGCCGTGCAGTTCTGGCTCAACCAGG
BP2167-346	[AminoC6]AGCGTGCATGCCACCTGGACGGGCCGTGGCGAGGTGTATTTCGATTCGGTCACCATGTTCGTGGCCTTCC
BP2168-66	[AminoC6]GTGGTGGGCCGTGTTCAGCGGCCAGTACGACGACACCGAGGACCAGGGCGCCGCGATATTGCGCGATAAC
BP2170-71	[AminoC6]CCAGCATCCTGGTGGTGTCCGTCGCCGGGCTGGTGCAGATCATCCCGCTGTTCTTCCAGCACTCGACCAC
BP2171-41	[AminoC6]TGGGAACGTTTCTTGGCATCGTATGGTGGGCCTGGTCGAGCCACCGCCAGAGCGCCAATCGCGAATCGGC
BP2172-506	[AminoC6]TGTACGGCGGTACGCCGGAGATCATCGCCGAAACCATTGCCAAGGGGCGCCATGGGGTGATGCCGCCCTG
BP2173-371	[AminoC6]TCGCCGGTCGGCTGTTCTGCGGCTATGCCTGCCCGCAGACGGTCTATACCGAAATCTTCATGTGGATCGA
BP2174-21	[AminoC6]CATCATCGGCTGCGTCATCACCATCTACCTGGCGATGACGCGCTACGGCGACCAGCCCATCGCCGAGGGC
BP2175-126	[AminoC6]CCGGACCGGGTTCTATACCGTGTCCTTCTTCGTGCTGTGGCTGGTGACGGCGCTCTCCAGCACCGTTACC
BP2176-491	[AminoC6]AGCGCTCCATCATCCAGAACTTCAATCTGGGCACGCTCTTGGTTACCATGGCGACATACGTCGGCACCGG
BP2177-41	[AminoC6]TCTTCGACGTGACGCAGGCGGCGTTTCGCGGCCATCCGCACAGCGAGCAGACCGAGGCGTACATCGTCCA
BP2178-251	[AminoC6]CGCAGGAACTCACCACCGACGCGTTCGAGACGGTCTGGAACACGGTCAGCTTCAGCCGCGGCCTGTTCGG
BP2179-461	[AminoC6]GCTTCATCATCGGCATCTGGGCCGATGGCTTCGAGAAACTGCAGATCATCCCGCTGATGATCATCACGCC
BP2180-396	[AminoC6]GCACGAAATCTGGCTGCAGGCGATGACCAACCTGCAGGACGTGCTCAAGCCCTTGCAACCCCACCTGGCC
BP2183-86	[AminoC6]CATTCCCCGATACCTTCGAGGACTGGGAGAAGCGTGCCGAGGAAAGGAGGGAAGAAATTCTCAAGCTGGG
BP2184-1141	[AminoC6]TATGAGAAGGAAGGCTATAAGTCGGACGCCTATCTCAAGGCCCAGGACATCATCCAGACCGAACTCATGG
BP2185-156	[AminoC6]CAAGCAGTTCTATCACTGTTTCGGTTGCGGCGCCCACGGCAGTGCCATCACCTTCCTGATGGAGCATACG
BP2186-46	[AminoC6]CTGCGTCGCTTCAAGCGCACCATCGAGAAAACCGGCTTGCTCACCGAACTGCGTTCGCGCGAGTTCTACG
BP2187-316	[AminoC6]ACCGGCCATACCTTCAACAAAGTGCATACCCATCTGAGCGAGCAGTTCCCCGCCATTTCCGAGTTGCGCA
BP2188-1121	[AminoC6]CGGTGCTCGAAGAACTGCCGGGCTGGACCGAGTCCACCGTCGGCATCACCGAGTACAGCAAGCTGCCGGT
BP2189-116	[AminoC6]TGGTCGCGCCGCCGCTGGTCGAATACATCGATTCGCTGCTGTCGAGTACCGGCAGCGATCTGAATCTGCG
BP2190-746	[AminoC6]CCGAGTTCTACACCTATTACAAGAGCCTGGAAGCCTATCGCGCCGCGTTCGGCAAAACCGGTGACGTATT
BP2191-966	[AminoC6]TAATGCCTCGCGCTTCTCGTCCATCCTCAACGAGTACGAGAAGGCGCCCCAGGTCATGCGTGAACGCCTG
BP2192-986	[AminoC6]CGCGAGTATTCGTAAGCGCTACCGAGCGCGCCGGTCTGGATGCGTTGCGCGGGGCAATTGCAGAGATCGG
BP2193-51	[AminoC6]CAAGGAACACGTGCCCGTGTCCATCTACCTGGTAAACGGCATCAAGCTTCAGGGGCAGATCGAATCGTTC
BP2194-281	[AminoC6]TCATGGCGCTGTTCAGGCACGGCCGGCCGGTGCGTTTCCCGGATATCAGCTACAGCTTTTATCCCGTCTA
BP2195-1201	[AminoC6]CCCCTGATCGTGATCCATGGCAACGCGCTGGACGCGGTGCCCGATTCGTACCGCCGCTATCTGGAGACGC
BP2196-811	[AminoC6]ATCTGGGCCAAGGATTTCTCCAGCGCCAGCGGCATGGTCATCGACGACCGCTTCGCCTACGCGCCCGACC
BP2197-116	[AminoC6]GGTCGGGCTGGAAGGCCTACCAGAACTACCGCGCCAACCAGGCCATGGGCTATTTCGAGGCGCTCGAGGA
BP2198-621	[AminoC6]CCGCATGTACAGCAACCCCTTGCGGGTGCTGGACACCAAGAACCCTGCCATGCAGGAAATGGCTGATAGC
BP2199-1176	[AminoC6]GCCGGTTTTCATCGACGGCGAGCGCACGGTCACGCTCAAGGGCGACCATATCGCCGAAGAATTCCAGGCC
BP2200-381	[AminoC6]CGGCTCCTGGGGATGGCTGCTCGCCATCCTCGTGGTGGTCGCCGCCGCAGTGGCCTATGCTTTTTGGCAA
BP2201-286	[AminoC6]ACCGTTTTCATCCCCGAAGACGACCGCGGCACCCTGTGCATTTCCAGCCAGGCCGGCTGTGTGGTGAACT
BP2202-116	[AminoC6]TGCAGCAACTGTCGCGCACCGACGCCGAGCGTTTCTACGCCGTGCACAAAGAGCGCCCCTTCTTCAAGGA
BP2203-346	[AminoC6]CAGAAGGTTTCGCGCCATGACCTCGGCCGCGAGAAGTTCGTGGAAAAGGTCTGGGAGTGGAAAGAACAGT
BP2204-116	[AminoC6]ACGAGGGCGCCAAGGACTACCGCTTCCTGCCGGTGCCGCTCATCCATTACGAGAACGGGCCTTTCTTCAT
BP2206-221	[AminoC6]AGACCAGCGAGCTGCGCATGAGCTTCCAGATCTGGAGCATGGCGTCGCGCCGCCAGATCGTGCACAGCGT
BP2210-411	[AminoC6]GCTGATCGCCTATCGGGACCATGCCTTGCTGGAGAAGGCCCGTCGGCTGGTGGCCTACCAGGCTTCGCTG
BP2211-46	[AminoC6]TACCTGACGCAATGCCGCGACCGCACCGTACCCGTGACGATTCCCGAAATCGCCGCGCGGTTCGAGATTT
BP2212-916	[AminoC6]GGCGTGCATGCGATGAAGGAACATATCAACGCGCTGGCCGCCAAGCGGCCGAATGTGCGCAAGGCGGTGT
BP2213-116	[AminoC6]GCGAAGTCGACGAGCGCCGCGAACTGAGCGACGCGGAAATCACCGCCGTCATCGAGAAGCAGGTCAAGCA
BP2215-331	[AminoC6]GCCATGCTTGGCCACATCCTGGAACGCCAGGAGTGCAGGCATGTTCGACATCTTGAAACCACGGTGGGGC
BP2216-66	[AminoC6]CCGCATTACGCGTTCCATCGCGCTGCATTCCCGGCAATTGGCGGCCGTCAGCCACATCACCGCTCCGCAG
BP2217-511	[AminoC6]GGCATCGCGCACCAGATGCGCTACGCCTACCAACTGGTACGCCGCAATGGCCTGCTGATCGACGGGCTGG
BP2218-651	[AminoC6]GCTGACCGCCGTGCCCGGATACTTCCGCCGCATCCGCGAGATCTGCGACCGCTACGGCATCCTGATGATC
BP2219-721	[AminoC6]AAGTATCCGTATTACGCGCTCGCCACCATCCCCGGCGGCCTGTATCCCAATAATCCGCAAGACACCAAGA
BP2220-556	[AminoC6]CACATGTGGCTGACCACCGAAGGGGTTTACGGCGTGGCGCTCGGCGTGTCGGTGTCGTACATCTTCATCT
BP2222-136	[AminoC6]ATCCAGGATACGGGTGACGAGTACCCCGTACCGTATTTTGCCGACGGCGGTTTCGTATACAGCCCGCGCG
BP2224-61	[AminoC6]GCCGCAAACTGTGCTTATCCCGCGAACGCCCAATCGGTTTCTGGTTCCGGTCAGGTGTCGAACGGGCCGA
BP2225-406	[AminoC6]ATGATGCAGGCGATACGCGAGGCGCGCGTCTCGATCGCCATGCAAAGCTATATCTTCGACTGCGATCCGA
BP2226-211	[AminoC6]GTCCAGGGCGAACTGGTGCTGTGCGAACTGAAGCCGCACGTGCGAGAAGTATTCGAGATCAGCGGTTTTC
BP2227-146	[AminoC6]TGAACAACATCGTGTCCCATGCGTTCACGCCCGGCCACCCGGCCGCGATACACCTGACGCTACGTCAGAC
BP2228-926	[AminoC6]GCGTGCTGACACGGACGGTGGGCAGGATTTCGATGGACCTGATGGCTGTCGATCTGCGGCCGATCCCCGC
BP2229-316	[AminoC6]GGGTTGCTGGAGGAGTCCCATGGTGTCACCGGAGTAGCGGTTGTGCTGAAAGACGGCCGATTAGTGGCGT
BP2230-591	[AminoC6]CGCCTATTTCGTGTACTTCCCCGCGTGGAAGTGGGTTCTCGCCATCTCCGATAGCTCACAAGCCATCATC
BP2231-1041	[AminoC6]CAATGGGGAAAAGCCGCGCAGCATCAGCCAGGTCTGGAATGCCCCCGCCAAGATAGCCATCAATCTGGAA
BP2232-501	[AminoC6]GCTGCATCGCCTGCCTGCAAGGCCGTTTCGCGATCTCGGCGATTATTTCCGCTGGATGTTCGGCGGATTG
BP2233-81	[AminoC6]TAGAACGCGATACACCCAAGGATTCGAGACAACGGCCCACCGCATGAACTTCCAGATCCCACCCGCTTTA
BP2234-76	[AminoC6]GAGCGATCGGACCAGCAGTTGCTGAGCAGCCTGGTAGCCGAACATGCCGGCCGATTACAGAGATTCATCG
BP2235-226	[AminoC6]AATGCGCGCACACCCACGGAGTTCATCGAGCGTCTCAGCGGCATCTATGGGTTCAACTGGTTCGTGCATG
BP2236-236	[AminoC6]CCCCTGCGACCGATGCGTACTGCGGCATAGACCAGGGCGAAACCGCGTTGTATCTGCACCAGCGCGTCGC
BP2237-516	[AminoC6]GCTGGACGGGTTGCGAACGGGCGTAGGCCGCATTCTGCAGGTCATGGTCTGGAACATCGGACTGGCGTAC
BP2238-621	[AminoC6]CCTGATCAGCCGCTTCGCGCCTCAACTGCAGGTGTTCTTCCTGGCTCTGCCGGTAAAGAGCGCGCTGGTG
BP2239-156	[AminoC6]CGTGAAGCTGATAGCCGTGTTCGCCACGCTGATGCTGGCGGCCCGGTGGATAAGCGCGGAAATCTATAAC
BP2240-446	[AminoC6]TGACGCCCGCATTTCTGGTTTCGGAGCTGACCGCCGCATTCCAGCTTGGCTTTCTGCTGTACCTGCCGTT
BP2241-756	[AminoC6]GTCTTTTCGTGTAACTCAAGGTTGGACTCCCATCATGACGGAACCCGCGACACCTGACCCTGGCGAAACC
BP2243-66	[AminoC6]CACGCCGTATGCGCGTCAGCCGGATCGGGATGCGCAGCGTGCCTTCGAGCGGGAAATGGAACAGGAGAAA
BP2244-166	[AminoC6]CTATATGCCGAGCTGTGCCGGCGCATCGTCAAGACACGCGACATCGACGAGGTGCTGCAACGAGTGGGCC
BP2245-1211	[AminoC6]CGACCGATGAGGCGATACAGAAGATCGGACAGATCAATGCGTTTCTCAGACAACTAACCGACGAACGCGA
BP2246-181	[AminoC6]CGCGAGCGCAGGCGAGGCTATGAGGAGGGGCGCCGCGAAGCGCTTACGGATCAGGCGGAGAAGATGATAG
BP2247-196	[AminoC6]CTGAACCAGCCGGTCCTGAGCCTCGATCCGCCGCAGTTGAAGGTCGCGCTATTGTCCACGGACGCCTTGC
BP2248-661	[AminoC6]GCGGACGGATCGGTCCTGAGATTTTCGCTGTTGCTGCTGTTGTTGCCGGTGCTGTGCCTGATAGTGGCGG
BP2249-286	[AminoC6]ACCGTGGTGGGTATGCTCGATCTGCAGGCCAGGTTGCTACAGGCATCCGTGGAGTACGAGTTGGTGGGCA
BP2250-66	[AminoC6]GATACATCCATCGGAACCGATACAGCCGATGGAGCATGTGCTCGAGGAGGCCGACGCCCGCCTGCTTACC
BP2251-206	[AminoC6]TGGCGCTATGCCTGCAGAAGACCGACCGTCCCGACGAGGCGCGCAATATCTATGCGTTGATCCTCACGCT
BP2252-996	[AminoC6]TCGCAAACAGGCCGATCTCCTGGTCGCCGACAAGGCGGATCTGGCGGCGAGCCTGACAAAACTGCGGGCG
BP2253-816	[AminoC6]GGCCTCGCGGCGGGCCGACGAAGCCATGCAGCAGATGCTCGACATCATCCGCGGCATCAGGGAAAAGCTG
BP2254-301	[AminoC6]GCGGCTTTGCAGTTGGACTCCCCCAGGCCCCTGTTGCATGGCGCCGAGTGCCTGTATGCGTTGGGTCGTC
BP2255-86	[AminoC6]AGATCTACGCCCACGTTGGCGTCGACCCCGCTCGCCTGCGCAATCTGGCGGTCGAGCAGGCCAGGATAGA
BP2256-431	[AminoC6]ATAAGGAACTCGAAAGTGCCTACACCACCGTAAAGGGGATGCTGGATACGGCGTCCAATACGCAACAGAT
BP2257-831	[AminoC6]CTCGCAGGAGTGTGCGGACGCCCAGGGCCTGATGCGCGATCTTGTGGGAATCAGCGAGGACAAATGGATT
BP2258-231	[AminoC6]CGCATCCATCCAGACGTCACTCTGGTCGGAGGGCAGCGAGGACTGGATCGTCGCGCAGACACGACTGCCC
BP2259-281	[AminoC6]TGTCCCGGGCCATGGAACTGCATGCCGGCAACACCGCGCCAGCCTTAAGCCGCGCCTTGCACGTACTCAA
BP2260-41	[AminoC6]GCGAACTTCTGCAATTGCTTGCGCACCACTACCAGTTGCAGCGCCAATGGAGCAAGACGGTTGCCCTGCT
BP2261-1691	[AminoC6]TGGTCGAATGGGGCCAGAAGGAAAAGGATACCGTCCTGCTTACGGAGTATGTCCGAATCGCACTCAAGCG
BP2262-631	[AminoC6]GACGAGACGGAATTCGCTCGGGTCGCCAGGGCGTTGGCGCAACTTGCGCCACGGCCTGCCATGCAGGTAA
BP2263-91	[AminoC6]CTTGGCGAACTGGAGACACGTTTGCGCGTCCGCCTGCACGATGGCGTGGGGCGCGACACCTATCCCGTAT
BP2264-156	[AminoC6]GCTGATCGTGCAACAGGAAATGCAATCGTGGGTCGTGATGATCGATCTACAGAGCACGGTGGTCAAGCAG
BP2265-121	[AminoC6]TTGATTTTCGAACCGTGCGCACCGGTCTTCATCGCACCGGTGCACGCCCGGACGGAAATCATGATTTCCT
BP2267-41	[AminoC6]TGCAGCAAGAACTGCATCGGCTTAAGACCGTTGAGCGTCCTGCGGTGATCAGCGCCATTGCGGAGGCGCG
BP2268-376	[AminoC6]GCCGAACATGCATTCCAGCGCGACATGGAAGCCTTTCTGGCCAGGGTACAGGCGCACAGCGACGAAGTGC
BP2269-156	[AminoC6]GCTGATGGGTTTCGACCCCAATGTGGCGATCCTCATGTCCGGCATCGGCACGCTGATCTTCTTCCTGTTC
BP2271-526	[AminoC6]GTGGAAACGATCCTGCAAGGCGAAGGCTGGAATGACGGCTGGGGCACCCTGCTGCGCATGTCGGGCAACG
BP2274-896	[AminoC6]ATCTGCCGGCCAATCTGTCCGAGCGCATGATCAAGAACGACTTCGTGTGGGCCGCGACCAACCGCGATCG
BP2275-176	[AminoC6]GCAAGTGGGATCACATCCGTGCGCTGTGCAATGACGCGGCGATCGCGCGGCAGTACCAGGAACAGTTCGG
BP2276-936	[AminoC6]GGCGGTGTGGGCGTCGTTCGTCAAGATGTGGCCGTACAACCTGTCGCTGTCGCTGCGTTCGTACGACTTC
BP2277-206	[AminoC6]GCCGCGATATCTCGAACGAGCCGCCGCAGGCGCGCGACTACGGCATCCTGTTCCAGTCGTATGCGCTGTT
BP2278-366	[AminoC6]CATCGGCAACTCGCAGAGCATGCTGCAGGCCCTGCACGACTACCGGATCGACGTGGCGACGTCCTCGGTG
BP2279-231	[AminoC6]GTACTTCGTGCTGCCCTTCCTGCGCGGCTTGTTCGGCAATGCCGTGCTGGACCCGATCCGCCTGCACGTC
BP2280-491	[AminoC6]CCAACATCGGCCAGCCTGCCTTTACCGTGATCGATGCCCGCGCGGCCAATCGCTACCGCGGCGAAGTCGA
BP2282-471	[AminoC6]CACCCTCACCCTGATCCAGGGCGTGGTCAACACCTTCGTCGTGTTCCTGGCGCGGGTGGTCGGCTATTTC
BP2283-136	[AminoC6]TTCATCGACATCTACTTCCGCACCGGCCTGTATCCGCATCCGCTGCCGCATGGCCTGGGTTTCGAAGGCG
BP2284-516	[AminoC6]GACAGGGTCTTTCTTCGTTTTTTGCTCCGCGCTCAGCTATTCTGTGTACCTGATCTGTTCGGGAGAGCTG
BP2285-296	[AminoC6]TTGCCAGCTTTCCCGCCTTCATCACCTTGTTCGAGGGCCTGGTGTTCCGCGAGCGGGTGCGCCTGGCCGA
BP2286-316	[AminoC6]CGGCGCGTCATCAAGATCGAACTGACGCCCGAGGGCCAGACCAAGGCGCGCGAAATACCGGCCTATATCG
BP2289-86	[AminoC6]ATGCCGTCTGGTGGGCGCTGTTCGGCTCGCACTTCGAGAGCACCGACGACGCCTATGTCCACGGCAACCT
BP2290-1071	[AminoC6]GTGCTTCATGCGCGCGGGCTTCAATACGCAGACCGACGTGCGCACACTGATGGTCCCGACCATCATCCAG
BP2291-261	[AminoC6]GCTGTGGGGGTCGCTGTTTCGCTTTCGCCGCGATTTCGACCAGTACATCAACCTGCGTCCGGTCAGGCTG
BP2292-186	[AminoC6]GCTGCACGCCTACGACCAGTTGCTGGCCGAGGGGTACCTCGTGTCGGCCTTCGGAAGTGGTACCTTCGTC
BP2293-401	[AminoC6]AATTCCTCGACAAGGTCGAAAAGGTCGACGACCACACGGTCGTGGTGCGCCTGAAGTCGGCCTTTCCCGC
BP2294-206	[AminoC6]TGACGCAGCTGGGCATCTACCTGAAAGGCGTGCTGCAGTTCGACCTGGGGTTTTCCTACCGCAATCACGT
BP2295-301	[AminoC6]GGCTATTGCGGCGGGCGCATCGACGATGCCCTGATGCGCTTTACCGAGTTCTTCCAGACCATTCCGCAAC
BP2296-841	[AminoC6]CTGGCGGTCGACAAGCTGTGCAAGACCTATGTCACCGGCCATGGCTGGTTCGGCAAGAAGCGGGTGGTGC
BP2298-476	[AminoC6]GTCCGTTTCCGGCCGACATCTACCATGTGCCGTATCCGAACGCGCTGCACGGGGTATCCACCGATGACGC
BP2299-171	[AminoC6]GGTCACCAGCCAGCTCACCCGCGGCGTTTCCTATACCCGCCCGGAGGGCGTGGAGCACAACGTGATCAAC
BP2300-551	[AminoC6]AACGCTGCGAGCGCGTCGTGGTGCTGGACGTCGACGCGCATCATGGCGATGGCACGCAGAACATCTTCTA
BP2301-426	[AminoC6]GTCCGGCGTGTTCTGCAATATCTTCCCGCTCGAAACGGCGCTGGCGGCCACCGACGTGGACGGCAAATCG
BP2302-86	[AminoC6]CCTTCGACGCGGCCTGCAAGTACATGCTGCAGTTCTATCCGGCGCCGTTCCTGAATGTGATGCGCTACAC
BP2303-1121	[AminoC6]TGCGCGCCGACAGCGGCGGCTACTACATAGAACCCACCATCTTCGAATGCGCGCGGCCCGACCTGACCAT
BP2304-601	[AminoC6]GAGACGCGCGACCTGTTGCGCCGCGATACCCTGTCGCAATTGCTGCCGGGCGCCCACCTGATCAACATGG
BP2305-136	[AminoC6]GCGCGCCAGTTCCAGGAACTGCCCTACTACCATACGTTCACGCACAAGTCGCACCCCAGCGTCATCGCGC
BP2306-1136	[AminoC6]GCGAGCGCTGTTGGGAATACCTGACGGGTGTGCGGGCGATCCTGCCGTTTCGCATCGTGTGGGTCGTGGC
BP2307-201	[AminoC6]GGTGCTCGCCGAGGCGTTTTCCCGTATTGGCACGCCGGTTTTCATGGCTGATGTAAAGGGGGATCTGACC
BP2308-46	[AminoC6]CGCCAGGACGCCAAGCGGGGCAAGCTCTGGACCAAGATCATTCGTGAAATCACCGTCGCCGCGCGTGCCG
BP2309-291	[AminoC6]GAAGATCTTCGGTCCGACCAAGGCGGCCGCGCAGCTGGAAAGCTCGAAGGATTACGCCAAGGCCTTCATG
BP2310-481	[AminoC6]GCCGATTACTACCCGCGCTACAAGCAGTGGTGCGACGAATACTTCTTCCTCAAGCACCGCAACGAAACCC
BP2311-76	[AminoC6]ACCGCCAGGCAGTTCCTCGGGCTGGACCAGGTACAACTGATACCGGCCGCCAACCCCTGGCAACGCCAAC
BP2312-276	[AminoC6]CGCCATCCGCCAGTACTACAACCTCGAAGAGATCTGGGGCGGCAAGCCGGTACGCGTCAAACTGCTGCCC
BP2313-91	[AminoC6]TGCGCGCTCGAACTGCGCGAAATCAAGCCCGAACCGCGCACCAGCGGCAAGACGCCGGCGCAAATGATGG
BP2314-421	[AminoC6]GTGCGCATGCGCGCGCTCGAACAAGCCGAACTGCAACGCTACTGCGACAGCGGCGAACCCTACGGCAAGG
BP2315-1491	[AminoC6]GCCCAAGGGCGCTTTCAAGACACTGGTCGCGACGCAGGGCATTTCCGGTACGGGCACGATAGTCATGAAT
BP2317-386	[AminoC6]TGCCGCACGATCCCCACATCGGCATTTCGCAAAAGATCGATTCCGAGTCCGAACGCACCCAGTTGCGCGA
BP2318-511	[AminoC6]GCCGCCAGTGCCACGCAGGACAAGGCATCGTTCGGCCCCAGGGTCGGGGCATCCGTCTATCAGTTGGTCT
BP2319-131	[AminoC6]TCCAGTACTGCTACGGCAGCAAGGACGCCATGATCGAGGCGCTGTTCGAGCGTTGGGACAAGGCCTACGA
BP2320-66	[AminoC6]CGATACGACTGTACTGTATGCGGCATTGCCCCGCCTGACCCACGACCTGCATGCCTCGGCAGCGGAAAAG
BP2321-1141	[AminoC6]AAGGTCGAATTCCGTGCGGTCAGCCATCGCTTCCCGGACGCCGATCGCGATACCGTCAGCGCCGTGTCGT
BP2322-766	[AminoC6]GCCCTGGTTGTGTGCAATGATTCAGGCGTGTCCCATGTGGCGGCGGCGGTCGATGCCCGCCAGTTGACGC
BP2323-281	[AminoC6]ACTGGTTCCTGCCGTATGACAAGGAAACCGCGGTAGTGCGCGTGGACACCGCCACCGAACTGTTCCAGGC
BP2324-106	[AminoC6]AGATGCGTGCAGCTCGACGACGACATGCGCTGCCGGATTTTCGGCCATCCCGACCGGCCCGACGTCTGCT
BP2325-846	[AminoC6]GGCCATGTCGCATGGCTTGCCCGTGGTGGTGAGCAGCGCCGATTATTGCGGTTTCGCGCAGTATCTGGCC
BP2326-296	[AminoC6]TCGATGGCGGCAACGTGTGGGATCTCGAAAAAGGCATCCCGTTCTCGGCGCTCATGAACGCACAGGAAAT
BP2327-286	[AminoC6]TACCAAGCCTATGGCCAGCGCTTCAACTTCGGTTTTGCCTACAGCATCCTGACGACGAACTACGACGAGA
BP2328-401	[AminoC6]ATCACAGCATCGCGGTCAGCGCCTATGTGCACGGCCTGCTGGCCGATTCGCCGTACAGCCGCCATCCCAT
BP2329-316	[AminoC6]GAAATCGCCCGGCTGTCGGATTTCTGCGGCCGCTTCATCCGTCACAGCGGCTGGTGGCCCGATTACGTGC
BP2330-171	[AminoC6]GGTGCCCGAGAAATCGGTGCTGATCACCTTCGACGACGGATACCTGAACAACTGGGTGTATGCCCACCCG
BP2331-416	[AminoC6]ACGTGCGCCAGCACCTCATCGAACGCGGCGTACCCGCCGGCCATATCGCCACGGTGTATTCGCCCATCGT
BP2332-966	[AminoC6]GCGCGACCAGTACTACGAACGCCTGCGCTGGGAGTGCAAGACCATCATCCAGATGGGCTTTCCCGGCTAC
BP2333-321	[AminoC6]CAACTCGTTCTTCAAATATGGCTGGAAACGCTTCTACCTGAAGTGGTACGACGCCCGCCACCCCTCCGCC
BP2334-1616	[AminoC6]ACAAGTCCGAATTCCTGTCGTTCCTGAAGCTGTGGCGCTGGTATGGCGAGCAGGTGCAGCACAAGGCATC
BP2335-101	[AminoC6]CCCCCGCGCAATTCGTCCGATGGTTCCGCGAAGTGGCGCCCTACGTGCATGCGTTCCGAGGCAAGACCTT
BP2336-66	[AminoC6]CCCGGGCGAACTGGGCACCCGCATCTGGCAACAGATCTCCAAGGAGGCCTGGGAAGAGTGGAAGCAGATC
BP2337-426	[AminoC6]GCGCGCCTTCACGCTGTGCGAGGCCTACCACTGTTCGATGCACGCCGGCACCAACCCCAATCGCCTGTTT
BP2338-366	[AminoC6]GAACGACCAGCGTCACATTCCCCTGATCGAACTGCGCCACATGGCCGTGAACGTGGGCAATATGCTGCGC
BP2339-231	[AminoC6]TGTCCAGAGCATGCCGATCTACGTGGACGGCGCCGACGAGATCGATCCCAACCTGCACATGATCAAGGGC
BP2340-636	[AminoC6]CCAGGCCTACCTGCTGACCGGCCATAAATGGTTCCTGTCGGTGCCGCACGCCGATGCGCACCTGGTGCTG
BP2341-756	[AminoC6]CGAGGGCGGCGGCCCGGTGTGGCTGCCCATCGACGCCAAGTTTCCCAAGGAAGAATACGAGCGCCTGATG
BP2342-176	[AminoC6]GCTGGTACAAGCAATTCCAGCGGGAAAGCGCCTACCGCGTCTACCTGAACGAAATCACCGAATACGTCAC
BP2343-586	[AminoC6]GACGAGCACCTGCCGTACCGCTACGTCGATCCGGCCTATGCGGCGTTCTGCACGCGCAATCCCTTGCGTC
BP2344-81	[AminoC6]GGCGCATGACTTTGTCGATTATCGCGACCATCCCGTGCCGGCGGCCACGCTCAAGCAATGGGCCGGCAAG
BP2345-66	[AminoC6]GCCCATCATCAGCCTGATGGTTTTCTCGTTCAACGATTCGCCGGTGGTGACATCCTGGACCGGATTCTCG
BP2346-226	[AminoC6]AGCCTGTATGTCGCCACTTACCTCAATTCGGTCAAGATGGCGGCGATCACCACGCTGTGCTGCATTCTCA
BP2347-931	[AminoC6]CACAACTGGGCGCATGGCATGGTCACCCACATGGCCTGGATGGGCAGCTACGGCCTCTACCAGATCCGCC
BP2348-871	[AminoC6]GCCTTCATCAACTATATCGAGACGCCGCAGGTGCACGCGGCCATCACCAACACCATGTTCTATCCCAACG
BP2349-506	[AminoC6]ATGCCGACCTGAACGCCTTCAATATCCTGCTGGACCCGGGCGGGCTGGCATGGCTGATCGATTTCGACCG
BP2350-281	[AminoC6]TCTCGATCGGGGAGATCGAGCGCGACCAGTGGGTGGCGTGCATGGGCCGCGCCATGCAGGACCAGCAATT
BP2351-301	[AminoC6]TCGGTTTCCAGTACCTTGCAGTTCCCGTCCATGGCCAGCGCCAACGGCAATGCCCAGCTGGCCTCCCTGA
BP2352-76	[AminoC6]ACCACCCTGAAAATGGCCTATGCCCTGTCGACCTCGTCGCATTACGGCGCGGGGGCCGAGGCTTTCGCCA
BP2353-41	[AminoC6]TGGTTTCGGCAATTGCCCAGATCCTGCTGATTGCCGCCGCCTGCGCCGCGTTCTACCAAGTCATTGCCCG
BP2354-746	[AminoC6]TAGGCTGGCTGGTCTACCGCCGCCTGTCGTTCGGCCTCATTTCGACCACCCTGCATCGCTCGGTGATCTC
BP2358-46	[AminoC6]AGCGCTCCTATCGAATTCCCAGTCTACAAGGGTACGGTCGGCCCGGACGTGATCGACATCCGCAAGCTGT
BP2359-96	[AminoC6]TGCCTGCGAAGACCAGCTTACCGACGAAGACGTAACGGCGCTGACGCAGCTCTTCGAGCTTGGAGACAAC
BP2360-606	[AminoC6]CCTGTTCCGCTGCCACACCATCATGAACTGTGTCGACGTCTGTCCCAAGGGTCTCAATCCGACCAAGGCG
BP2361-166	[AminoC6]GGCGGCGTGAGCGCGTCGCTGGGCAACATGAGCGAAGACAACTGGTACTGGCATATGTACGACACCGTCA
BP2362-141	[AminoC6]GCCGGCTTTCACGTATGAAAACTGGAAGGCCCTGTTCACCTTCCACGTGTTCGCCCTTCCGGTGGGCCAG
BP2363-56	[AminoC6]AAATCCTTAGTTACCGATTGCCGCTGGCTGGAAAACTGTCCATCCTGCACCGCATTAGCGGCGCGTTGCT
BP2364-586	[AminoC6]GCGCCCCTGTATGGATTGTTCGAGTCCGAATTCGGGGTCAGTATGGTCCGAGCCGACGAAAAACTGCGCG
BP2365-46	[AminoC6]CAAATCGGTTACGCCCTGCTGTTTCGCATCGCCTCTGGCGAAATGCTGGGTAAAGACCAGCCGGTAATCC
BP2368-76	[AminoC6]AAACCCAAGAAATCGGTTGCGCTGTCGGGCGTGGTCGCCGGCAACACCGCGCTGTGCACCGTCGGCCGTA
BP2369-76	[AminoC6]CATGCCCATAGAGACACGCCTGTCATGAACACGAAATACCGCAAGAATCTGCCCGGTACGTCGCTGGACT
BP2370-656	[AminoC6]TCCCGACGATCTTCGTCGACGCGCAGGCCGTCGGCTATACCGGCAGCGAATTGCAGGACGATATCAACGG
BP2371-761	[AminoC6]CGCCGACCTGGGGTTTCTACGACGTGCTCTTCAAGGGCCAGCCGTTCAGGTTCCAGCGCCCCTACGGCAG
BP2372-56	[AminoC6]TGTTCTACCTGCCGCGCATCTACGTCAACCTGGCGCAACAATCCGATCCGGCGATCCAATCCTGTCTGCT
BP2373-1161	[AminoC6]CTATGGCGAGCGCATGGAAACCGAGGACGACTCCGAAATGTGGCGCGACTGGGCGGCGTGCCTGAAACGC
BP2374-41	[AminoC6]CCGACGAACTCGAACGCCAACTGATGCTGCAAGCCATGGAAGACCAGTTCCGCCCGCGCCCGATGCGCGC
BP2376-41	[AminoC6]CCACGCATTGGCGCACGCTGTGGATTTCCGACATTCACCTGGGAACGGCCGGATGCAAGGCCGAATTCCT
BP2377-1561	[AminoC6]CGCCTGGCTCCCTACGAATACCCCAAGGAAATCGAATACGTCGATGCCTTGCCCATGACCACTACCGGAA
BP2378-211	[AminoC6]CCGATGACCGTGGGGCCCAACGTCACCATCGGCCACCAGGCCATGCTGCACGGCTGTACCATCCATGAAG
BP2379-771	[AminoC6]CGAATCGATTCTTGCCGAACAGGGCCGGGTCGAAGTGTCGTGCGACTTCTGCGGCAAGCCCTACGAATTC
BP2380-631	[AminoC6]CCGATACGGCTCGAACTGGAAATGGACATGCAATCCGATCCGGCGCTCTGGCCGGCCCGGCCCGATGTCT
BP2381-256	[AminoC6]GTCACCCTGGGTCCGGGGCAGACCTTCCACGAGGGACCGGACGATGTGCACACCATAGGACGCAATGCCA
BP2382-356	[AminoC6]AACTCTCCGATCTCACGTTCCTGGTGATGTCGATCAATGCCTGGAACCGCGTCAATGTGGCTTTCCGGAT
BP2383-366	[AminoC6]GGTGCCTTACACCATTCTGCGCGCGACCCAGTTCTTCGAGTTCATCGAGAGCATCGTCAATGCGGGCGCC
BP2384-571	[AminoC6]GTGCGCTATGTACTGGAAGGCAGCTGGCGCAAGGAGCGGAACCGTGTGCGGATCACCGGACAACTGATCG
BP2385-56	[AminoC6]TCTGGCTGGGCAAGGGCGGCTGGTTCAAGGTATGGGATCTGCAGCGGCAGGTGGCCGAACAGCGCGAGAC
BP2386-1126	[AminoC6]ATTGCCGACATCGCGGTGGCTACCAACGCCATGCAGATCAAGACCGGTTCGCTGTCGCGTTCCGACCGCA
BP2387-166	[AminoC6]ATGGAGTTTCCGTCCGTCGACAAGGCGCAGGCCTTCTATGACTCCTATCAGTATCGCCGTGCCCGCAATG
BP2388-546	[AminoC6]CATGCGTTCGCTCGCTATCATGCGGGAAACCGACTGTCCCGTCGTGTTCGATGCCACGCACTCGGTGCAA
BP2389-691	[AminoC6]TTCTCGAACGTACCGCTCGATGCCGTGATTTCGGTCTGGGACGTCGATTCCATCTACAAGATTCCCGCCA
BP2391-781	[AminoC6]GGTTCGCTGCATACCGACCAGACGCTGCTGATCGATCCGGCGCGCGTCACCTGCGGCGTTTTCCACGCCA
BP2393-271	[AminoC6]AATGGTTTCGGCAAGAGCTGTGGCCTGATCCAGGTGGAAGAACTGGGCGTGCTGGAAACGCCTATTGCGC
BP2394-596	[AminoC6]CTTCCGATTGGACTATCATCATGCGGCATATCCTGCCGGGCACGATATCCCCCATCGTCGTGTACGGCAC
BP2395-226	[AminoC6]GATCTCGGGACGTCGCTGCGTACCAAGCGCCCGGTGTCCACCGAAATCGCCGACCGCTTCATGCCCACGT
BP2396-1436	[AminoC6]CCCCGTGGGCGTTCCTGGTGACCCAGAACAATGTGTACGTGAAGTCGAAGAATCTGTCCGGCGTCTACGT
BP2397-1761	[AminoC6]GCGGCATATGTCGCGGACGCTGCTGTCGGACGAGATTCCCAGCCCGATCCGCCAGCTCAATGACGAACCC
BP2398-681	[AminoC6]GATCGGCGCGGGCACGTATGCCAGCAACCGGACCTGTGCCGTTTCCACCACGGGAACCGGAGAAATGTTC
BP2399-661	[AminoC6]GACAAGCCGACTTCGCCGCTGGCGCCGTGCGCCACCGTGGCCTTGTATGCCCATATGTCGCGCCAGTTGT
BP2400-541	[AminoC6]GTCATGAAAGTGACCGAAGACGGCCTGAAGCTGCTGGAGCTGGCGCCGGGTGTGACGGTCGACGAAATCA
BP2402-81	[AminoC6]TTCGGATTGCCTCAATCATGTCAACAACACGATTTATTTCCGGATGATGGAGGAGGCGCGGGTGCGCATC
BP2403-56	[AminoC6]TCCGCCTCAAGCAGCTTGCCGCGGAAAAGAACCACGAAGTCAGCGTCTGTGTCCTGGAGAAGGGCTCCGA
BP2404-621	[AminoC6]GAAGCTCTACCTGGGCTGCGACGATACCACGCTGCCCCTGCACGAACTGTACGCCGCACTGGCGACGCTG
BP2405-451	[AminoC6]ATGGGCTTGCCGGACGAGGTCGCGGCATCCTGTGCGCGAGAAATCGAGGCGTTCATGGCAGCCTGTCGGC
BP2406-241	[AminoC6]AACGGCGTATTCCAGGACTATCGGCTACGCGTCGCGCACGTATTGCGCGACTATGGCATGCAGGCGCGCG
BP2407-206	[AminoC6]ATTGCGCCCGCGGCGACGAGTATCTGGTGGGGCAGCAGGCCCATACGTACAAATTCGAGGGAGGCGGCGC
BP2408-476	[AminoC6]GCTGGGGCCTGGGCACGGTATTGTCCAAGCGCATGTTCGAGCGCCATGCGCCGGATATCATGACCTTCAC
BP2409-911	[AminoC6]CCGATGATGTGTACTGGTGCACGGCCGACGTGGGCTGGGTGACCGGCCATACCTATATCACCTACGGCCC
BP2411-196	[AminoC6]GCGCTGGGCCGCCGTGAATCGCGCGTCTACGAGGAGATCATCAACAACGGCCGCCAGGCTTTCCTGTCGG
BP2413-481	[AminoC6]CTGGGCCGGCGCTACTCGCATGTCGGCATCTACATGGGCGAAAACCGCTTCATCCACTCGCCCAGCTCCG
BP2414-66	[AminoC6]CAAAGGGCACAACATTTCGATCACCCATCACATCAGCGGGCGCGATCCATCCCATCAGAAGAAAACCTTG
BP2415-881	[AminoC6]GCATCGGGCGCGCTGTACCCATCTCCAGACTCAACCTGGGCGAATACAACCTATTGACAGTTCACAACTA
BP2416-51	[AminoC6]CAACCTTACCGAAGCCGCCCGGATGCTCTATACCTCGCAGCCGGGCGTCTCGAAGGCGATCATCGAATTC
BP2417-626	[AminoC6]ACCCGGATATCAAGGCGGTGTCGTTCATCGGTTCGACCCGCGTGGGCACCGAGATCTACAACCGCGCCTC
BP2418-841	[AminoC6]TACTGGGACTATGACGACGCGACGCGCCAGTGGTCGGCGCGCTTCGAGAAGGCGTTTCGCGGCCTGAAGC
BP2419-186	[AminoC6]CGGGCAACGCCTGTTCGTCTTCGCCGAGCAGATGGAAAGCACCGTGCACACCGCGCGGGAAAACCTCTCC
BP2420-416	[AminoC6]GCTCCGATCTTTCCAAGGTGACGGCGGGGCAGTTCGCCGAATCGGGGCGCGGAGACCGCGTATTCTTCGC
BP2421-406	[AminoC6]GCGGCCTACCATTACGATGCGACGTTCGGCAAGGCCAATCGCGACGCCCGCCCCAGGTTGAAGAAAATCG
BP2422-276	[AminoC6]CCCCTGGCTGCTGAACCTGGATGACGGCTGCCCGCCCAACTTCGATGGCTACGAGCGCCTGCTGGAAATC
BP2423-1	[AminoC6]ATGCCCCACCACTACTCCGACTCCAGCATCCCCACCCTGACCGACCGCGTCGAACCCGGGCTGGGCAGCC
BP2424-61	[AminoC6]GAAGTCGTCCGGAACAAGGTGCTGCGCAATACGTACTGGCTGCTCGCGCTGTCCCTGGTGCCAACGGTTC
BP2425-271	[AminoC6]GTCGGCACCCTCGTCCTGCACCGCTTCCTGTTCAAGGAGCAGATGTACGACATCGACAAGGACCTCGCGC
BP2426-206	[AminoC6]GCGGCTATACCGAAGCCGTGGCGCATGCCCTGCAGACGCGCATCCTGCCGCAGGTGCAGTACATGATCGA
BP2428-366	[AminoC6]CCGTTATCCCGATACGCCGCTGTACCTGCAGGTGCGCGATTCCAATACCTTGCGCGACATGGTGGTGGCT
BP2429-86	[AminoC6]AGGCGTTCTCGCGCGAGTACGGCTGCATTGCGCTGGTGGCCAAGGGCGCCAAGCGTCCCTATTCGGTGTT
BP2430-86	[AminoC6]TCGGCACCAAGATATCGATCGTGTCGCGCAAGGCCCAGACGACCCGCCATCGCATCCATGGCGTGCTCAC
BP2431-91	[AminoC6]AGCCACGGTGCGCGCCATAACGAGCGGCTGGAGTTTCTCGGCGACTCGGTGCTGAACTTCGTCGTCGCGG
[truncated: 1,583 more rows]
