# Supplementary material for: Changes in the genomic content of circulating Bordetella pertussis strains isolated from the Netherlands, Sweden, Japan and Australia: adaptive evolution or drift?
Source: BMC Genomics. 2010 Jan 26;11:64. doi: 10.1186/1471-2164-11-64 (PMC2834637; doi:10.1186/1471-2164-11-64)
Supplement: Additional file 2 — Table S1b. Probes printed on extended Bordetella microarray [file 1471-2164-11-64-S2.XLS]

## Sheet: probes  pan Bordetella array
Probe ID	Description
ADD5210	intergenic_7-26-70
ADD5211	intergenic_11-36-70
ADD5212	intergenic_16-16-70
ADD5213	intergenic_18-891-70
ADD5214	intergenic_174-96-70
ADD5215	intergenic_228-1061-
ADD5216	intergenic_325-106-7
ADD5217	intergenic_354-486-7
ADD5218	intergenic_369-206-7
ADD5219	intergenic_457-191-7
ADD5220	intergenic_521-216-7
ADD5221	intergenic_579-281-7
ADD5222	intergenic_593-141-7
ADD5223	intergenic_657-71-70
ADD5224	intergenic_688-56-70
ADD5225	intergenic_694-391-7
ADD5226	intergenic_697-491-7
ADD5227	intergenic_746-91-70
ADD5228	intergenic_768-2001-
ADD5229	intergenic_817-161-7
ADD5230	intergenic_820-371-7
ADD5231	intergenic_824-141-7
ADD5232	intergenic_891-101-7
ADD5233	intergenic_919-26-70
ADD5234	intergenic_971-106-7
ADD5235	intergenic_991-471-7
ADD5236	intergenic_1051-166-
ADD5237	intergenic_1113-31-7
ADD5238	intergenic_1148-1396
ADD5239	intergenic_1225-36-7
ADD5240	intergenic_1232-36-7
ADD5241	intergenic_1239-161-
ADD5242	intergenic_1306-226-
ADD5243	intergenic_1311-141-
ADD5244	intergenic_1380-181-
ADD5245	intergenic_1398-101-
ADD5246	intergenic_1401-41-7
ADD5247	intergenic_1453-51-7
ADD5248	intergenic_1455-21-7
ADD5249	intergenic_1485-976-
ADD5250	intergenic_1550-251-
ADD5251	intergenic_1554-1241
ADD5252	intergenic_1555-46-7
ADD5253	intergenic_1558-181-
ADD5254	intergenic_1562-111-
ADD5255	intergenic_1648-561-
ADD5256	intergenic_1676-41-7
ADD5257	intergenic_1706-216-
ADD5258	intergenic_1707-191-
ADD5259	intergenic_1739-366-
ADD5260	intergenic_1779-4346
ADD5261	intergenic_1796-236-
ADD5262	intergenic_1846-121-
ADD5263	intergenic_1849-1061
ADD5264	intergenic_1905-496-
ADD5265	intergenic_1906-176-
ADD5266	intergenic_1907-341-
ADD5267	intergenic_1909-156-
ADD5268	intergenic_1912-81-7
ADD5269	intergenic_1943-481-
ADD5270	intergenic_1985-246-
ADD5271	intergenic_1993-6-70
ADD5272	intergenic_2107-686-
ADD5273	intergenic_2128-71-7
ADD5274	intergenic_2166-366-
ADD5275	intergenic_2190-26-7
ADD5276	intergenic_2198-126-
ADD5277	intergenic_2269-501-
ADD5278	intergenic_2289-311-
ADD5279	intergenic_2322-3641
ADD5280	intergenic_2332-1046
ADD5281	intergenic_2355-146-
ADD5282	intergenic_2360-151-
ADD5283	intergenic_2379-2996
ADD5284	intergenic_2412-1001
ADD5285	intergenic_2471-46-7
ADD5286	intergenic_2478-1061
ADD5287	intergenic_2490-321-
ADD5288	intergenic_2512-356-
ADD5289	intergenic_2536-2116
ADD5290	intergenic_2607-106-
ADD5291	intergenic_2642-56-7
ADD5292	intergenic_2705-96-7
ADD5293	intergenic_2757-66-7
ADD5294	intergenic_2853-56-7
ADD5295	intergenic_2985-231-
ADD5296	intergenic_3004-81-7
ADD5297	intergenic_3028-86-7
ADD5298	intergenic_3037-21-7
ADD5299	intergenic_3067-1616
ADD5300	intergenic_3083-146-
ADD5301	intergenic_3115-231-
ADD5302	intergenic_3184-91-7
ADD5303	intergenic_3205-561-
ADD5304	intergenic_3248-36-7
ADD5305	intergenic_3279-41-7
ADD5306	intergenic_3325-26-7
ADD5307	intergenic_3352-86-7
ADD5308	intergenic_3403-3781
ADD5309	intergenic_3436-236-
ADD5310	IS1663_BP0118
ADD5311	IS1663_BP0812
ADD5312	IS1663_BP0978
ADD5313	IS1663_BP1035
ADD5314	IS1663_BP1044
ADD5315	IS1663_BP1053
ADD5316	IS1663_BP1365
ADD5317	IS1663_BP1388
ADD5318	IS1663_BP1717
ADD5319	IS1663_BP1914
ADD5320	IS1663_BP1959
ADD5321	IS1663_BP2121
ADD5322	IS1663_BP2689
ADD5323	IS1663_BP2721
ADD5324	IS1663_BP3216
ADD5325	IS1663_BP3230
ADD5326	IS1663_BP3243
ADD5327	IS1663_BP3604
ADD5328	VNTR3_1COPY
ADD5329	VNTR3_2COPIES
ADD5330	VNTR3_3COPIES
ADD5331	VNTR3_4COPIES
ADD5332	VNTR3_5COPIES
ADD5333	VNTR3_6COPIES
ADD5334	VNTR3_7COPIES
ADD5335	VNTR3_8COPIES
ADD5336	VNTR3_9COPIES
ADD5337	VNTR3_10COPIES
ADD5338	VNTR3_11COPIES
ADD5339	VNTR3_12COPIES
ADD5340	SHcloneA
ADD5341	SHcloneD
ADD5342	SHclone4A
ADD5343	BP1201 1A
ADD5344	BB3291 1B
ADD5345	Bp1201 2A
ADD5346	BB3291 2B
ADD5347	BP1201 insert
ADD5348	BP1201 insert
ADD5349	BP2421 pepA-A
ADD5350	BP2421 pepA-B
ADD5351	BP2952 glyA-A
ADD5352	BP2952 glyA-B
ADD5353	Bp1200 bapB
ADD5354	BB3292 bapB-BB
ADD5355	BPP1815 bapB-BPP
ADD5356	BP1200 bapB-BP
ADD5357	BP1054 A1a(prn1)
ADD5358	BP1054 A1b(prn6)
ADD5359	BP1054 A1c(prn11)
ADD5360	BP1054 A2a(prn1)
ADD5361	BP1054 A2b(prn2)
ADD5362	BP1054 A2c(prn4)
ADD5363	BP1054 A3(prn5):
ADD5364	BP1054 A3b(prn3enprn
ADD5365	BP1054 A4a(prn2)
ADD5366	BP1054 A4b(prn9)
ADD5367	BP1054 A5(prn11)
ADD5368	BP1054 regio2bp
ADD5369	BP1054 regio2(18323)
ADD5370	Bp1054 prn1spacer20
ADD5371	Bp1054 prn1spacer30
ADD5372	Bp1054 prn1spacer40
ADD5373	Bp1054 prn1spacer50
ADD5374	Bp1054 prn2spacer20
ADD5375	Bp1054 prn2spacer30
ADD5376	Bp1054 prn2spacer40
ADD5377	Bp1054 prn2spacer50
Alien1
Alien10
Alien2
Alien3
Alien4
Alien5
Alien6
Alien7
Alien8
Alien9
BB0007-601	elongation factor Tu
BB0018-1821	probable two-component sensor protein
BB0098-241	Putative exported protein
BB0110-381	putative adhesin
BB0119-41	putative membrane protein
BB0124-251	putative UDP-glucose 4-epimerase
BB0125-331	putative phosphoesterase
BB0126-691	conserved hypothetical protein
BB0127-601	putative C-methyltransferase
BB0128-226	hypothetical protein
BB0129-161	putative formyl transferase
BB0159-76	putative exported protein
BB0226-11	putative membrane protein
BB0229-756	putative exported protein
BB0272-531	maleate cis-trans isomerase
BB0273-526	probable alpha/beta hydrolase
BB0274-721	conserved hypothetical protein
BB0275-526	putative isochorismatase
BB0380-96	conserved hypothetical protein
BB0381-496	hypothetical protein
BB0382-161	hypothetical protein
BB0468-1961	putative molybdopterin oxidoreductase
BB0482-161	hypothetical protein
BB0483-736	conserved hypothetical protein
BB0484-306	hypothetical protein
BB0484A-76	hypothetical protein
BB0485-66	plasmid-related protein
BB0486-156	hypothetical protein
BB0487-41	hypothetical protein
BB0489-81	plasmid-related lipoprotein
BB0490-216	putative membrane protein
BB0491-616	plasmid-related exported protein
BB0492-61	hypothetical protein
BB0493-871	plasmid-related protein
BB0494-116	hypothetical 20.3 kDa protein
BB0495-491	hypothetical protein
BB0496-176	hypothetical protein
BB0497-251	hypothetical protein
BB0498-296	hypothetical protein
BB0500-226	putative integrase
BB0521-771	integral membrane protein
BB0526-126	putative phage-related protein
BB0527-1066	conserved hypothetical protein
BB0528-201	putative DNA-binding protein
BB0529-66	hypothetical protein
BB0540-811	conserved hypothetical protein
BB0545-1	conserved hypothetical protein
BB0550-21	hypothetical protein
BB0601-166	ABC transport system ATP-binding protein
BB0604-421	short chain dehydrogenase
BB0611-266	acyl-CoA dehydrogenase
BB0620-86	electron transfer flavoprotein beta-subunit
BB0634-6	CAIB/BAIF family protein
BB0651-976	aldehyde dehydrogenase
BB0652-876	putative exported protein
BB0653-76	putative 3-hydroxyisobutyrate dehydrogenase
BB0654-441	LysR-family transcriptional regulator
BB0656-826	probable acyl-CoA dehydrogenase
BB0662-796	conserved hypothetical protein
BB0707-446	probable GntR-family transcriptional regulator
BB0714-286	3-hydroxy-3-methylglutaryl-CoA lyase
BB0715-681	conserved hypothetical protein
BB0716-81	putative isochorismatase
BB0717-421	putative exported protein
BB0718-41	carboxyvinyl-carboxyphosphonate phosphorylmutase
BB0719-666	putative ABC transporter periplasmic solute-binding protein
BB0720-116	putative membrane protein
BB0721-116	putative membrane protein
BB0722-446	conserved hypothetical protein
BB0723-46	conserved hypothetical protein
BB0724-1206	conserved hypothetical protein
BB0725-351	putative transcriptional regulator
BB0726-431	putative exported protein
BB0727-661	electron transfer component of a dioxygenase system
BB0728-911	hydroxylating alpha subunit of a dioxygenase system
BB0729-706	putative short chain dehydrogenase
BB0730-426	hydroxylating beta subunit of a dioxygenase system
BB0731-61	hypothetical protein
BB0732-1231	FAD-monooxygenase
BB0733-276	putative exported protein
BB0734-531	putative fumarylacetoacetate hydrolase family protein
BB0735-386	putative fumarylacetoacetate hydrolase family protein
BB0736-316	5-carboxymethyl-2-hydroxymuconate semialdehyde dehydrogenase
BB0737-216	homoprotocatechuate 2,3-dioxygenase
BB0738-326	5-carboxymethyl-2-hydroxymuconate delta-isomerase
BB0739-41	2-oxo-hepta-3-ene-1,7-dioic acid hydratase
BB0740-431	2,4-dihydroxyhept-2-ene-1,7-dioic acid aldolase
BB0741-401	LysR-family transcriptional regulator
BB0742-356	putative exported protein
BB0743-131	Thiamine pyrophosphate enzyme
BB0744-271	putative aldehyde dehydrogenase
BB0745-251	putative lipase
BB0746-51	putative transcriptional regulator
BB0747-876	putative exported protei
BB0748-181	putative exported protein
BB0749-106	putative lipoprotein
BB0750-206	probable enoyl-CoA hydratase
BB0751-326	probable short-chain dehydrogenase
BB0762-291	short chain dehydrogenase
BB0763-6	enoyl CoA dehydratase/isomerase
BB0764-221	conserved hypothetical protein
BB0765-956	putative thiolase
BB0767-256	hypothetical protein Xcc2124
BB0768-286	putative exported protein
BB0769-216	conserved hypothetical protein
BB0770-96	probable transcriptional regulator
BB0771-876	putative FAD dependent oxidoreductase
BB0772-51	putative dipeptidase
BB0773-281	putative exported protein
BB0774-86	hypothetical protein
BB0775-891	putative transcriptional regulator
BB0776-146	hypothetical protein
BB0777-951	hypothetical protein
BB0778-716	putative membrane protein
BB0779-1651	putative membrane protein
BB0780-161	putative type II secretion system protein
BB0781-336	putative type II secretion system protein
BB0782-391	putative type II secretion system protein
BB0783-716	putative membrane protein
BB0784-211	putative type II secretion system protein
BB0786-506	putative exported protein
BB0787-436	putative exported protein
BB0788-216	hypothetical protein
BB0789-286	putative exported protein
BB0790-486	putative type II secretion system protein
BB0791-421	twitching mobility protein
BB0792-61	type 4 prepilin-like proteins leader peptide processing enzyme
BB0793-1406	conserved hypothetical protein
BB0796-586	conserved hypothetical protein
BB0819-311	putative calcium/proton antiporter
BB0832-896	probable TonB-dependent receptor
BB0906-371	putative integrase
BB0907-166	conserved hypothetical protein
BB0908-586	putative helicase
BB0909-246	conserved hypothetical protein
BB0910-151	putative ATPase
BB0911-1706	putative serine protease
BB0912-1151	type III restriction-modification system methyltransferase
BB0913-1956	type III restriction enzyme
BB0914-416	putative integrase
BB0915-671	conserved hypothetical protein
BB0931-926	bacterial extracellular solute-binding protein
BB0974-711	probable 6-phosphogluconate dehydrogenase
BB0993-166	conserved hypothetical protein
BB1003-301	putative exported protein
BB1004-601	LysR-family transcriptioanl regulator
BB1005-801	probable ATP-binding component of ABC transporter
BB1006-521	inner membrane component of ABC transporter
BB1007-421	inner membrane component of ABC transporter
BB1008-156	substrate binding component of ABC transporter
BB1009-701	hypothetical protein
BB1010-146	phosphonoacetate hydrolase
BB1011-541	LysR-family transcriptional regulator
BB1012-166	putative ornithine cyclodeaminase
BB1013-841	acetylpolyamine aminohydrolase
BB1014-581	3-isopropylmalate dehydrogenase
BB1015-271	3-isopropylmalate dehydratase small subunit
BB1016-656	3-isopropylmalate dehydratase large subunit
BB1017-846	putative exported protein
BB1018-131	probable transmembrane permease ABC transporter protein
BB1019-41	ATP-binding ABC transporter protein
BB1020-241	LysR-family transcriptional regulator
BB1021-151	putative membrane protein
BB1022-246	putative acetyltransferase
BB1023-1	putative exported protein
BB1024-566	LysR-family transcriptional regulator
BB1025-1206	probable sulfatase
BB1026-701	putative exported protein
BB1027-441	LysR-family transcriptional regulator
BB1028-791	putative exported protein
BB1029-181	putative enoyl-CoA hydratase/isomerase
BB1030-786	putative exported protein
BB1031-601	3-hydroxyisobutyrate dehydrogenase
BB1032-271	hypothetical protein
BB1033-416	putative 2,4-dihydroxyhept-2-ene-1,7-dioic acid aldolase
BB1034-261	conserved hypothetical protein
BB1035-521	putative ribulose bisphosphate carboxylaseoxygenase,large subunit
BB1036-466	LysR-family transcriptional regulator
BB1037-296	LysR-family transcriptional regulator
BB1038-231	probable enoyl-CoA hydratase
BB1039-276	putative exported protein
BB1040-916	conserved hypothetical protein
BB1041-591	LysR-family transcriptional regulator
BB1042-766	extracellular solute-binding protein
BB1043-151	ATP-binding component of ABC transporter
BB1044-411	inner membrane component of ABC transporter
BB1045-1021	aspartate aminotransferase
BB1046-166	phosphoenolpyruvate phosphomutase
BB1047-431	putative exported protein
BB1048-291	putative gluconolactonase
BB1049-151	putative aldolase
BB1050-381	putative dehydrogenase
BB1053-676	putative dioxygenase
BB1054-156	LysR-family transcriptional regulator
BB1055-931	O-acetylhomoserine sulfhydrylase
BB1056-81	conserved hypothetical protein
BB1057-631	conserved hypothetical protein
BB1058-306	GntR-family transcriptional regulator
BB1059-976	conserved hypothetical protein
BB1060-891	probable extracellular solute-binding protein
BB1061-156	putative integral membrane transport protein
BB1062-1026	putative membrane protein
BB1063-681	conserved hypothetical protein
BB1064-481	putative hydrolase
BB1065-786	putative NAD dependent epimerase/dehydratase
BB1066-656	putative membrane protein
BB1067-826	putative exported protein
BB1068-786	probable aldehyde dehydrogenase
BB1069-1141	putative dehydrogenase
BB1070-111	conserved hypothetical protein
BB1071-421	putative permease component of ABC transporter
BB1072-56	ATP-binding component of ABC transporter
BB1073-101	putative substrate binding component of ABC transporter
BB1074-41	GntR-family transcriptional regulator
BB1075-81	putative carboxymuconolactone decarboxylase
BB1076-46	conserved hypothetical protein
BB1077-41	conserved hypothetical protein
BB1078-401	putative exported protein
BB1079-966	putative hydrolase
BB1080-551	putative isochorismatase
BB1081-351	LysR-family transcriptional regulator
BB1082-131	putative acetyltransferase
BB1083-701	conserved hypothetical protein
BB1084-486	TetR-family transcriptional regulator
BB1085-411	putative exported protein
BB1086-401	putative thiolase
BB1087-686	putative enoyl-CoA hydratase/isomerase
BB1088-361	putative short chain dehydrogenase
BB1089-261	putative enoyl-CoA hydratase/isomerase
BB1090-926	conserved hypothetical protein
BB1091-331	LysR-FAMILY transcriptional regulator
BB1092-851	putative exported protein
BB1093-686	putative membrane protein
BB1094-41	conserved hypothetical protein
BB1095-606	putative exported protein
BB1096-331	LysR-family transcriptional regulator
BB1097-986	conserved hypothetical protein
BB1098-856	probable acyl-CoA dehydrogenase
BB1099-441	putative exported protein
BB1100-276	Mg(2+) transport ATPase
BB1101-916	two component sensor kinase
BB1102-191	two component response regulator
BB1103-286	putative exported protein
BB1104-876	[2Fe-2S] protein
BB1105-446	conserved hypothetical protein
BB1106-236	ferredoxin
BB1107-1101	ferredoxin reductase
BB1108-496	putative dihydrodipicolinate synthase
BB1109-471	FMN-dependent dehydrogenase
BB1110-126	conserved hypothetical protein
BB1111-51	IclR-family transcriptional regulator
BB1112-341	LysR-family transcriptional regulator
BB1113-686	probable short chain dehydrogenase
BB1114-441	putative exported protein
BB1115-536	hypothetical protein
BB1116-616	nitrilase
BB1117-66	conserved hypothetical protein
BB1118-261	putative exported protein
BB1119-311	LysR-family transcriptional regulator
BB1120-456	two-component system response regulator
BB1165-796	putative exported protein
BB1175-56	putative exported protein
BB1182-41	aromatic-amino-acid aminotransferase
BB1203-391	conserved hypothetical protein
BB1204-771	LysR-family transcriptional regulator
BB1205-931	hypothetical protein
BB1206-541	putative exported protein
BB1223-331	putative acetyltransferase
BB1233-376	conserved hypothetical protein
BB1240-1	conserved hypothetical protein
BB1250-491	putative membrane protein
BB1279-51	conserved hypothetical protein
BB1322-1306	NAD-dependent formate dehydrogenase beta subunit
BB1353-1001	putative apolipoprotein N-acyltransferase
BB1375-511	conserved hypothetical protein
BB1411-176	conserved hypothetical protein
BB1470-301	conserved hypothetical protein
BB1471-331	putative exported protein
BB1472-206	conserved hypothetical protein
BB1473-181	putative oxidoreductase
BB1474-141	putative DNA-binding protein
BB1512-266	probable short chain dehydrogenase
BB1513-411	probable short chain dehydrogenase
BB1542-371	cystathionase beta-lyase
BB1576-1316	Conserved hypothetical protein
BB1591-416	Putative oxygenase (large subunit)
BB1592-456	Putative ABC transport system, substrate-binding protein
BB1603-46	Putative exported protein
BB1606-141	Putative oxidoreductase
BB1611-101	putative type III secretion protein
BB1648-311	putative acetyltransferase
BB1649-616	autotransporter
BB1661-296	integrase
BB1662-96	phage-related hypothetical protein
BB1663-151	phage-related conserved hypothetical protein
BB1664-51	phage-related putative membrane protein
BB1665-66	phage-related putative exported protein
BB1666-1326	phage-related hypothetical protein
BB1667-101	phage-related hypothetical protein
BB1668-501	modification methylase
BB1669-91	putative methyltransferase
BB1670-86	phage-related hypothetical protein
BB1671-56	phage-related hypothetical protein
BB1672-336	phage-related hypothetical protein
BB1673-51	phage-related hypothetical protein
BB1674-356	phage-related conserved hypothetical protein
BB1675-171	phage-related hypothetical protein
BB1676-126	phage-related putative membrane protein
BB1677-181	phage-related hypothetical protein
BB1678-441	putative phage repressor
BB1679-106	phage-related conserved hypothetical protein
BB1680-236	phage-related hypothetical protein
BB1681-106	phage-related hypothetical protein
BB1682-321	phage-related hypothetical protein
BB1683-376	phage-related hypothetical protein
BB1684-56	phage-related hypothetical protein
BB1685-121	phage-related hypothetical protein
BB1686-196	phage-related conserved hypothetical protein
BB1687-406	phage-related hypothetical protein
BB1688-121	phage-related conserved hypothetical protein
BB1689-76	phage-related conserved hypothetical protein
BB1690-346	phage-related putative endonuclease
BB1691-286	phage-related hypothetical protein
BB1692-836	terminase
BB1693-166	portal protein
BB1694-711	phage-related Clp protease
BB1695-1001	major head protein
BB1696-101	phage-related hypothetical protein
BB1697-196	phage-related conserved hypothetical protein
BB1698-76	phage-related conserved hypothetical protein
BB1699-46	phage-related hypothetical protein
BB1700-221	phage-related hypothetical protein
BB1701-106	phage-related conserved hypothetical protein
BB1702-81	phage-related conserved hypothetical protein
BB1703-76	phage-related hypothetical protein
BB1704-101	phage-related hypothetical protein
BB1705-176	phage-related putative exported protein
BB1706-2711	putative tail component of prophage
BB1707-126	phage-related hypothetical protein
BB1708-356	phage-related hypothetical protein
BB1709-41	phage-related hypothetical protein
BB1710-3536	phage-related hypothetical protein
BB1711-551	phage-related putative exported protein
BB1712-236	phage-related hypothetical protein
BB1713-351	phage-related putative membrane protein
BB1714-71	phage-related hypothetical protein
BB1715-141	phage-related putative exported protein
BB1716-121	phage-related hypothetical protein
BB1717-131	phage-related conserved hypothetical protein
BB1752-1166	conserved hypothetical protein
BB1776-2256	putative cytochrome
BB1779-531	maleate cis-trans isomerase
BB1793-126	Putative fatty acid transport system, membrane protein
BB1797-511	Putative TetR-family regulatory protein
BB1803-841	putative membrane protein
BB1822-191	putative membrane protein
BB1887-1146	putative multidrug resistance protein
BB1966-626	conserved hypothetical protein
BB2057-11	entericidin A anti-toxin precursor
BB2137-1	putative membrane protein
BB2138-1596	putative membrane protein
BB2169-386	putative membrane protein
BB2185-146	integrase
BB2187-36	phage-related hypothetical protein
BB2188-211	phage-related conserved hypothetical protein
BB2189-681	phage-related hypothetical protein
BB2190-86	phage-related hypothetical protein
BB2195-46	phage-related hypothetical protein
BB2198-171	phage-related conserved hypothetical protein
BB2200-211	phage-related hypothetical protein
BB2201A-126	phage-related hypothetical protein
BB2202-46	phage-related hypothetical protein
BB2203-101	phage-related conserved hypothetical protein
BB2204-286	phage-related conserved hypothetical protein
BB2205-146	phage-related conserved hypothetical protein
BB2206-61	phage-related conserved hypothetical protein
BB2207-481	phage-related conserved hypothetical protein
BB2208-121	phage-related hypothetical protein
BB2209-451	phage-related hypothetical protein
BB2210-391	phage-related conserved hypothetical protein
BB2211-81	phage-related hypothetical protein
BB2212-106	phage-related hypothetical protein
BB2213-46	phage-related putative DNA binding protein
BB2214-771	putative phage terminase
BB2215-616	phage-related conserved hypothetical protein
BB2216-761	phage-related conserved hypothetical protein
BB2217-76	phage-related hypothetical protein
BB2218-376	phage-related hypothetical protein
BB2219-506	phage-related conserved hypothetical protein
BB2220-176	phage-related hypothetical protein
BB2221-401	phage-related conserved hypothetical protein
BB2222-56	phage-related hypothetical protein
BB2223-321	phage-related conserved hypothetical protein
BB2224-326	phage-related conserved hypothetical protein
BB2225-86	phage-related conserved hypothetical protein
BB2226-246	phage-related conserved hypothetical protein
BB2228-66	phage-related conserved hypothetical protein
BB2229-171	phage-related conserved hypothetical protein
BB2230-101	putative phage tail protein
BB2231-86	phage-related conserved hypothetical protein
BB2232-71	phage-related conserved hypothetical protein
BB2233-81	phage-related conserved hypothetical protein
BB2244-166	phage-related conserved hypothetical protein
BB2266-91	putative acyl-CoA dehydrogenase
BB2304-741	putative competence protein
BB2334-771	putative transporter
BB2335-61	hypothetical protein
BB2336-326	putative exported protein
BB2337-606	LysR-family transcriptional regulator
BB2347-346	conserved hypothetical protein
BB2352-526	probable LysR-family transcription regulator
BB2363-146	ABC transport protein inner membrane component
BB2379-1201	probable outer membrane efflux protein
BB2380-486	putative membrane protein
BB2382-231	probable ABC transporter ATP-binding protein
BB2390-561	putative LysR-family transcriptional regulator
BB2428-1111	putative GntR-family transcriptional regulator
BB2448-521	putative exported protein
BB2449-1206	putative exported protein
BB2450-391	hypothetical protein
BB2454-161	alcohol dehydrogenase [acceptor]
BB2490-1681	abortive infection phage resistance protein
BB2492-86	transposase
BB2493-1101	putative phage-related DNA-binding protein
BB2494-496	putative phage-related hypothetical protein
BB2520-1321	probable ATP-binding ABC transporter protein
BB2523-1066	putative membrane protein
BB2554-1546	flagellar biosynthesis protein FlhA
BB2555-716	flagellar biosynthesis protein
BB2573-151	putative lipoprotein
BB2574-66	methyl-accepting chemotaxis protein
BB2575-271	methyl-accepting chemotaxis protein
BB2643-511	glutamine transport system permease
BB2645-461	probable arginase
BB2658-146	glutamate decarboxylase
BB2689-806	biotin carboxylase
BB2690-491	putative carboxyl transferase
BB2691-461	putative exported protein
BB2692-51	conserved hypothetical protein
BB2694-936	large subunit of N,N-dimethylformamidase
BB2699-41	Putative ABC transporter, ATP-binding protein
BB2732-266	putative exported protein
BB2734-251	putative exported protein
BB2737-1456	putative membrane protein
BB2741-2636	autotransporter
BB2749-576	probable monooxygenase
BB2750-691	putative NADH:flavin oxidoreductase
BB2751-521	putative monooxygenase
BB2752-336	LysR-family transcriptional regulator
BB2753-1026	putative monooxygenase
BB2754-46	putative dioxygenase
BB2755-1016	putative substrate-binding periplasmic protein
BB2756-226	permease component of ABC transporter protein
BB2757-721	permease component of ABC transporter protein
BB2758-221	ATP-binding component of ABC transporter protein
BB2759-131	ATP-binding component of ABC transporter protein
BB2760-211	TetR-family transcriptional regulator
BB2774-326	Putative ketoacyl CoA thiolase
BB2780-311	Putative LysR-family transcriptional regulator
BB2790-526	Conserved hypothetical protein
BB2792-86	Putative membrane protein
BB2794-196	conserved hypothetical protein
BB2796-251	putative ABC transporter permease protein
BB2797-326	putative amino acid ABC transporter solute-binding protein
BB2798-41	component of of periplasmic nitrate reductase system
BB2817-641	3-isopropylmalate dehydratase large subunit
BB2823-376	putative exported protein
BB2842-186	Conserved hypothetical protein
BB2845-1981	Putative ATP-dependent DNA-ligase
BB2852-296	conserved hypothetical protein
BB2855-6	Hypothetical protein
BB2858-706	Putative transcriptional regulatory protein
BB2862-2501	putative alpha-amylase
BB2880-401	putative membrane protein
BB2900-211	putative membrane protein
BB2919-656	putative polyketide synthase
BB2992-271	fimbrial protein
BB2999-146	hypothetical protein
BB3000-356	putative membrane protein
BB3002-76	putative transport protein
BB3081-1186	putative membrane protein
BB3123-391	putative exported protein
BB3125-571	conserved hypothetical protein
BB3134-706	acetolactate synthase large subunit
BB3189-256	putative exported protein
BB3206-431	conserved hypothetical protein
BB3277-326	ABC transporter, permease protein
BB3292-681	autotransporter
BB3298-51	conserved hypothetical protein
BB3373-991	putative sulfate transporter
BB3437-556	hypothetical protein
BB3478-151	phage-related conserved hypothetical protein
BB3479-221	phage-related hypothetical protein
BB3480-301	phage-related hypothetical protein
BB3481-306	phage-related hypothetical protein
BB3482-256	putative phage lysozyme
BB3482A-171	phage-related conserved hypothetical protein
BB3483-116	phage-related hypothetical protein
BB3484-96	phage-related hypothetical protein
BB3485-181	phage-related hypothetical protein
BB3486-3866	phage-related conserved hypothetical protein
BB3487-81	phage-related conserved hypothetical protein
BB3488-71	phage-related conserved hypothetical protein
BB3489-86	phage-related conserved hypothetical protein
BB3490-101	probable phage hk97 tail length tape measure-related protein
BB3491-171	phage-related conserved hypothetical protein
BB3493-176	phage-related conserved hypothetical protein
BB3495-86	phage-related conserved hypothetical protein
BB3496-326	phage-related conserved hypothetical protein
BB3497-321	phage-related conserved hypothetical protein
BB3498-56	phage-related hypothetical protein
BB3499-401	phage-related conserved hypothetical protein
BB3500-176	phage-related hypothetical protein
BB3501-506	phage-related conserved hypothetical protein
BB3502-376	phage-related hypothetical protein
BB3503-76	phage-related hypothetical protein
BB3504-721	phage-related conserved hypothetical protein
BB3505-616	phage-related conserved hypothetical protein
BB3506-771	putative phage terminase
BB3507-46	phage-related putative DNA binding protein
BB3508-106	phage-related hypothetical protein
BB3508A-81	phage-related hypothetical protein
BB3509-391	phage-related conserved hypothetical protein
BB3510-451	phage-related hypothetical protein
BB3511-121	phage-related hypothetical protein
BB3512-481	phage-related conserved hypothetical protein
BB3513-6	phage-related conserved hypothetical protein
BB3514-241	phage-related conserved hypothetical protein
BB3515-71	phage-related transcriptional transcriptional regulator
BB3516-141	phage-related hypothetical protein
BB3517-56	phage-related hypothetical protein
BB3518-131	phage-related hypothetical protein
BB3519-86	phage-related hypothetical protein
BB3520-396	phage-related hypothetical protein
BB3521-56	phage regulatory protein
BB3522-71	putative phage repressor
BB3523-121	phage-related hypothetical protein
BB3524-231	phage-related hypothetical protein
BB3525-61	phage-related hypothetical protein
BB3526-306	phage-related hypothetical protein
BB3527-271	phage-related hypothetical protein
BB3528-31	phage-related hypothetical protein
BB3529-41	phage-related hypothetical protein
BB3530-136	phage-related hypothetical protein
BB3531-81	phage-related conserved hypothetical protein
BB3532-61	phage-related hypothetical protein
BB3533-86	phage-related conserved hypothetical protein
BB3534-171	phage-related hypothetical protein
BB3535-361	phage-related conserved hypothetical protein
BB3536-46	phage-related hypothetical protein
BB3537-136	phage-related hypothetical protein
BB3538-491	phage-related conserved hypothetical protein
BB3539-46	phage-related hypothetical protein
BB3540-121	phage-related hypothetical protein
BB3541-36	phage-related hypothetical protein
BB3542-111	putative phage excisionase
BB3543-141	phage integrase
BB3544-371	LysR-family transcriptional regulator
BB3567-421	LysR-family transcriptional regulator
BB3606-871	shufflon-specific DNA recombinase
BB3607-196	modification methylase
BB3608-141	putative tail fiber assembly protein
BB3609-66	phage-related hypothetical protein
BB3610-241	phage-related hypothetical protein
BB3611-351	putative phage tail protein
BB3612-616	putative phage tail protein
BB3613-61	phage-related conserved hypothetical protein
BB3614-356	phage-related conserved hypothetical protein
BB3615-941	putative phage tail protein
BB3616-591	phage-related conserved hypothetical protein
BB3617-1181	phage-related conserved hypothetical protein
BB3618-71	phage-related hypothetical protein
BB3619-281	phage-related conserved hypothetical protein
BB3620-121	phage-related conserved hypothetical protein
BB3621-1166	putative phage tail sheath protein
BB3622-51	phage-related conserved hypothetical protein
BB3623-326	phage-related conserved hypothetical protein
BB3624-121	phage-related conserved hypothetical protein
BB3625-101	phage-related hypothetical protein
BB3626-436	phage-related conserved hypothetical protein
BB3627-146	phage-related putative exported protein
BB3628-436	phage-related conserved hypothetical protein
BB3629-216	phage-related conserved hypothetical protein
BB3630-511	phage-related conserved hypothetical protein
BB3631-141	phage-related conserved hypothetical protein
BB3632-416	phage-related conserved hypothetical protein
BB3633-406	phage-related conserved hypothetical protein
BB3634-71	phage-related conserved hypothetical protein
BB3635-121	phage-related hypothetical protein
BB3636-26	phage-related hypothetical protein
BB3637-261	phage-related hypothetical protein
BB3638-176	putative lytic murein transglycosylase precursor
BB3639-66	phage-related membrane protein
BB3640-301	phage-related exported protein
BB3641-201	phage-related conserved hypothetical protein
BB3642-221	phage-related conserved hypothetical protein
BB3643-101	phage-related conserved hypothetical protein
BB3644-206	phage-related hypothetical protein
BB3645-46	phage-related conserved hypothetical protein
BB3646-191	phage-related conserved hypothetical protein
BB3647-1501	phage-related conserved hypothetical protein
BB3648-271	phage-related conserved hypothetical protein
BB3649-146	phage-related hypothetical protein
BB3650-91	phage-related hypothetical protein
BB3651-306	phage-related conserved hypothetical protein
BB3652-241	phage-related conserved hypothetical protein
BB3653-41	histone-like DNA-binding protein
BB3654-236	phage-related conserved hypothetical protein
BB3655-286	phage-related conserved hypothetical protein
BB3656-371	phage-related conserved hypothetical protein
BB3657-111	phage-related putative DNA-binding protein
BB3670-116	putative membrane protein
BB3720-341	conserved hypothetical protein
BB3815-101	putative transport protein
BB4070-841	probable oxidoreductase
BB4138-1066	phage-related integrase
BB4139-121	phage-related conserved hypothetical protein
BB4140-651	phage-related hypothetical protein
BB4141-216	phage-related hypothetical protein
BB4142-71	phage-related hypothetical protein
BB4143-401	phage-related conserved hypothetical protein
BB4144-376	phage-related conserved hypothetical protein
BB4145-271	phage-related hypothetical protein
BB4146-91	phage-related hypothetical protein
BB4147-86	phage-related hypothetical protein
BB4148-41	phage-related hypothetical protein
BB4149-296	phage-related hypothetical protein
BB4149A-81	phage-related hypothetical protein
BB4160-531	putative ABC transport protein, inner mebrane component
BB4163-291	putative exported protein
BB4243-561	putative gamma-glutamyltranspeptidase
BB4306-431	putative enoyl-CoA hydratase/isomerase family protein
BB4328-531	LysR-family transcriptional regulator
BB4329-496	putative exported protein
BB4330-671	putative exported protein
BB4331-336	putative exported protein
BB4332-251	conserved hypothetical protein
BB4333-931	putative subunit of succinyl-CoA:benzylsuccinate CoA-transferase
BB4334-996	putative subunit of succinyl-CoA:benzylsuccinate CoA-transferase
BB4335-376	conserved hypothetical protein
BB4362-671	putative exported protein
BB4382-51	hypothetical protein
BB4485-126	conserved hypothetical protein
BB4514-426	putative tetrapyrrole methylase
BB4535-116	NADP-specific glutamate dehydrogenase
BB4540-586	putative exported protein
BB4542-431	response regulatory protein
BB4543-1216	sensor kinase protein
BB4583-661	putative 3-hydroxyacyl-CoA dehydrogenase
BB4590-236	conserved hypothetical protein
BB4603-1	hypothetical protein
BB4684-506	putative malate/L-lactate dehydrogenase
BB4685-41	GntR-family transcriptional regulator
BB4686-581	putative short chain dehydrogenase
BB4687-191	putative mandelate racemase
BB4688-126	conserved hypothetical protein
BB4691-511	putative exported protein
BB4693-716	conserved hypothetical protein
BB4700-806	conserved hypothetical protein
BB4701-481	putative substrate-CoA ligase
BB4703-951	probable 2-oxo acid dehydrogenases acyltransferase
BB4704-211	probable enoyl-CoA hydratase/isomerase
BB4704A-381	putative pyruvate dehydrogenase E1 beta subunit
BB4707-371	probable enoyl-CoA hydratase/isomerase
BB4708-576	putative pimeloyl-CoA synthetase
BB4709-341	putative exported protein
BB4721-226	GntR-family transcriptional regulator
BB4722-651	aspartate aminotransferase A
BB4723-551	conserved hypothetical protein
BB4724-56	conserved hypothetical protein
BB4725-581	conserved hypothetical protein
BB4726-496	extracellular solute-binding protein
BB4727-381	inner membrane component of binding-protein-dependent transport system
BB4728-241	inner membrane component of binding-protein-dependent transport system
BB4729-896	ABC transporter, ATP-binding protein
BB4730-871	putative peptidase
BB4731-361	phosphoglycerate dehydrogenase
BB4732-441	putative N-formylglutamate amidohydrolase
BB4733-11	biotin carboxyl carrier protein of acetyl-CoA carboxylase
BB4734-281	biotin carboxyl carrier protein of acetyl-CoA carboxylase
BB4735-771	biotin carboxylase
BB4736-1146	putative aspartate aminotransferase
BB4737-226	putative endoribonuclease
BB4738-521	selenide,water dikinase
BB4739-956	conserved hypothetical protein
BB4740-16	conserved hypothetical protein
BB4741-836	putative iron-regulated membrane protein
BB4742-191	ECF sigma factor
BB4743-516	inner membrane sensor protein
BB4744-1061	putative siderophore receptor precursor
BB4745-306	conserved hypothetical protein
BB4746-701	conserved hypothetical protein
BB4747-171	transcriptional regulator
BB4748-281	putative zinc-binding dehydrogenase
BB4749-351	putative exported protein
BB4750-526	probable short chain dehyrogenase
BB4751-226	conserved hypothetical protein
BB4752-996	acyl-CoA dehydrogenase
BB4753-156	conserved hypothetical protein
BB4754-276	putative exported protein
BB4755-221	enoyl-CoA hydratase/isomerase
BB4756-801	2,4-dienoyl-CoA reductase [NADPH]
BB4757-101	probable enoyl-CoA hydratase
BB4758-316	MarR-family transcriptional regulator
BB4759-1	electron transfer flavoprotein beta-subunit
BB4760-1	electron transfer flavoprotein alpha-subunit
BB4761-1186	exogenous ferric siderophore receptor
BB4762-836	putative exported protein
BB4763-246	conserved hypothetical protein
BB4764-346	putative 3-oxoacyl-[acyl-carrier protein] reductase
BB4765-406	conserved hypothetical protein
BB4766-531	putative thiolase
BB4767-751	putative (R)-specific enoyl-CoA hydratase
BB4768-711	putative racemase
BB4769-581	transcriptional regulator
BB4770-41	putative dioxygenase
BB4771-711	putative 2-hydroxy-6-ketonona-2,4-dienedioic acid hydrolase
BB4772-701	putative vanillate O-demethylase oxidoreductase
BB4773-296	putative 3-chlorobenzoate-3,4-dioxygenase oxygenase
BB4774-941	putative iron(III)-binding periplasmic protein precursor
BB4775-211	putative iron(III)-transport system permease
BB4776-171	putative iron(III)-transport ATP-binding protein
BB4777-821	probable dehydrogenase
BB4778-41	conserved hypothetical protein
BB4779-61	hypothetical protein
BB4780-311	putative short chain dehydrogenase
BB4781-701	conserved hypothetical protein
BB4782-766	LysR-family transcriptional regulator
BB4783-111	conserved hypothetical protein
BB4784-326	conserved hypothetical protein
BB4793-271	putative endoribonuclease
BB4813-241	AraC-family transcriptional regulator
BB4894-206	pertussis toxin subunit 3 precursor
BB4895-121	pertussis toxin transport protein
BB4950-41	conserved hypothetical protein
BB4985-1211	putative exported protein
BB4986-171	putative exported protein
BP0001-771	glucose inhibited division protein A
BP0002-421	glucose inhibited division protein B
BP0003-416	ParA family protein
BP0004-171	Putative acetyltransferase, GnaT family
BP0005-806	probable chromosome partitioning protein ParB
BP0006-266-70	L-asparaginase II precursor (pseudogene)
BP0007-601	elongation factor Tu
BP0008-221	preprotein translocase SecE subunit
BP0009-81	transcription antitermination protein NusG
BP0010-201	50S ribosomal protein L11
BP0011-451	50S ribosomal protein L1
BP0013-146	50S ribosomal protein L10
BP0014-51	50S ribosomal protein L7/L12
BP0015-61	DNA-directed RNA polymerase beta chain
BP0016-2151	DNA-directed RNA polymerase beta chain
BP0017-246	putative lipoprotein
BP0018-1021	putative membrane protein
BP0019-861-70	probable two-component sensor protein (Pseudogene)
BP0020-86	putative peptidoglycan binding protein
BP0021-566-70	probable two-component response regulator (Pseudogene)
BP0022-46	Two-component response regulator
BP0023-786	transposase
BP0024-221-70	putative racemase (Pseudogene)
BP0025-256	conserved hypothetical protein
BP0026-681	putative thiolase
BP0027-186	MaoC family protein
BP0028-71	putative transcriptional regulator
BP0029-581	putative enoyl-CoA hydratase
BP0030-816	conserved hypothetical protein
BP0032-701	probable transporter
BP0033-611	glycyl-tRNA synthetase alpha chain
BP0034-841	glycyl-tRNA synthetase beta chain
BP0035-41	putative haloacid dehalogenase-like hydrolase
BP0036-591	probable acyltransferase
BP0037-746	conserved hypothetical protein
BP0038-41	lactoylglutathione lyase
BP0039-416	peptide deformylase
BP0042-1-70	putative lipase (Pseudogene)
BP0043-1	putative exported protein
BP0044-76	transcriptional regulator
BP0045-56	putative membrane protein
BP0046-831-70	probable malate/L-lactate dehydrogenase (Pseudogene)
BP0047-176	homoserine O-acetyltransferase
BP0048-176	conserved hypothetical protein
BP0049-481	transposase
BP0050-91	putative integral membrane signal transducer protein
BP0051-656-70	outer membrane porin protein precursor (Pseudogene)
BP0053-261	putative aspartate/glutamate racemase
BP0054-16-70	glutamate/aspartate transport ATP-binding protein (pseudogene)
BP0055-386	glutamate/aspartate transport system permease protein
BP0056-666	glutamate/aspartate transport system permease protein
BP0057-111	amino-acid ABC transporter binding protein precursor
BP0059-131-70	regulatory protein (Pseudogene)
BP0060-1011	conserved hypothetical protein
BP0061-106	putative DNA-binding protein
BP0062-516	hypothetical protein
BP0063-586	conserved hypothetical protein
BP0063A-226-70	putative transposase (partial)
BP0064-351	conserved hypothetical protein
BP0065-156	putative ferredoxin
BP0066-756	oxidoreductase
BP0067-66	integral membrane protein
BP0068-121-70	putative membrane protein (pseudogene)
BP0069-561	putative exported protein
BP0070-156-70	putative hydroxylase beta subunit (Pseudogene)
BP0072-61	transposase
BP0073-431-70	transposase (pseudogene)
BP0074-1266	heat shock protein
BP0075-281	probable glutathione S-transferase
BP0076-301	N-acetylmuramoyl-L-alanine amidase
BP0077-1	putative exported protein
BP0078-641	putative membrane protein
BP0079-511	signal recognition particle protein
BP0081-791-70	transposase for IS1002 (pseudogene)
BP0082-1081	lipopolysaccharide biosynthesis protein
BP0083-331-70	putative integral membrane protein (Pseudogene)
BP0085-476	lipopolysaccharide biosynthesis protein
BP0086-366	putative glycosyl transferase
BP0087-481	probable sugar transferase
BP0088-1061	lipopolysaccharide biosynthesis protein
BP0089-51	probable glycosyl transferase
BP0090-821	UDP-N-acetylglucosamine 2-epimerase
BP0091-721	lipopolysaccharide biosynthesis protein
BP0092-196	probable acetyltransferase
BP0093-856	probable oxidoreductase
BP0094-46	probable heptosyltransferase
BP0095-306	3-deoxy-D-manno-octulosonic-acid transferase
BP0096-86	putative exported protein
BP0097-381	Bvg accessory factor
BP0098-796	putative biotin protein ligase
BP0099-1006	putative integral membrane protein
BP0100-711	probable ATP-binding component of ABC transporter
BP0101-91-70	putative exported protein (Pseudogene)
BP0101A-166	putative exported protein
BP0101B-416	conserved hypothetical protein
BP0102-691	putative penicillin-binding protein precursor
BP0103-141	probable class IV aminotransferase
BP0104-46	conserved hypothetical protein
BP0105-231	lipoate-protein ligase B
BP0106-286	lipoic acid synthetase
BP0107-356	dTDP-4-dehydrorhamnose 3,5-epimerase
BP0108-411	dTDP-4-dehydrorhamnose reductase
BP0109-496	dTDP-glucose 4,6-dehydratase
BP0110-881	transposase
BP0111-331-70	putative membrane protein (pseudogene)
BP0112-236	cystathionine beta-lyase
BP0113-91	thiol:disulfide interchange protein DsbA precursor
BP0114-566	putative exported protein
BP0115-1071	arginyl-tRNA synthetase
BP0116-266	conserved hypothetical protein
BP0117-46	hypothetical protein
BP0118-61	transposase for IS1663
BP0119-511	inner membrane component of binding-protein-dependent transport system
BP0120-351	inner membrane component of binding-protein-dependent transport system
BP0121-766	probable extracellular solute-binding protein
BP0122-496	sugar ABC transporter, ATP-binding protein
BP0123-691	putative cAMP phosphodiesterase
BP0125-651-70	probable ABC transporter, ATP-binding protein (Pseudogene)
BP0126-411	ABC transporter, permease protein
BP0127-656-70	probable Binding-protein-dependent transport system, permease protein (Pseudogene)
BP0128-301	probable periplasmic solute-binding protein
BP0129-26-70	probable LacI-family transcriptional regulator (Pseudogene)
BP0130-221	amidase
BP0131-1021	2-isopropylmalate synthase
BP0132-211	putative membrane protein
BP0133-1141	RNA polymerase sigma-54 factor
BP0134-96	putative bacterioferritin-associated ferredoxin
BP0135-46	probable LysR-family transcriptional regulator
BP0136-606-70	putative integral membrane protein (Pseudogene)
BP0138-16-70	C-terminal region of an outer membrane porin (Pseudogene)
BP0139-1366	threonine dehydratase biosynthetic
BP0140-416-70	conserved hypothetical protein (pseudogene)
BP0141-2601	probable iron-sulfur binding oxidase
BP0142-311	GntR family transcriptional regulator
BP0143-156	conserved hypothetical protein
BP0144-816	putative lipase
BP0145-676	putative enoyl-CoA hydratase/isomerase
BP0146-216-70	putative hydroxylase (Pseudogene)
BP0148-696	putative exported protein
BP0149-646	probable transcriptional regulator
BP0150-16-70	conserved hypothetical protein (Pseudogene)
BP0151-611	conserved hypothetical protein
BP0152-426	conserved hypothetical protein
BP0153-321	probable dioxygenase
BP0154-71	LysR family transcriptional regulator
BP0155-936	D-3-phosphoglycerate dehydrogenase
BP0156-116	putative exported protein
BP0157-96	two-component sensor kinase
BP0158-41	two-component response regulator
BP0159-541	phosphate regulon sensor protein
BP0160-461	phosphate regulon transcriptional regulatory protein
BP0161-561	ubiquinone/menaquinone biosynthesis methyltransferase
BP0162-76	putative membrane protein
BP0163-521	conserved hypothetical protein
BP0164-981	probable ubiquinone biosynthesis protein
BP0165-6-70	conserved hypothetical protein (Pseudogene)
BP0167-1206-70	C-terminal region of a probable ABC transporter, ATP-binding protein (Pseudogene)
BP0168-251	putative membrane protein
BP0169-441	putative exported protein
BP0170-936	putative ATP-dependent RNA helicase
BP0171-311	LysE family efflux protein
BP0172-1171	peptide chain release factor 3
BP0173-556	putative exported protein
BP0174-66	bacterioferritin
BP0176-21-70	two-component response regulator (Pseudogene)
BP0177-211	putative lipoprotein
BP0178-646	putative lipoprotein
BP0179-221	conserved hypothetical protein
BP0180-456	methionyl-tRNA synthetase
BP0181-61	putative exported protein
BP0182-46	putative iron sulfur binding protein
BP0183-651	putative exported protein
BP0184-2921	putative exported protein
BP0185-286	deoxycytidine triphosphate deaminase
BP0186-136	conseved hypothetical protein
BP0187-326	putative lyase
BP0188-221-70	putative acetyltransferase (Pseudogene)
BP0189-51	hypothetical protein
BP0190-686	probable orn/arg/lys decarboxylase
BP0191-261	putative exported protein
BP0193-56	superoxide dismutase [Mn]
BP0194-746	probable metal transporter
BP0195-706	glycine cleavage system T protein
BP0196-241	glycine cleavage system H protein
BP0197-1891	glycine cleavage system P protein
BP0198-466	putative GntR-family transcriptional regulator
BP0199-601	conserved hypothetical protein
BP0200-276	putative exported protein
BP0201-1-70	probable enoyl-CoA hydratase (Pseudogene)
BP0204-426	putative restriction endonuclease
BP0205-341	putative exported protein
BP0206-1701	thiamine biosynthesis protein
BP0207-1201	putative aldehyde dehydrogenase
BP0208-776	putative oxidoreductase
BP0209-446	putative GntR-family transcriptional regulator
BP0212-336	putative hydrolase
BP0213-216	putative acetyltransferase
BP0214-396	Conserved hypothetical protein
BP0215-76	phosphoenolpyruvate carboxylase
BP0216-941	autotransporter subtilisin-like protease
BP0217-691	3-hydroxybutyryl-CoA dehydrogenase
BP0218-1236	short-chain fatty acids transporter
BP0219-526	probable short-chain dehydrogenase
BP0220-741	probable transcriptional regulator
BP0221-191	3-oxoadipate CoA-transferase subunit A
BP0222-426	3-oxoadipate CoA-transferase subunit B
BP0223-146	methylmuconolactone isomerase
BP0224-56	conserved hypothetical protein
BP0225-666	3-oxoadipate enol-lactone hydrolase
BP0226-276	conserved hypothetical protein
BP0227-61	phosphate starvation-inducible protein precursor
BP0229-426	beta-D-hydroxybutyrate dehydrogenase
BP0230-56-70	conserved hypothetical protein (Pseudogene)
BP0231-86	4-carboxymuconolactone decarboxylase
BP0232-831-70	probable oxidoreductase (Pseudogene)
BP0233-46	GntR family transcriptional regulator
BP0234-911	putative solute-binding periplasmic protein
BP0235-176	putative membrane protein
BP0236-791-70	conserved hypothetical protein (Pseudogene)
BP0237-561	putative exported protein
BP0238-271	2-amino-4-hydroxy-6-hydroxymethyldihydropteridi ne pyrophosphokinase
BP0239-71	poly(A) polymerase
BP0240-531	conserved hypothetical protein
BP0241-536	conserved hypothetical protein
BP0242-806	phosphoribosylformylglycinamidine cyclo-ligase
BP0243-716	tRNA delta(2)-isopentenylpyrophosphate transferase
BP0244-746	DNA mismatch repair protein
BP0245-256	putative membrane protein
BP0246-1101	N-acetylmuramoyl-L-alanine amidase
BP0247-196	conserved hypothetical protein
BP0248-371	fumarate hydratase class II
BP0249-46	putative membrane protein
BP0250-391	putative exported protein
BP0251-76	LysR family transcriptional regulator
BP0252-1291	gamma-glutamyltranspeptidase
BP0253-596	conserved hypothetical protein
BP0254-326	putative exported protein
BP0255-181-70	C-terminal region of a putative oxidoreductase (Pseudogene)
BP0257-116-70	C-terminal region of TonB dependent receptor protein (Pseudogene)
BP0258-261	conserved hypothetical protein
BP0259-861	cytochrome D ubiquinol oxidase subunit I
BP0260-456	cytochrome D ubiquinol oxidase subunit II
BP0261-41	putative exported protein
BP0262-851	probable ATP-binding component of ABC transporter
BP0263-161	probable ATP-binding component of ABC transporter
BP0264-271	adenine phosphoribosyltransferase
BP0265-301-70	probable LysR-family transcriptional regulator (Pseudogene)
BP0266-1	putative exported protein
BP0267-101-70	N-terminal region of an outer membrane porin (Pseudogene)
BP0270-41	hypothetical protein
BP0271-56	hypothetical protein
BP0272-31-70	integrase (remnant)
BP0273-46	stringent starvation protein B
BP0274-91	stringent starvation protein A
BP0275-716	cytochrome C1 precursor
BP0276-81	cytochrome B
BP0277-366	ubiquinol-cytochrome C reductase iron-sulfur subunit
BP0278-121	large-conductance mechanosensitive channel
BP0279-61	conserved hypothetical protein
BP0280-561	protease
BP0282-481	putative regulatory protein
BP0283-236	putative 2-hydroxyacid dehydrogenase
BP0284-1301	probable extracellular solute-binding protein, family 5
BP0285-616	putative acetyl esterase
BP0286-456	probable transcriptional regulator
BP0287-141	2-isopropylmalate synthase
BP0288-216	probable transcriptional regulator
BP0289-1481	dihydroxy-acid dehydratase
BP0290-631	probable transporter
BP0291-331	probable LysR-family transcriptional regulator
BP0292-536-70	conserved hypothetical protein (Pseudogene)
BP0294-111	putative 5(3)-deoxyribonucleotidase
BP0296-141	hypothetical protein
BP0298-441	conserved hypothetical protein
BP0299-261	MarR-family transcriptional regulator
BP0300-46	putative esterase
BP0301-336	putative ABC transporter substrate binding protein
BP0302-311	probable branched-chain amino acid transport system, permease component
BP0303-421	probable branched-chain amino acid transport system, permease component
BP0304-226	putative branched-chain amino acid transporter, ATP-binding protein
BP0305-506	high-affinity branched-chain amino acid transporter, ATP-binding protein
BP0306-1991-70	probable bifunctional hydroxylase/oxidoreductase (Pseudogene)
BP0308-566-70	probable short chain dehydrogenase (Pseudogene)
BP0309-546	putative enoyl-CoA hydratase/isomerase
BP0310-286	putative acyl-CoA dehydrogenase
BP0311-886	probable acid-coenzyme A ligase
BP0312-91	probable 4-hydroxybenzoyl CoA thioesterase
BP0313-251	conserved hypothetical protein
BP0314-126	conserved hypothetical protein
BP0315-1121	glutamate-1-semialdehyde 2,1-aminomutase
BP0316-181	thiamine-phosphate pyrophosphorylase
BP0317-196	phosphomethylpyrimidine kinase
BP0318-41	rubredoxin
BP0319-451	putative transcriptional regulator
BP0320-51	conserved hypothetical protein
BP0321-461	aspartate carbamoyltransferase
BP0322-776	dihydroorotase
BP0323-326	acyltransferase
BP0324-521	diadenosine-tetraphosphatase
BP0325-311	putative membrane protein
BP0326-146	monofunctional biosynthetic peptidoglycan transglycosylase
BP0328-46	conserved hypothetical protein
BP0329-646	putative coenzyme A ligase
BP0330-536	conserved hypothetical protein
BP0331-216	conserved hypothetical protein
BP0332-431	conserved hypothetical protein
BP0333-621	metallo-beta-lactamase family protein
BP0334-146	putative exported protein
BP0335-356-70	LysR-family transcriptional regulator (Pseudogene)
BP0336-36-70	putative exported protein (pseudogene)
BP0337-171	putative exported protein
BP0338-536	putative membrane protein
BP0339-46	methylated-DNA--protein-cysteine methyltransferase
BP0340-356	alkylated DNA repair protein
BP0341-391	conserved hypothetical protein
BP0342-306	conserved hypothetical protein
BP0343-446	putative ATP-binding component of hemin transport system
BP0344-421	putative hemin permease
BP0345-116	putative hemin binding protein
BP0346-831	putative hemin transport protein
BP0347-1806	outer membrane heme receptor
BP0348-816	heme uptake transmembrane sensor
BP0349-46	heme uptake regulator
BP0350-56	hypothetical protein
BP0351-91	putative ferredoxin
BP0352-166	hypothetical protein
BP0353-106	putative ferredoxin
BP0354-821	probable ornithine cyclodeaminase
BP0356-386	GntR-family transcription regulator
BP0357-581	putative membrane protein
BP0358-56	putative membrane protein
BP0359-611	conserved hypothetical protein
BP0360-1261	probable aldehyde dehydrogenase
BP0361-61	conserved hypothetical protein
BP0362-821	CDP-6-deoxy-delta-3,4-glucoseen reductase
BP0363-246	probable extracellular solute-binding protein
BP0364-301	putative exported protein
BP0366-526-70	putative universal stress protein (Pseudogene)
BP0367-446	putative membrane protein
BP0368-66	NADP-specific glutamate dehydrogenase
BP0369-611	putative endonuclease
BP0370-66	orotate phosphoribosyltransferase
BP0371-571	glutamyl-tRNA(GLN) amidotransferase subunit B
BP0372-371	glutamyl-tRNA(GLN) amidotransferase subunit A
BP0373-81	glutamyl-tRNA(GLN) amidotransferase subunit C
BP0374-766	rod shape-determining protein
BP0375-341	rod shape-determining protein
BP0376-226	rod shape-determining protein
BP0377-1146	penicillin-binding protein 2
BP0378-706	rod shape-determining protein
BP0379-766	putative L-lactate dehydrogenase
BP0380-141	putative Sodium:sulfate symportert
BP0381-141	putative TetR-family transcriptional regulator
BP0382-86	putative hydrolase
BP0383-81	acetylglutamate kinase
BP0385-291	putative exported protein
BP0386-256	putative thioredoxin
BP0387-591	putative exported protein
BP0388-371	probable phosphosugar isomerase
BP0389-201-70	conserved hypothetical protein (Pseudogene)
BP0390-626	putative tetrapyrrole methylase
BP0391-381	methylated-DNA--protein-cysteine methyltransferase
BP0393-781-70	putative membrane protein (Pseudogene)
BP0394-131	putative membrane protein
BP0395-321	putative exported protein
BP0396-321	putative membrane protein
BP0397-131	conserved hypothetical protein
BP0398-721	putative membrane protein
BP0399-626	putative glycosyl transferase
BP0400-11-70	putative acetyltransferase (pseudogene)
BP0401-906-70	transposase (Pseudogene)
BP0402-761	putative sodium/glutamate symport carrier protein
BP0403-686	putative exported protein
BP0404-1021	putative short-chain fatty acids transporter
BP0405-101	putative membrane protein
BP0406-61	DNA polymerase III, epsilon chain
BP0407-1171-70	probable membrane protein (Pseudogene)
BP0409-6-70	N-terminal region of elongation factor G (Pseudogene)
BP0410-176	putative universal stress protein
BP0411-91	conserved hypothetical protein
BP0412-536	putative GntR-family transcriptional regulator
BP0413-296-70	C-terminal region of elongation factor G (Pseudogene)
BP0414-276	putative Mg(2+) transporter
BP0415-96	putative membrane protein
BP0416-701	conserved hypothetical protein
BP0417-156	probable enoyl-CoA hydratase
BP0418-721	putative exported protein
BP0419-561	LysR-family transcriptional regulator
BP0420-1031	probable acyl-CoA dehydrogenase
BP0421-836	putative acyl-CoA dehydrogenase
BP0422-376	probable thiolase
BP0423-61-70	putative fatty acid CoA ligase (Pseudogene)
BP0425-716	probable LysR-family transcriptional regulator
BP0426-71	cold shock protein
BP0427-126	putative exported protein
BP0428-461	putative GntR-family transcriptional regulator
BP0429-521	delta-1-pyrroline-5-carboxylate dehydrogenase precursor
BP0430-1326	short-chain fatty acids transporter
BP0431-1956	putative molybdopterin oxidoreductase
BP0432-116	conserved hypothetical protein
BP0433-771	probable LysR-family transcriptional regulator
BP0434-296-70	putative exported protein (Pseudogene)
BP0435-701	putative dehydratase/racemase
BP0436-56	conserved hypothetical protein
BP0437-371	LysR-family transcriptional regulator
BP0438-66	conserved hypothetical protein
BP0440-6-70	N-terminal region of isovaleryl-CoA dehydrogenase (Pseudogene)
BP0441-41	MerR-family transcriptional regulator
BP0442-341	metallo-beta-lactamase family protein
BP0444-291-70	C-terminal region of isovaleryl-CoA dehydrogenase (Pseudogene)
BP0445-861-70	isocitrate dehydrogenase kinase/phosphatase (Pseudogene)
BP0447-671	acetyl-CoA acetyltransferase
BP0448-951	carboxyltransferase subunit of acetyl-CoA carboxylase
BP0449-606	biotin carboxylase subunit of acetyl-CoA carboxylase
BP0450-41	conserved hypothetical protein
BP0451-446	succinylornithine transaminase
BP0452-571	putative exported protein
BP0453-731	low-specificity D-threonine aldolase
BP0454-816	putative exported protein
BP0455-1741	putative membrane protein
BP0456-1481	putative heme receptor
BP0457-216	conserved hypothetical protein
BP0458-26-70	probable aminoacyl-tRNA synthetase (Pseudogene)
BP0459-1251	putative membrane protein
BP0460-46	DNA topoisomerase iii
BP0461-626	putative exported protein
BP0462-506	ABC-transporter, ATP-binding component
BP0463-101	ABC transporter, permease component
BP0464-251	gluconate 5-dehydrogenase
BP0465-1271	probable aldehyde dehydrogenase
BP0466-486	alcohol dehydrogenase
BP0467-106	acetolactate synthase large subunit
BP0468-181	AsnC-family transcriptional regulator
BP0469-236	putative membrane protein
BP0470-146	conserved hypothetical protein
BP0471-66	3,4-dihydroxy-2-butanone 4-phosphate synthase
BP0472-46-70	conserved hypothetical protein (Pseudogene)
BP0474-791	choloylglycine hydrolase
BP0475-66	ribonuclease E
BP0477-91	ribosomal large subunit pseudouridine synthase C
BP0478-401	probable hydrolase
BP0479-181	conserved hypothetical protein
BP0480-246	putative membrane protein
BP0482-16-70	conserved hypothetical protein (Pseudogene)
BP0483-326	AraC-family transcriptional regulator
BP0484-66	L-lactate dehydrogenase
BP0485-11-70	probable acylphosphatase (Pseudogene)
BP0486-291	putative exported protein
BP0487-866	probable amidase
BP0488-61	transcriptional regulator
BP0489-656	DNA gyrase subunit B
BP0490-406	DNA polymerase iii, beta chain
BP0491-41	chromosomal replication initiator protein
BP0492-1	50S ribosomal protein L34
BP0493-66	ribonuclease P protein component
BP0494-106	conserved hypothetical protein
BP0495-686	probable inner-membrane protein
BP0496-661	transposase
BP0497-6-70	N-terminal region of acyl carrier protein phosphodiesterase (pseudogene)
BP0498-446	LysR-family transcriptional regulator
BP0499-51	hypothetical protein
BP0500-646	hypothetical protein
BP0501-101	C-terminal region of two component sensor kinase (partial)
BP0502-146	integrase
BP0503-41	phage-related conserved hypothetical protein
BP0504-41	phage-related hypothetical protein
BP0505-186	phage-related conserved hypothetical protein
BP0506-636	phage-related hypothetical protein
BP0507-321	hypothetical protein
BP0508-371	phage-related exonuclease
BP0509-481	phage-related DNA recombination protein
BP0510-111	phage-related putative membrane protein
BP0511-251	phage-related hypothetical protein
BP0512-6-70	phage-related hypothetical protein (pseudogene)
BP0513-51	phage-related hypothetical protein
BP0514-786	transposase
BP0515-41	phage-related hypothetical protein
BP0516-446	hypothetical protein
BP0518-236	conserved hypothetical protein
BP0519-481	probable glutathione S-transferase
BP0520-156	putative exported protein
BP0521-181	conserved hypothetical protein
BP0522-851	putative metal-activated pyridoxal enzyme
BP0523-376	probable haloacid dehalogenase
BP0524-546-70	probable transcriptional regulator (Pseudogene)
BP0525-56	putative integrase (Remnant)
BP0526-41	hypothetical protein
BP0527-61	entericidin A anti-toxin precursor
BP0529-1366	autotransporter
BP0530-436	conserved hypothetical protein
BP0531-421	putative exported protein
BP0532-1411	putative substrate-CoA ligase
BP0533-401	probable transcriptional regulator
BP0534-636	probable enoyl-CoA hydratase/isomerase
BP0535-66	probable carboxymuconolactone decarboxylase
BP0536-396-70	putative exported protein (Pseudogene)
BP0538-541	arginase
BP0539-1121	ornithine aminotransferase
BP0541-356	probable transcriptional regulator
BP0542-611	putative exported protein
BP0543-61	conserved hypothetical protein
BP0544-56	putative 4-oxalocrotonate tautomerase
BP0545-391	conserved hypothetical protein
BP0546-336	bacterioferritin
BP0547-386	putative lysine decarboxylase
BP0548-356	hypothetical protein
BP0549-151	probable haloacid dehalogenase-like hydrolase
BP0550-46	conserved hypothetical protein
BP0551-821	methionyl-tRNA formyltransferase
BP0552-216	polypeptide deformylase
BP0553-386	conserved hypothetical protein
BP0554-241	leucine-responsive regulatory protein
BP0555-221	conserved hypothetical protein
BP0556-281	hydroxymethylglutaryl-CoA lyase
BP0557-296	putative membrane protein
BP0558-521	amino acid-binding periplasmic protein
BP0559-526	probable aminotransferase
BP0560-386-70	conserved hypothetical protein (Pseudogene)
BP0561-326	putative exported protein
BP0562-136	putative exported protein
BP0563-786	probable LysR-family transcriptional regulator
BP0564-126	probable transporter
BP0565-881	transposase
BP0566-366	putative dioxygenase
BP0567-571	conserved hypothetical protein
BP0568-201	putative amino acid efflux protein
BP0569-1261	conserved hypothetical protein
BP0570-241	putative exported protein
BP0571-2196	putative two-component sensor kinase
BP0572-156	putative two-component response regulator
BP0573-1246	Trk system potassium uptake protein
BP0574-866	Trk system potassium uptake protein
BP0575-266	probable MarR-family transcriptional regulator
BP0576-446	conserved hypothetical protein
BP0577-291	conserved hypothetical protein
BP0578-721	conserved hypothetical protein
BP0579-1	maleate cis-trans isomerase
BP0580-526-70	probable hydrolase (Pseudogene)
BP0581-841	conserved hypothetical protein
BP0582-521	putative isochorismatase
BP0583-316	probable ring hydroxylating beta subunit
BP0584-1006	probable Ring hydroxylating alpha subunit
BP0585-976	putative ferredoxin reductase
BP0586-61	ferredoxin
BP0589-241	putative exported protein
BP0590-1171	oxidoreductase, large chain
BP0591-726	oxidoreductase, medium chain
BP0592-191	putative iron-sulfur binding protein
BP0593-481	putative exported protein
BP0594-601	probable ABC transporter, ATP-binding component
BP0595-131	ABC transporter, permease component
BP0596-1	putative membrane protein
BP0597-1586	putative membrane protein
BP0598-66	conserved hypothetical protein
BP0599-586	conserved hypothetical protein
BP0600-121	conserved hypothetical protein
BP0601-341	rRNA methylase
BP0602-551-70	putative exported protein (Pseudogene)
BP0603-926	glycerol-3-phosphate dehydrogenase [NAD(P)+]
BP0604-71	protein-export protein
BP0605-86	glutaredoxin 3
BP0606-116	conserved hypothetical protein
BP0607-566	phosphoglycerate mutase 1
BP0608-1456	putative peptidase
BP0609-881	putative carboxy-terminal processing protease precursor
BP0610-371	adenylyltransferase
BP0612-636	putative exported protein
BP0613-121	probable transcriptional regulator
BP0614-121-70	putative exported protein (Pseudogene)
BP0615-676	putative exported protein
BP0616-251	conserved hypothetical protein
BP0617-446	TetR-family transcriptional regulator
BP0618-1056	dihydrolipoamide dehydrogenase
BP0619-521	branched-chain amino acid ABC transporter, ATP-binding protein
BP0620-206	branched-chain amino acid ABC transporter, permease protein
BP0621-76	branched-chain amino acid ABC transporter, permease protein
BP0622-1081	putative leu/ile/val-binding protein precursor
BP0623-766-70	conserved hypothetical protein (Pseudogene)
BP0624-481	putative substrate-CoA ligase
BP0625-61	probable acyl-CoA dehydrogenase
BP0626-596-70	probable 2-oxo acid dehydrogenases acyltransferase (pseudogene)
BP0627-341	probable enoyl-CoA hydratase/isomerase
BP0628-451	putative pyruvate dehydrogenase E1 beta subunit
BP0629-536	putative pyruvate dehydrogenase E1 component, alpha subunit
BP0630-191	probable transcriptional regulator
BP0631-246-70	C-terminal region of a putative enoyl-CoA hydratase/isomerase (Pseudogene)
BP0632-576-70	C-terminus truncated putative pimeloyl-CoA synthetase (Pseudogene)
BP0633-96	putative exported protein
BP0634-211	probable acyl-CoA dehydrogenase
BP0635-621	probable enoyl-CoA hydratase
BP0636-136	conserved hypothetical protein
BP0637-226	conserved hypothetical protein
BP0638-326	hypothetical protein
BP0639-51	conserved hypothetical protein
BP0640-961	probable acyl-CoA dehydrogenase
BP0641-451	putative exported protein
BP0642-931	conserved hypothetical protein
BP0643-321	LysR-family transcriptional regulator
BP0644-686	putative dihydrodipicolinate synthase
BP0647-126	conserved hypothetical protein
BP0648-911-70	conserved hypothetical protein (Pseudogene)
BP0649-411	putative exported protein
BP0650-41	LysR-family transcriptional regulator
BP0651-1461	D-lactate dehydrogenase
BP0652-831	probable acyl-CoA dehydrogenase
BP0653-86	probable acyl-CoA dehydrogenase
BP0654-731	putative exported protein
BP0655-956	putative acetylornithine deacetylase
BP0656-326	conserved hypothetical protein
BP0657-271	putative endoribonuclease
BP0658-1016	conserved hypothetical protein
BP0659-86	probable zinc-binding dehydrogenase
BP0660-346	LysR-family transcriptional regulator
BP0661-1061	putative acetyl-CoA synthetase
BP0662-346	probable enoyl-CoA hydratase
BP0663-781	conserved hypothetical protein
BP0664-746	putative exported protein
BP0665-41	thymidine diphosphoglucose 4,6-dehydratase
BP0666-46	glucosamine--fructose-6-phosphate aminotransferase [isomerizing]
BP0667-376	AsnC-family transcriptional regulator
BP0668-931	probable thiolase
BP0669-1626	probable enoyl-CoA hydratase/3-hydroxyacyl-CoA dehydrogenase, bifunctional enzyme
BP0670-611	probable acyl-CoA dehydrogenase
BP0671-451	putative exported protein
BP0672-1701	acetyl-CoA synthetase
BP0673-686	conserved hypothetical protein
BP0674-46	probable transcriptional regulator
BP0675-361	probable molybdopterin oxidoreductase
BP0677-406	glutamyl-tRNA reductase
BP0678-416	peptide chain release factor 1
BP0679-476	heme biosynthesis protein
BP0680-191	conserved hypothetical protein
BP0681-356	probable flavoprotein
BP0682-881	putative exported protein
BP0683-216	4,5-dihydroxyphthalate decarboxylase
BP0684-451-70	molybdopterin dehydrogenase (Pseudogene)
BP0684A-166	probable 2Fe-2S ferredoxin
BP0685-2081	probable dehydrogenase/oxidase
BP0686-61-70	conserved hypothetical protein (Pseudogene)
BP0689-301	putative lipoprotein
BP0690-731	conserved hypothetical protein
BP0691-226-70	probable cytochrome C (pseudogene)
BP0692-371	cytochrome C
BP0693-131	Hpr serine kinase/phosphatase
BP0694-86	nitrogen regulatory IIA protein
BP0696-81-70	probable sigma(54) modulation protein (Pseudogene)
BP0697-416	ABC transporter
BP0698-111	putative exported protein
BP0699-266	putative exported protein
BP0700-141	probable hydrolase
BP0701-256	conserved hypothetical protein
BP0702-451	phosphoribosylglycinamide formyltransferase 2
BP0703-1226-70	N-terminal region of TonB dependent receptor protein (Pseudogene)
BP0705-796-70	putative C-terminal region of dehydrogenase (Pseudogene)
BP0706-111	putative membrane protein
BP0707-106	conserved hypothetical protein
BP0708-121	putative membrane protein
BP0709-716	aspartyl-tRNA synthetase
BP0710-216	putative endonuclease/exonuclease/phosphatase family protein
BP0711-896	putative phospholipase
BP0712-671	putative membrane protein
BP0713-31-70	putative membrane protein (Pseudogene)
BP0715-51-70	putative membrane protein (Pseudogene)
BP0716-916-70	transposase (Pseudogene)
BP0718-271	carboxyvinyl-carboxyphosphonate phosphorylmutase
BP0720-106	conserved hypothetical protein
BP0721-406	probable aminotransferase
BP0722-271	probable amidase
BP0723-1066	probable ABC transporter, ATP-binding protein
BP0724-146	probable ABC transporter, permease protein
BP0725-511	probable ABC transporter, permease protein
BP0726-601	probable ABC transporter, periplasmic binding protein
BP0727-241	probable transcriptional regulator
BP0728-381	probable transcriptional regulator
BP0731-911	carboxynorspermidine decarboxylase
BP0732-566	putative exported protein
BP0734-41	hypothetical protein
BP0735-296	putative exported protein
BP0736-1831	putative ferric siderophore receptor
BP0737-496	putative inner membrane sensor for iron transport
BP0738-136-70	ECF-family sigma factor Pseudogene)
BP0740-621	putative DNA methylase
BP0741-161	putative transcriptional regulator
BP0742-531-70	transposase (Pseudogene)
BP0744-196	putative transcriptional regulator
BP0745-541	putative transcriptional regulator
BP0746-671	glutamate 5-kinase
BP0747-371	probable GTP-binding protein
BP0748-46	50S ribosomal protein L27
BP0749-46	50S ribosomal protein L21
BP0750-911	conserved hypothetical protein
BP0751-856	octaprenyl-diphosphate synthase
BP0752-751	LysR-family transcriptional regulator
BP0753-41	putative hydantoin utilization protein A
BP0754-1486	hydantoin utilization protein B
BP0755-956	putative amino acid deaminase
BP0756-21-70	putative exported protein (Pseudogene)
BP0757-231	succinate-semialdehyde dehydrogenase [NADP+]
BP0758-46	cyclolysin-activating lysine-acyltransferase
BP0760-906	bifunctional hemolysin-adenylate cyclase precursor
BP0761-1271	cyclolysin secretion ATP-binding protein
BP0762-631	cyclolysin secretion protein
BP0763-901	cyclolysin secretion protein
BP0764-431	probable LysR-family transcriptional regulator
BP0765-131	probable extracellular solute-binding protein
BP0766-226-70	glutamate/aspartate transport system permease protein (Pseudogene)
BP0767-216	glutamate/aspartate transport system permease protein
BP0768-271	glutamate/aspartate transport ATP-binding protein
BP0769-331	probable aminotransferase
BP0770-56	putative membrane protein
BP0771-291	putative exported protein
BP0772-286	putative acetoacetyl-CoA reductase
BP0773-886	putative acetolactate synthase large subunit
BP0774-41	probable GntR-family transcriptional regulator
BP0775-511	hypothetical protein
BP0776-471	probable GntR-family transcriptional regulator
BP0777-56	probable Zinc-binding dehydrogenase
BP0778-251	putative acetyl-CoA synthetase
BP0779-391	conserved hypothetical protein
BP0780-136	putative membrane protein
BP0781-141	probable ABC transporter, ATP-binding component
BP0782-911	putative exported protein
BP0783-456	putative dioxygenase
BP0784-866	putative acetolactate synthase large subunit
BP0785-61	putative mechanosensitive channel protein
BP0787-26-70	N-terminal region of a putative membrane protein (Pseudogene)
BP0789-46	acetolactate synthase large subunit
BP0790-371	acetolactate synthase small subunit
BP0791-726	ketol-acid reductoisomerase
BP0792-551	putative CDP-diacylglycerol--serine O-phosphatidyltransferase protein
BP0793-146	putative lipoprotein
BP0794-71	30S ribosomal protein S15
BP0795-1496	polyribonucleotide nucleotidyltransferase
BP0796-596	putative lipoprotein
BP0798-46	threonine dehydratase catabolic
BP0799-256	conserved hypothetical protein
BP0800-706	probable zinc-binding dehydrogenase
BP0801-386	triosephosphate isomerase
BP0802-231	protein-export membrane protein
BP0804-1011	high-affinity choline transport protein
BP0805-631	probable transcriptional regulator
BP0806-491	methylaspartate ammonia-lyase
BP0807-241	putative exported protein
BP0808-781	conserved hypothetical protein
BP0809-781-70	putative argininosuccinate lyase (Pseudogene)
BP0810-331	putative exported protein
BP0813-576	probable short-chain dehydrogenase
BP0814-61	probable LysR-family transcriptional regulator
BP0815-406	cystathionine beta-lyase
BP0816-401	conserved hypothetical protein
BP0817-396	putative exported protein
BP0818-1966	conserved hypothetical protein
BP0819-571	putative exported protein
BP0820-1221	conserved hypothetical protein
BP0821-206	hydantoin utilization protein B
BP0822-1581	hydantoin utilization protein A
BP0823-126	putative transcriptional regulator
BP0824-46	azurin
BP0825-501	conserved hypothetical protein
BP0826-1326	outer membrane component of multidrug efflux system
BP0827-1431	integral membrane component of multidrug efflux system
BP0828-836	probable HlyD-family secretion protein
BP0829-106	putative transcriptional regulator
BP0831-901	high-affinity choline transport protein
BP0832-341	LysR-family transcriptional regulator
BP0833-436-70	conserved hypothetical protein (Pseudogene)
BP0834-686	probable DNA repair exonuclease
BP0835-41	putative membrane protein
BP0836-161	putative exported protein
BP0837-46	conserved hypothetical protein
BP0838-446-70	probable TetR-family transcriptional regulator (Pseudogene)
BP0840-41	outer membrane porin protein precursor
BP0841-116	probable NADH-ubiquinone oxidoreductase chain 3
BP0842-61	NADH-ubiquinone oxidoreductase, 20 kDa subunit
BP0843-66	respiratory-chain NADH dehydrogenase, 30 kDa subunit
BP0844-976	respiratory-chain NADH dehydrogenase, 49 kDa subunit
BP0845-71	respiratory-chain NADH dehydrogenase I, 24 kDa subunit
BP0846-1086	respiratory-chain NADH dehydrogenase, 51 kDa subunit
BP0847-246	NADH-ubiquinone oxidoreductase, 75 kDa subunit
BP0848-936	NADH-ubiquinone oxidoreductase, chain H
BP0849-306	NADH-ubiquinone oxidoreductase, chain I
BP0850-366	NADH-ubiquinone oxidoreductase, chain J
BP0851-96	NADH-ubiquinone oxidoreductase, chain K
BP0852-1886	NADH-ubiquinone oxidoreductase, chain L
BP0853-566	NADH-ubiquinone oxidoreductase, chain M
BP0854-56	NADH-ubiquinone oxidoreductase, chain N
BP0855-211	putative membrane protein
BP0856-101	probable TonB-dependent receptor for iron transport
BP0857-1366	probable TonB-dependent receptor for iron transport
BP0858-116	probable GnaT-family acetyltransferase
BP0859-546	short-chain dehydrogenase
BP0860-716	putative acetolactate synthase large subunit
BP0861-281	putative exported protein
BP0862-551	probable LysR-family transcriptional regulator
BP0863-221	phosphoserine phosphatase
BP0864-3316	transcription-repair coupling factor
BP0865-596	4-diphosphocytidyl-2c-methyl-D-erythritol synthase
BP0866-366	2C-methyl-D-erythritol 2,4-cyclodiphosphate synthase
BP0868-556	fructose-1,6-bisphosphatase
BP0869-311	aminopeptidase N
BP0870-326	putative exported protein
BP0872-41	ABC transporter, ATP-binding protein
BP0873-481	thiopurine S-methyltransferase
BP0874-1	vir-repressed protein
BP0875-1	putative exported protein
BP0876-236	putative lipoprotein
BP0877-161	conserved hypothetical protein
BP0878-621	putative phospholipase
BP0879-1376-70	probable aldehyde dehydrogenase (Pseudogene)
BP0880-1166-70	putative exported protein (Pseudogene)
BP0882-746	conserved hypothetical protein
BP0883-41	biotin carboxyl carrier protein
BP0884-186	probable carboxylase
BP0885-146	conserved hypothetical protein
BP0886-651	conserved hypothetical protein
BP0887-666	conserved hypothetical protein
BP0888-531	GntR-family transcriptional regulator
BP0889-66	biotin carboxylase
BP0890-681-70	putative acyl-CoA carboxylase (Pseudogene)
BP0891-681	transposase
BP0892-96	hypothetical protein
BP0893-71	hypothetical protein
BP0894-336	putative mannose-6-phosphate isomerase
BP0895-81	conserved hypothetical protein
BP0896-76	hypothetical protein
BP0897-756	transposase
BP0898-166	putative ferredoxin
BP0899-651	ABC transporter, ATP-binding protein
BP0900-631	probable oxidoreductase
BP0901-476	putative oxidoreductase
BP0902-11	putative membrane protein
BP0903-651	putative membrane protein
BP0904-591	serine/threonine protein phosphatase 1
BP0905-2056	penicillin-binding protein 1A
BP0906-806	putative peptidase
BP0907-271-70	putative lipoprotein (Pseudogene)
BP0908-226	conserved hypothetical protein
BP0909-221	DNA-damage-inducible protein p
BP0910A-1-70	N-terminal region of a putative decarboxylase (pseudogene)
BP0911-351	putative decarboxylase
BP0912-11-70	LysR-family transcriptional regulator (Pseudogene)
BP0913-136	putative exported protein
BP0914-306	probable inner membrane component of binding-protein-dependent transport system
BP0915-466	probable inner membrane component of binding-protein-dependent transport system
BP0916-21-70	putative ATP-binding protein of a transporter (Pseudogene)
BP0918-611	conserved hypothetical protein
BP0919-686	putative succinate-semialdehyde dehydrogenase [NADP+]
BP0920-286	putative exported protein
BP0921-161	citrate utilization protein B
BP0922-971	conserved hypothetical protein
BP0923-616	conserved hypothetical protein
BP0924-196	putative transcriptional regulator
BP0925-501	putative fumarylacetoacetate-family hydrolase
BP0926-451	conserved hypothetical protein
BP0927-476	putative exported protein
BP0928-656	LysR-type transcriptional regulator
BP0929-106	putative membrane protein
BP0930-616	putative CoA ligase
BP0931-576	putative exported protein
BP0932-101	conserved hypothetical protein
BP0933-196-70	conserved hypothetical protein (Pseudogene)
BP0934-46	hypothetical protein
BP0935-326	putative exported protein
BP0936-436	LysR-family transcriptional regulator
BP0937-226	phage-related protein
BP0939-71	conserved hypothetical protein
BP0940-596	putative sugar efflux transpoter
BP0941-176	putative phosphoglycolate phosphatase
BP0942-616	3-demethylubiquinone-9 3-methyltransferase
BP0943-51	outer membrane protein A precursor
BP0944-156	DNA gyrase subunit A
BP0945-451	phosphoserine aminotransferase
BP0946-956	p-protein [includes: chorismate mutase and prephenate dehydratase]
BP0947-691	prephenate dehydrogenase
BP0948-576	3-phosphoshikimate 1-carboxyvinyltransferase
BP0949-411	cytidylate kinase
BP0950-1081	30S ribosomal protein S1
BP0951-71	integration host factor beta-subunit
BP0952-46	putative membrane protein
BP0953-491	putative membrane protein
BP0954-711	ADP-heptose synthase
BP0955-576	ADP-L-glycero-D-manno-heptose-6-epimerase
BP0956-316	conserved hypothetical protein
BP0958-526	cysteine synthase B
BP0959-1031	membrane-bound lytic murein transglycosylase B precursor
BP0960-41	histone deacetylase family protein
BP0961-91	electron transfer flavoprotein beta-subunit
BP0962-391	electron transfer flavoprotein alpha-subunit
BP0964-1541	probable acyl-CoA dehydrogenase
BP0965-206	antioxidant protein
BP0966-351	sulfate-binding protein precursor
BP0967-731-70	sulfate transport system permease protein (Pseudogene)
BP0968-371-70	sulfate transport system permease protein (Pseudogene)
BP0969-256	sulfate transport ATP-binding protein
BP0970-331-70	phosphoadenosine phosphosulfate reductase (Pseudogene)
BP0970A-446	sulfate adenylyltransferase subunit 2
BP0971-991-70	sulfate adenylyltransferase subunit 1 (Pseudogene)
BP0972-951	conserved hypothetical protein
BP0973-216	putative membrane protein
BP0974-751	putative membrane protein
BP0975-166	50S ribosomal protein L19
BP0976-461	conserved hypothetical protein
BP0977-361	probable oxidoreductase
BP0978-1-70	transposase for IS1663
BP0980-766-70	conserved hypothetical protein (Pseudogene)
BP0981-316	conserved hypothetical protein
BP0982-186	putative RNA pseudouridylate synthase
BP0983-396	LysR-family transcriptional regulator
BP0984-101-70	acriflavine resistance protein a precursor (Pseudogene)
BP0985-91	acriflavine resistance protein B
BP0986-1196	probable outer membrane lipoprotein
BP0987-66	putative membrane protein
BP0988-76	putative exported protein
BP0989-1766	oligopeptidase A
BP0990-386	FolD bifunctional protein [includes: methylenetetrahydrofolate dehydrogenase and methylenetetrahydrofolate cyclohydrolase]
BP0991-276	two-component response regulator
BP0992-1601	tw-component sensor kinase
BP0993-41	pyruvate dehydrogenase E1 component
BP0994-946	dihydrolipoamide acetyltransferase component of pyruvate dehydrogenase complex
BP0995-1031	dihydrolipoamide dehydrogenase
BP0996-281	flagellin
BP0998-221	conserved hypothetical protein
BP0999-1646	transketolase 1
BP1000-876	glyceraldehyde-3-phosphate dehydrogenase
BP1001-371	phosphoglycerate kinase
BP1002-431	enoyl-[acyl-carrier-protein] reductase [NADH]
BP1003-751	acetate kinase
BP1004-376	phosphate acetyl/butaryl transferase
BP1005-801	conserved hypothetical protein
BP1006-186	probable glutathione S-transferase
BP1007-1-70	transposase (Pseudogene)
BP1008-161-70	conserved hypothetical protein (Pseudogene)
BP1009-426	conserved hypothetical protein
BP1010-216	putative acetyltransferase
BP1011-256	curved DNA-binding protein
BP1012-51	conserved hypothetical protein
BP1013-651-70	putative membrane protein (pseudogene)
BP1014-311	probable phosphate transporter
BP1015-541	molybdopterin biosynthesis protein
BP1016-56	putative exported protein
BP1017-656	putative peptidase
BP1018-136	hypothetical protein
BP1019-151	translation initiation factor IF-1
BP1021-401	RNA polymerase sigma factor for flagellar operon
BP1022-41	flagellar transcriptional activator FlbB
BP1023-176	flagellar transcriptional activator FlhC
BP1024-286	chemotaxis protein MotA
BP1025-771	chemotaxis protein MotB
BP1026-6-70	chemotaxis protein CheY (Pseudogene)
BP1028-286	chemotaxis protein CheA
BP1029-221	chemotaxis protein CheW
BP1030-301	methyl-accepting chemotaxis protein I
BP1031-666-70	chemotaxis protein methyltransferase (Pseudogene)
BP1032-76	protein-glutamate methylesterase
BP1033-56	chemotaxis protein CheY
BP1034-406	chemotaxis protein CheZ
BP1036-896	putative aldo/keto reductase
BP1037-1001-70	putative apolipoprotein N-acyltransferase (Pseudogene)
BP1038-591	magnesium and cobalt efflux protein
BP1039-156	conserved hypothetical protein
BP1040-791	PhoH-like protein
BP1041-941	conserved hypothetical protein
BP1042-356-70	putative membrane protein (Pseudogene)
BP1044-61	transposase for IS1663
BP1045-61	protein-export membrane protein
BP1046-1351	protein-export membrane protein
BP1047-91	putative secreted protein
BP1049-216	queuine tRNA-ribosyltransferase
BP1050-631	S-adenosylmethionine:tRNA ribosyltransferase-isomerase
BP1051-191	probable D-alanyl-D-alanine carboxypeptidase
BP1052-71	uracil phosphoribosyltransferase
BP1054-1836	pertactin precursor
BP1055-301	siroheme synthase
BP1056-581	putative membrane protein
BP1057-46	putative membrane protein
BP1058-46	putative membrane protein
BP1059-161	hypothetical protein
BP1060-981	3-octaprenyl-4-hydroxybenzoate carboxy-lyase
BP1061-346	putative transglycosylase
BP1062-581	probable aminotransferase
BP1063-641	conserved hypothetical protein
BP1064-41	NADP-dependent malic enzyme
BP1065-966-70	conserved hypothetical protein (Pseudogene)
BP1066-301	conserved hypothetical protein
BP1068-556	phosphate transport ATP-binding protein
BP1069-316	phosphate transport system permease protein
BP1070-71	phosphate transport system permease protein
BP1071-116	phosphate-binding periplasmic protein precursor
BP1072-1761	polyphosphate kinase
BP1073-41	exopolyphosphatase
BP1074-156	conserved hypothetical protein
BP1075-316	phosphoglucomutase/phosphomannomutase
BP1076-536	dihydropteroate synthase
BP1077-226	cell division protein
BP1078-486	ribosomal RNA large subunit methyltransferase j
BP1079-316	conserved hypothetical protein
BP1080-536	transposase
BP1081-151-70	C-terminal region of a putative membrane protein (pseudogene)
BP1083-536	putative membrane protein
BP1084-646	homoserine kinase
BP1085-726	conserved hypothetical protein
BP1087-346	conserved hypothetical protein
BP1088-361	putative membrane protein
BP1089-261	putative membrane protein
BP1090-731	conserved hypothetical protein
BP1091-86	probable two-component response regulator
BP1092-116	probable two-component histidine kinase
BP1094-401	high-affinity branched-chain amino acid transport ATP-binding protein
BP1095-251	high-affinity branched-chain amino acid transport system permease protein
BP1096-116-70	high-affinity branched-chain amino acid transport system permease protein (Pseudogene)
BP1097-241	putative amino acids binding protein
BP1098-531	high-affinity branched-chain amino acid transport ATP-binding protein
BP1099-761	putative long-chain fatty-acid--CoA ligase
BP1100-156	probable TetR-family transcriptional regulator
BP1101-196	putative membrane protein
BP1102-786	lysyl-tRNA synthetase
BP1103-461	probable short chain dehydrogenase
BP1104-51	peptide chain release factor 2
BP1105-286	single-stranded-DNA-specific exonuclease
BP1106-561	putative exported protein
BP1107-126	lipoprotein releasing system transmembrane protein
BP1108-546	lipoprotein releasing system ATP-binding protein
BP1109-116	putative deoxyribonuclease
BP1110-146	serine protease
BP1111-6	hypothetical protein
BP1112-436	putative outer membrane ligand binding protein
BP1113-1771-70	putative competence protein (Pseudogene)
BP1115-51	probable hydrolase
BP1116-581	conserved hypothetical protein
BP1117-186	transcription elongation factor
BP1119-296	serotype 2 fimbrial subunit precursor
BP1120-1246	NADP-dependent malic enzyme
BP1121-1631	pyruvate dehydrogenase E1 component
BP1122-186	AsnC-family transcriptional regulator
BP1123-71	putative membrane protein
BP1124-66	2-oxoglutarate dehydrogenase E1 component
BP1125-66	dihydrolipoamide succinyltransferase component of 2-oxoglutarate dehydrogenase complex
BP1126-336	2-oxoglutarate dehydrogenase complex, E3 component
BP1127-966	conserved hypothetical protein
BP1128-231	3-oxoacyl-[acyl-carrier protein] reductase
BP1129-706	LysR-family transcriptional regulator
BP1131-681	putattive exported protein
BP1132-491	probable short-chain dehydrogenase
BP1135-326-70	alpha-ketoglutarate-dependent taurine dioxygenase (Pseudogene)
BP1136-421	ECF-family sigma factor
BP1137-421	putative signal transduction protein
BP1138-1496	putative ferric siderophore receptor
BP1139-146	putative iron uptake protein
BP1140-511-70	putative iron uptake protein (Pseudogene)
BP1141-171	putative iron uptake protein
BP1143-1091	tryptophanyl-tRNA synthetase
BP1144-611	transcription accessory protein
BP1145-1266	probable ATP-dependent helicase
BP1146-426	competence lipoprotein precursor
BP1147-121	ribosomal large subunit pseudouridine synthase D
BP1148-586	conserved hypothetical protein
BP1149-1066	poly-beta-hydroxybutyrate polymerase
BP1150-331	acetoacetyl-CoA reductase
BP1151-136	conserved hypothetical protein
BP1152-336	putative exported protein
BP1153-136	putative exported protein
BP1154-481	putative membrane protein
BP1155-86	putative regulatory protein
BP1156-41	conserved hypotheticals protein
BP1158-116	putative dioxygenase
BP1159-171	putative 2-pyrone-4,6-dicarboxylic acid hydrolase
BP1160-246	putative lipoprotein
BP1161-591	putative racemase
BP1162-431	probable LysR-family transcriptional regulator
BP1163-336	probable short-chain dehydrogenase
BP1164-656	putative membrane protein
BP1165-1211	sodium/solute symporter
BP1165A-51	putative membrane protein
BP1166-256	putative muramoyltetrapeptide carboxypeptidase
BP1167-541	putative adolase
BP1168-331	LysR-family transcriptional regulator
BP1169-491	putative oxidoreductase
BP1170-356	putative exported protein
BP1171-366	conserved hypothetical protein
BP1172-851-70	putative membrane protein (Pseudogene)
BP1174-71	hypothetical protein
BP1175-46	putative exported protein
BP1176-241	putative succinylglutamate desuccinylase
BP1178-41	putative membrane protein
[truncated: 3,911 more rows]
