# Supplementary material for: Changes in the genomic content of circulating Bordetella pertussis strains isolated from the Netherlands, Sweden, Japan and Australia: adaptive evolution or drift?
Source: BMC Genomics. 2010 Jan 26;11:64. doi: 10.1186/1471-2164-11-64 (PMC2834637; doi:10.1186/1471-2164-11-64)
Supplement: Additional file 3 — Table S2. CGH analysis of B. pertussis strains used in this study [file 1471-2164-11-64-S3.XLS]

## Sheet: Sheet1
KEY	Land	ISOLATIONYEAR	Period	original strain name	PFGE_TYPE	PtxP	Fim3	Prn_Region1	MLST(PtxP-Fim3-Prn_region1)	GC-type	Total number of genes	Genome size	BP0024-30	BP0393-96	BP0502-14	BP0515-16	BP0538-39	BP0561-64	BP0579-82	BP0593	BP0612-44	BP0712-15	BP0731-8	BP0775-85	BP0892-99	BP0910-34	BP1094-1100	BP1131-34	BP1135-41	BP1158-76	BP1177-98	BP1225	BP1269-76	BP1310-60	BP1321	BP1334-5	BP1492	BP1553	BP1638-9	BP1655-62	BP1663-1674	BP1676-7	BP1679-84	BP1698	BP1736-47	BP1756	BP1948-66	BP2019-34	BP2088-2103
B0005	USA	1950	1949-1964	134		1	1	1	216	1	3825	4102911	1	1	1	1	1	1	1	1	1	1	1	1	1	0	1	1	0	1	1	1	1	1	1	1	1	1	1	1	1	1	1	1	1	1	1	1	1
B1213	Netherlands	1967	1965-1992	1312		1	1	1	284	1	3825	4102911	1	1	1	1	1	1	1	1	1	1	1	1	1	0	1	1	0	1	1	1	1	1	1	1	1	1	1	1	1	1	1	1	1	1	1	1	1
B0578	Netherlands	1968	1965-1992	Bp2694		1	1	1	240	1	3825	4102911	1	1	1	1	1	1	1	1	1	1	1	1	1	0	1	1	0	1	1	1	1	1	1	1	1	1	1	1	1	1	1	1	1	1	1	1	1
B1219	Netherlands	1969	1965-1992	Bp2564		1	1	1	285	1	3825	4102911	1	1	1	1	1	1	1	1	1	1	1	1	1	0	1	1	0	1	1	1	1	1	1	1	1	1	1	1	1	1	1	1	1	1	1	1	1
B3242	Sweden	1971	1965-1992	CCUG48423	SR25	1	1	1	368	1	3825	4102911	1	1	1	1	1	1	1	1	1	1	1	1	1	0	1	1	0	1	1	1	1	1	1	1	1	1	1	1	1	1	1	1	1	1	1	1	1
B3243	Sweden	1971	1965-1992	CCUG48532	SR6	1	1	1	369	1	3825	4102911	1	1	1	1	1	1	1	1	1	1	1	1	1	0	1	1	0	1	1	1	1	1	1	1	1	1	1	1	1	1	1	1	1	1	1	1	1
B0582	Netherlands	1972	1965-1992	Bp2521		1	1	1	241	1	3825	4102911	1	1	1	1	1	1	1	1	1	1	1	1	1	0	1	1	0	1	1	1	1	1	1	1	1	1	1	1	1	1	1	1	1	1	1	1	1
B1329	Australia	1972	1965-1992	PARAT (vial 27)		1	1	1	287	1	3825	4102911	1	1	1	1	1	1	1	1	1	1	1	1	1	0	1	1	0	1	1	1	1	1	1	1	1	1	1	1	1	1	1	1	1	1	1	1	1
B3244	Sweden	1973	1965-1992	CCUG48376	SR18	1	1	2	370	1	3825	4102911	1	1	1	1	1	1	1	1	1	1	1	1	1	0	1	1	0	1	1	1	1	1	1	1	1	1	1	1	1	1	1	1	1	1	1	1	1
B1346	Australia	1974	1965-1992	PMH-82/315		1	1	1	288	1	3825	4102911	1	1	1	1	1	1	1	1	1	1	1	1	1	0	1	1	0	1	1	1	1	1	1	1	1	1	1	1	1	1	1	1	1	1	1	1	1
B2182	Sweden	1977	1965-1992	O19		1	1	11	318	1	3825	4102911	1	1	1	1	1	1	1	1	1	1	1	1	1	0	1	1	0	1	1	1	1	1	1	1	1	1	1	1	1	1	1	1	1	1	1	1	1
B3245	Sweden	1977	1965-1992	CCUG48529	SR23	1	1	1	371	1	3825	4102911	1	1	1	1	1	1	1	1	1	1	1	1	1	0	1	1	0	1	1	1	1	1	1	1	1	1	1	1	1	1	1	1	1	1	1	1	1
B3009	Netherlands	1980	1965-1992	Standaart, mannelijk tekentje		1	1	1	330	1	3825	4102911	1	1	1	1	1	1	1	1	1	1	1	1	1	0	1	1	0	1	1	1	1	1	1	1	1	1	1	1	1	1	1	1	1	1	1	1	1
B0673	Netherlands	1981	1965-1992	H4135		1	1	2	253	1	3825	4102911	1	1	1	1	1	1	1	1	1	1	1	1	1	0	1	1	0	1	1	1	1	1	1	1	1	1	1	1	1	1	1	1	1	1	1	1	1
B0692	Netherlands	1982	1965-1992	2062		1	1	1	256	1	3825	4102911	1	1	1	1	1	1	1	1	1	1	1	1	1	0	1	1	0	1	1	1	1	1	1	1	1	1	1	1	1	1	1	1	1	1	1	1	1
B0594	Netherlands	1983	1965-1992	Bp5862		1	1	3	246	1	3825	4102911	1	1	1	1	1	1	1	1	1	1	1	1	1	0	1	1	0	1	1	1	1	1	1	1	1	1	1	1	1	1	1	1	1	1	1	1	1
B0747	Netherlands	1985	1965-1992	8500828		1	1	3	259	1	3825	4102911	1	1	1	1	1	1	1	1	1	1	1	1	1	0	1	1	0	1	1	1	1	1	1	1	1	1	1	1	1	1	1	1	1	1	1	1	1
B3246	Sweden	1986	1965-1992	CCUG48372	SR1	1	1	2	372	1	3825	4102911	1	1	1	1	1	1	1	1	1	1	1	1	1	0	1	1	0	1	1	1	1	1	1	1	1	1	1	1	1	1	1	1	1	1	1	1	1
B3247	Sweden	1986	1965-1992	CCUG48374	SR31	1	1	3	373	1	3825	4102911	1	1	1	1	1	1	1	1	1	1	1	1	1	0	1	1	0	1	1	1	1	1	1	1	1	1	1	1	1	1	1	1	1	1	1	1	1
B0765	Netherlands	1987	1965-1992	8702947		1	1	2	261	1	3825	4102911	1	1	1	1	1	1	1	1	1	1	1	1	1	0	1	1	0	1	1	1	1	1	1	1	1	1	1	1	1	1	1	1	1	1	1	1	1
B0866	Netherlands	1990	1965-1992	9000180		1	1	2	267	1	3825	4102911	1	1	1	1	1	1	1	1	1	1	1	1	1	0	1	1	0	1	1	1	1	1	1	1	1	1	1	1	1	1	1	1	1	1	1	1	1
B1513	Australia	1990	1965-1992	7A-C1		1	1	3	296	1	3825	4102911	1	1	1	1	1	1	1	1	1	1	1	1	1	0	1	1	0	1	1	1	1	1	1	1	1	1	1	1	1	1	1	1	1	1	1	1	1
B0891	Netherlands	1992	1965-1992	9200421		1	1	1	272	1	3825	4102911	1	1	1	1	1	1	1	1	1	1	1	1	1	0	1	1	0	1	1	1	1	1	1	1	1	1	1	1	1	1	1	1	1	1	1	1	1
B0546	Netherlands	1993	1993-2008	9300197		1	1	3	234	1	3825	4102911	1	1	1	1	1	1	1	1	1	1	1	1	1	0	1	1	0	1	1	1	1	1	1	1	1	1	1	1	1	1	1	1	1	1	1	1	1
B3248	Sweden	1993	1993-2008	T126	SR18	1	1	2	374	1	3825	4102911	1	1	1	1	1	1	1	1	1	1	1	1	1	0	1	1	0	1	1	1	1	1	1	1	1	1	1	1	1	1	1	1	1	1	1	1	1
B3249	Sweden	1993	1993-2008	T108	SR1	1	1	2	375	1	3825	4102911	1	1	1	1	1	1	1	1	1	1	1	1	1	0	1	1	0	1	1	1	1	1	1	1	1	1	1	1	1	1	1	1	1	1	1	1	1
B0530	Netherlands	1994	1993-2008	9400551b		1	1	3	232	1	3825	4102911	1	1	1	1	1	1	1	1	1	1	1	1	1	0	1	1	0	1	1	1	1	1	1	1	1	1	1	1	1	1	1	1	1	1	1	1	1
B0542	Netherlands	1994	1993-2008	9400634		1	1	1	233	1	3825	4102911	1	1	1	1	1	1	1	1	1	1	1	1	1	0	1	1	0	1	1	1	1	1	1	1	1	1	1	1	1	1	1	1	1	1	1	1	1
B2183	Sweden	1994	1993-2008	T93		1	1	9	319	1	3825	4102911	1	1	1	1	1	1	1	1	1	1	1	1	1	0	1	1	0	1	1	1	1	1	1	1	1	1	1	1	1	1	1	1	1	1	1	1	1
B3250	Sweden	1994	1993-2008	T89	SR10	1	1	2	376	1	3825	4102911	1	1	1	1	1	1	1	1	1	1	1	1	1	0	1	1	0	1	1	1	1	1	1	1	1	1	1	1	1	1	1	1	1	1	1	1	1
B0602	Netherlands	1995	1993-2008	9500432		1	1	1	247	1	3825	4102911	1	1	1	1	1	1	1	1	1	1	1	1	1	0	1	1	0	1	1	1	1	1	1	1	1	1	1	1	1	1	1	1	1	1	1	1	1
B0612	Netherlands	1995	1993-2008	9500651		1	1	3	249	1	3825	4102911	1	1	1	1	1	1	1	1	1	1	1	1	1	0	1	1	0	1	1	1	1	1	1	1	1	1	1	1	1	1	1	1	1	1	1	1	1
B0943	Netherlands	1996	1993-2008	9600565		1	1	3	273	1	3825	4102911	1	1	1	1	1	1	1	1	1	1	1	1	1	0	1	1	0	1	1	1	1	1	1	1	1	1	1	1	1	1	1	1	1	1	1	1	1
B1051	Japan	1996	1993-2008	585		1	1	1	280	1	3825	4102911	1	1	1	1	1	1	1	1	1	1	1	1	1	0	1	1	0	1	1	1	1	1	1	1	1	1	1	1	1	1	1	1	1	1	1	1	1
B3253	Sweden	1999	1993-2008	CUG48373	SR16	1	1	2	379	1	3825	4102911	1	1	1	1	1	1	1	1	1	1	1	1	1	0	1	1	0	1	1	1	1	1	1	1	1	1	1	1	1	1	1	1	1	1	1	1	1
B3256	Sweden	2000	1993-2008	P854/00	SR7	1	1	2	382	1	3825	4102911	1	1	1	1	1	1	1	1	1	1	1	1	1	0	1	1	0	1	1	1	1	1	1	1	1	1	1	1	1	1	1	1	1	1	1	1	1
B3234	Netherlands	2008	1993-2008	08M039808 swab na PCR		1	1	2	365	1	3825	4102911	1	1	1	1	1	1	1	1	1	1	1	1	1	0	1	1	0	1	1	1	1	1	1	1	1	1	1	1	1	1	1	1	1	1	1	1	1
B0884	Netherlands	1990	1965-1992	9001082		3	1	2	270	2	3806	4079166	1	1	1	1	1	1	1	1	1	1	1	1	1	0	1	1	0	1	1	1	1	1	1	1	1	1	1	1	1	1	1	1	1	1	0	1	1
B2985	Netherlands	1990	1965-1992	901171		3	1	2	329	2	3806	4079166	1	1	1	1	1	1	1	1	1	1	1	1	1	0	1	1	0	1	1	1	1	1	1	1	1	1	1	1	1	1	1	1	1	1	0	1	1
B0394	Netherlands	1993	1993-2008	9300457		3	1	2	228	2	3806	4079166	1	1	1	1	1	1	1	1	1	1	1	1	1	0	1	1	0	1	1	1	1	1	1	1	1	1	1	1	1	1	1	1	1	1	0	1	1
B0554	Netherlands	1993	1993-2008	9300557		3	1	2	235	2	3806	4079166	1	1	1	1	1	1	1	1	1	1	1	1	1	0	1	1	0	1	1	1	1	1	1	1	1	1	1	1	1	1	1	1	1	1	0	1	1
B0607	Netherlands	1995	1993-2008	9500506		3	1	2	248	2	3806	4079166	1	1	1	1	1	1	1	1	1	1	1	1	1	0	1	1	0	1	1	1	1	1	1	1	1	1	1	1	1	1	1	1	1	1	0	1	1
B0613	Netherlands	1995	1993-2008	9500656		3	1	2	250	2	3806	4079166	1	1	1	1	1	1	1	1	1	1	1	1	1	0	1	1	0	1	1	1	1	1	1	1	1	1	1	1	1	1	1	1	1	1	0	1	1
B0644	Netherlands	1996	1993-2008	9600126		3	1	2	251	2	3806	4079166	1	1	1	1	1	1	1	1	1	1	1	1	1	0	1	1	0	1	1	1	1	1	1	1	1	1	1	1	1	1	1	1	1	1	0	1	1
B0771	Netherlands	1996	1993-2008	9600401		3	1	3	262	2	3806	4079166	1	1	1	1	1	1	1	1	1	1	1	1	1	0	1	1	0	1	1	1	1	1	1	1	1	1	1	1	1	1	1	1	1	1	0	1	1
B0949	Netherlands	1996	1993-2008	9600658		3	2	3	274	2	3806	4079166	1	1	1	1	1	1	1	1	1	1	1	1	1	0	1	1	0	1	1	1	1	1	1	1	1	1	1	1	1	1	1	1	1	1	0	1	1
B1324	Australia	1997	1993-2008	7A-H8		3	1	2	286	2	3806	4079166	1	1	1	1	1	1	1	1	1	1	1	1	1	0	1	1	0	1	1	1	1	1	1	1	1	1	1	1	1	1	1	1	1	1	0	1	1
B1538	Australia	1997	1993-2008	97-219-1714		3	1	2	299	2	3806	4079166	1	1	1	1	1	1	1	1	1	1	1	1	1	0	1	1	0	1	1	1	1	1	1	1	1	1	1	1	1	1	1	1	1	1	0	1	1
B1539	Australia	1997	1993-2008	97-77059		3	1	2	300	2	3806	4079166	1	1	1	1	1	1	1	1	1	1	1	1	1	0	1	1	0	1	1	1	1	1	1	1	1	1	1	1	1	1	1	1	1	1	0	1	1
B1546	Australia	1997	1993-2008	9800130		3	2	2	301	2	3806	4079166	1	1	1	1	1	1	1	1	1	1	1	1	1	0	1	1	0	1	1	1	1	1	1	1	1	1	1	1	1	1	1	1	1	1	0	1	1
B1770	Netherlands	1997	1993-2008	9700510		3	2	2	308	2	3806	4079166	1	1	1	1	1	1	1	1	1	1	1	1	1	0	1	1	0	1	1	1	1	1	1	1	1	1	1	1	1	1	1	1	1	1	0	1	1
B3251	Sweden	1997	1993-2008	CCUG48371	SR11	3	2	2	377	2	3806	4079166	1	1	1	1	1	1	1	1	1	1	1	1	1	0	1	1	0	1	1	1	1	1	1	1	1	1	1	1	1	1	1	1	1	1	0	1	1
B3252	Sweden	1997	1993-2008	CUG48382	SR12	3	2	2	378	2	3806	4079166	1	1	1	1	1	1	1	1	1	1	1	1	1	0	1	1	0	1	1	1	1	1	1	1	1	1	1	1	1	1	1	1	1	1	0	1	1
B1706	Netherlands	1999	1993-2008	9900190	SR10	3	1	2	305	2	3806	4079166	1	1	1	1	1	1	1	1	1	1	1	1	1	0	1	1	0	1	1	1	1	1	1	1	1	1	1	1	1	1	1	1	1	1	0	1	1
B1831	Netherlands	1999	1993-2008	9900542	SR11	3	2	2	309	2	3806	4079166	1	1	1	1	1	1	1	1	1	1	1	1	1	0	1	1	0	1	1	1	1	1	1	1	1	1	1	1	1	1	1	1	1	1	0	1	1
B3255	Sweden	1999	1993-2008	CCUG84424	SR9	3	2	2	381	2	3806	4079166	1	1	1	1	1	1	1	1	1	1	1	1	1	0	1	1	0	1	1	1	1	1	1	1	1	1	1	1	1	1	1	1	1	1	0	1	1
B1900	Netherlands	2000	1993-2008	147	SR5	3	2	2	314	2	3806	4079166	1	1	1	1	1	1	1	1	1	1	1	1	1	0	1	1	0	1	1	1	1	1	1	1	1	1	1	1	1	1	1	1	1	1	0	1	1
B1917	Netherlands	2000	1993-2008	396	SR11	3	2	2	315	2	3806	4079166	1	1	1	1	1	1	1	1	1	1	1	1	1	0	1	1	0	1	1	1	1	1	1	1	1	1	1	1	1	1	1	1	1	1	0	1	1
B2409	Netherlands	2002	1993-2008	1070200367 Bd 02/367		3	2	2	320	2	3806	4079166	1	1	1	1	1	1	1	1	1	1	1	1	1	0	1	1	0	1	1	1	1	1	1	1	1	1	1	1	1	1	1	1	1	1	0	1	1
B2583	Netherlands	2003	1993-2008	1070300529 Bd 03/529		3	2	2	322	2	3806	4079166	1	1	1	1	1	1	1	1	1	1	1	1	1	0	1	1	0	1	1	1	1	1	1	1	1	1	1	1	1	1	1	1	1	1	0	1	1
B3257	Sweden	2004	1993-2008	P484/04	SR13	3	1	2	383	2	3806	4079166	1	1	1	1	1	1	1	1	1	1	1	1	1	0	1	1	0	1	1	1	1	1	1	1	1	1	1	1	1	1	1	1	1	1	0	1	1
B3258	Sweden	2004	1993-2008	P494/04	SR3	3	1	2	384	2	3806	4079166	1	1	1	1	1	1	1	1	1	1	1	1	1	0	1	1	0	1	1	1	1	1	1	1	1	1	1	1	1	1	1	1	1	1	0	1	1
B2886	Netherlands	2005	1993-2008	1070500158 Bd 05/158		3	2	2	323	2	3806	4079166	1	1	1	1	1	1	1	1	1	1	1	1	1	0	1	1	0	1	1	1	1	1	1	1	1	1	1	1	1	1	1	1	1	1	0	1	1
B2890	Netherlands	2005	1993-2008	1070500032 Bd 05/032		3	1	2	324	2	3806	4079166	1	1	1	1	1	1	1	1	1	1	1	1	1	0	1	1	0	1	1	1	1	1	1	1	1	1	1	1	1	1	1	1	1	1	0	1	1
B3065	Netherlands	2006	1993-2008	1070600408 Bd 06/408		3	1	2	331	2	3806	4079166	1	1	1	1	1	1	1	1	1	1	1	1	1	0	1	1	0	1	1	1	1	1	1	1	1	1	1	1	1	1	1	1	1	1	0	1	1
B3066	Netherlands	2006	1993-2008	1070600412 Bd 06/412		3	1	2	332	2	3806	4079166	1	1	1	1	1	1	1	1	1	1	1	1	1	0	1	1	0	1	1	1	1	1	1	1	1	1	1	1	1	1	1	1	1	1	0	1	1
B3117	Netherlands	2007	1993-2008	Transmissiestudie 085-1-N		3	2	2	344	2	3806	4079166	1	1	1	1	1	1	1	1	1	1	1	1	1	0	1	1	0	1	1	1	1	1	1	1	1	1	1	1	1	1	1	1	1	1	0	1	1
B3145	Netherlands	2007	1993-2008	1070700424 Bd07/424		3	1	2	346	2	3806	4079166	1	1	1	1	1	1	1	1	1	1	1	1	1	0	1	1	0	1	1	1	1	1	1	1	1	1	1	1	1	1	1	1	1	1	0	1	1
B3179	Netherlands	2008	1993-2008	Transmissiestudie 144-2-N kol 1		3	1	2	350	2	3806	4079166	1	1	1	1	1	1	1	1	1	1	1	1	1	0	1	1	0	1	1	1	1	1	1	1	1	1	1	1	1	1	1	1	1	1	0	1	1
B3183	Netherlands	2008	1993-2008	1070800041 Bd08/041		3	1	2	351	2	3806	4079166	1	1	1	1	1	1	1	1	1	1	1	1	1	0	1	1	0	1	1	1	1	1	1	1	1	1	1	1	1	1	1	1	1	1	0	1	1
B3219	Netherlands	2008	1993-2008	Transmissiestudie 161-1-N swab na PCR		3	2	2	364	2	3806	4079166	1	1	1	1	1	1	1	1	1	1	1	1	1	0	1	1	0	1	1	1	1	1	1	1	1	1	1	1	1	1	1	1	1	1	0	1	1
B0777	Netherlands	1996	1993-2008	9600417		1	1	2	263	3	3819	4092186	1	1	1	1	1	1	1	1	1	1	1	1	1	0	1	1	0	1	1	1	1	1	1	1	1	1	1	1	1	1	1	1	1	1	1	1	1
B1878	Netherlands	2000	1993-2008	0000359 Bd00/359		1	1	2	313	3	3819	4092186	1	1	1	1	1	1	1	1	1	1	1	1	1	0	1	1	0	1	1	1	1	1	1	1	1	1	1	1	1	1	1	1	1	1	1	1	1
B2043	Netherlands	2001	1993-2008	100392		1	1	2	316	3	3819	4092186	1	1	1	1	1	1	1	1	1	1	1	1	1	0	1	1	0	1	1	1	1	1	1	1	1	1	1	1	1	1	1	1	1	1	1	1	1
B2047	Netherlands	2001	1993-2008	100430		1	1	2	317	3	3819	4092186	1	1	1	1	1	1	1	1	1	1	1	1	1	0	1	1	0	1	1	1	1	1	1	1	1	1	1	1	1	1	1	1	1	1	1	1	1
B3124	Netherlands	2007	1993-2008	1070700270 Bd07/270		1	1	2	345	3	3819	4092186	1	1	1	1	1	1	1	1	1	1	1	1	1	0	1	1	0	1	1	1	1	1	1	1	1	1	1	1	1	1	1	1	1	1	1	1	1
B3209	Netherlands	2008	1993-2008	Transmissiestudie 153-2-N kol 1		1	1	2	361	3	3819	4092186	1	1	1	1	1	1	1	1	1	1	1	1	1	0	1	1	0	1	1	1	1	1	1	1	1	1	1	1	1	1	1	1	1	1	1	1	1
B3212	Netherlands	2008	1993-2008	Transmissiestudie 156-1-N kol 1 swab na PCR		1	1	2	362	3	3819	4092186	1	1	1	1	1	1	1	1	1	1	1	1	1	0	1	1	0	1	1	1	1	1	1	1	1	1	1	1	1	1	1	1	1	1	1	1	1
B3214	Netherlands	2008	1993-2008	200058 patiënt initialen: S.v.O.		1	1	2	363	3	3819	4092186	1	1	1	1	1	1	1	1	1	1	1	1	1	0	1	1	0	1	1	1	1	1	1	1	1	1	1	1	1	1	1	1	1	1	1	1	1
B3235	Netherlands	2008	1993-2008	08E067453 swab na PCR		13	1	2	366	3	3819	4092186	1	1	1	1	1	1	1	1	1	1	1	1	1	0	1	1	0	1	1	1	1	1	1	1	1	1	1	1	1	1	1	1	1	1	1	1	1
B3240	Netherlands	2008	1993-2008	08E078919 swab na PCR		1	1	2	367	3	3819	4092186	1	1	1	1	1	1	1	1	1	1	1	1	1	0	1	1	0	1	1	1	1	1	1	1	1	1	1	1	1	1	1	1	1	1	1	1	1
B3265	Netherlands	2008	1993-2008	08E091201 swab na PCR Pat E.		1	1	2	385	3	3819	4092186	1	1	1	1	1	1	1	1	1	1	1	1	1	0	1	1	0	1	1	1	1	1	1	1	1	1	1	1	1	1	1	1	1	1	1	1	1
B0440	Netherlands	1978	1965-1992	5552		1	1	1	229	4	3810	4091564	1	1	1	1	1	1	1	1	1	1	1	1	1	0	1	1	0	1	1	1	1	1	1	1	1	1	1	1	1	1	1	0	1	1	1	1	1
B0589	Netherlands	1980	1965-1992	Woerdenbach		1	1	1	245	4	3810	4091564	1	1	1	1	1	1	1	1	1	1	1	1	1	0	1	1	0	1	1	1	1	1	1	1	1	1	1	1	1	1	1	0	1	1	1	1	1
B0668	Netherlands	1981	1965-1992	P5541		1	1	1	252	4	3810	4091564	1	1	1	1	1	1	1	1	1	1	1	1	1	0	1	1	0	1	1	1	1	1	1	1	1	1	1	1	1	1	1	0	1	1	1	1	1
B0688	Netherlands	1982	1965-1992	Kleytmans		1	1	1	254	4	3810	4091564	1	1	1	1	1	1	1	1	1	1	1	1	1	0	1	1	0	1	1	1	1	1	1	1	1	1	1	1	1	1	1	0	1	1	1	1	1
B0689	Netherlands	1982	1965-1992	D1852		1	1	1	255	4	3810	4091564	1	1	1	1	1	1	1	1	1	1	1	1	1	0	1	1	0	1	1	1	1	1	1	1	1	1	1	1	1	1	1	0	1	1	1	1	1
B0738	Netherlands	1983	1965-1992	13597		1	1	1	257	4	3810	4091564	1	1	1	1	1	1	1	1	1	1	1	1	1	0	1	1	0	1	1	1	1	1	1	1	1	1	1	1	1	1	1	0	1	1	1	1	1
B0739	Netherlands	1983	1965-1992	13804		1	1	1	258	4	3810	4091564	1	1	1	1	1	1	1	1	1	1	1	1	1	0	1	1	0	1	1	1	1	1	1	1	1	1	1	1	1	1	1	0	1	1	1	1	1
B0827	Netherlands	1988	1965-1992	8800195		1	1	1	265	4	3810	4091564	1	1	1	1	1	1	1	1	1	1	1	1	1	0	1	1	0	1	1	1	1	1	1	1	1	1	1	1	1	1	1	0	1	1	1	1	1
B0286	Japan	1972	1965-1992	Yamaguchi		1	1	1	220	5	3806	4084226	1	1	1	1	1	1	1	1	1	1	1	1	1	0	1	1	0	0	1	1	1	1	1	1	1	1	1	1	1	1	1	1	1	1	1	1	1
B0012	Netherlands	1985	1965-1992	8401810		1	1	1	218	5	3806	4084226	1	1	1	1	1	1	1	1	1	1	1	1	1	0	1	1	0	0	1	1	1	1	1	1	1	1	1	1	1	1	1	1	1	1	1	1	1
B0292	Japan	1985	1965-1992	163		1	1	1	221	5	3806	4084226	1	1	1	1	1	1	1	1	1	1	1	1	1	0	1	1	0	0	1	1	1	1	1	1	1	1	1	1	1	1	1	1	1	1	1	1	1
B0371	Japan	1989	1965-1992	359		1	1	1	227	5	3806	4084226	1	1	1	1	1	1	1	1	1	1	1	1	1	0	1	1	0	0	1	1	1	1	1	1	1	1	1	1	1	1	1	1	1	1	1	1	1
B1039	Japan	1995	1993-2008	550		1	1	1	278	5	3806	4084226	1	1	1	1	1	1	1	1	1	1	1	1	1	0	1	1	0	0	1	1	1	1	1	1	1	1	1	1	1	1	1	1	1	1	1	1	1
B1547	Australia	1995	1993-2008	236.3		1	1	3	302	5	3806	4084226	1	1	1	1	1	1	1	1	1	1	1	1	1	0	1	1	0	0	1	1	1	1	1	1	1	1	1	1	1	1	1	1	1	1	1	1	1
B2973	Netherlands	1988	1965-1992	880995		3	1	2	328	6	3804	4077055	1	1	1	0	1	1	1	1	1	1	1	1	1	0	1	1	0	1	1	1	1	1	1	1	1	1	1	1	1	1	1	1	1	1	0	1	1
B0859	Netherlands	1989	1965-1992	8901497		3	1	2	266	6	3804	4077055	1	1	1	0	1	1	1	1	1	1	1	1	1	0	1	1	0	1	1	1	1	1	1	1	1	1	1	1	1	1	1	1	1	1	0	1	1
B0869	Netherlands	1990	1965-1992	9000257		3	1	2	268	6	3804	4077055	1	1	1	0	1	1	1	1	1	1	1	1	1	0	1	1	0	1	1	1	1	1	1	1	1	1	1	1	1	1	1	1	1	1	0	1	1
B0872	Netherlands	1990	1965-1992	9000440		3	1	2	269	6	3804	4077055	1	1	1	0	1	1	1	1	1	1	1	1	1	0	1	1	0	1	1	1	1	1	1	1	1	1	1	1	1	1	1	1	1	1	0	1	1
B1360	Australia	1971	1965-1992	TGAGLE (vial 35)		1	1	1	291	7	3822	4100683	1	1	1	1	1	1	1	1	1	1	1	1	1	0	1	1	0	1	1	1	1	1	1	1	1	1	1	1	1	1	1	1	1	1	1	1	1
B1359	Australia	1977	1965-1992	CHANG (vial 33)		1	1	1	290	7	3822	4100683	1	1	1	1	1	1	1	1	1	1	1	1	1	0	1	1	0	1	1	1	1	1	1	1	1	1	1	1	1	1	1	1	1	1	1	1	1
B1515	Australia	1989	1965-1992	7A-A1		1	1	1	297	7	3822	4100683	1	1	1	1	1	1	1	1	1	1	1	1	1	0	1	1	0	1	1	1	1	1	1	1	1	1	1	1	1	1	1	1	1	1	1	1	1
B0966	Sweden	1993	1993-2008	N84		1	1	2	275	8	3810	4088727	1	1	1	1	1	1	1	1	1	1	1	1	1	0	1	1	0	1	1	1	1	1	1	1	1	1	1	1	1	1	1	1	1	1	1	1	1
B1535	Australia	1996	1993-2008	7A-H7		1	1	2	298	8	3810	4088727	1	1	1	1	1	1	1	1	1	1	1	1	1	0	1	1	0	1	1	1	1	1	1	1	1	1	1	1	1	1	1	1	1	1	1	1	1
B1620	Australia	1998	1993-2008	14581		1	1	2	304	8	3810	4088727	1	1	1	1	1	1	1	1	1	1	1	1	1	0	1	1	0	1	1	1	1	1	1	1	1	1	1	1	1	1	1	1	1	1	1	1	1
B0753	Netherlands	1986	1965-1992	8601433		1	1	1	260	9	3808	4089453	1	1	1	0	1	1	1	1	1	1	1	1	1	0	1	1	0	1	1	1	1	1	1	1	1	1	1	1	1	1	1	0	1	1	1	1	1
B1366	Netherlands	1966	1965-1992	Bp2		1	1	1	293	10	3820	4097912	1	1	1	1	1	1	1	1	1	1	1	1	1	0	1	1	0	1	1	1	1	1	1	1	1	1	1	1	1	1	1	1	1	1	1	1	1
B0573	Netherlands	1965	1965-1992	Bp K39		1	1	1	239	11	3811	4088526	1	1	1	1	1	1	1	1	1	1	1	1	1	0	1	1	0	1	1	1	1	1	1	1	1	1	1	1	1	1	1	1	1	1	1	1	1
B1834	Netherlands	1999	1993-2008	9900562		1	1	2	310	12	3808	4084926	1	1	1	1	1	1	1	1	1	1	1	1	1	0	1	1	0	1	1	1	1	1	1	1	1	1	1	1	1	1	1	1	1	1	1	1	1
B2932	Netherlands	1984	1965-1992	840294		1	1	2	326	13	3823	4100800	1	1	1	0	1	1	1	1	1	1	1	1	1	0	1	1	0	1	1	1	1	1	1	1	1	1	1	1	1	1	1	1	1	1	1	1	1
B0886	Netherlands	1990	1965-1992	9001430		1	1	1	271	13	3823	4100800	1	1	1	0	1	1	1	1	1	1	1	1	1	0	1	1	0	1	1	1	1	1	1	1	1	1	1	1	1	1	1	1	1	1	1	1	1
B1616	Australia	1998	1993-2008	980 2634		1	1	3	303	14	3822	4100409	1	1	1	1	1	1	1	1	1	1	1	1	1	0	1	1	0	1	1	1	1	1	1	1	1	1	1	1	1	1	1	1	1	1	1	1	1
B1714	Netherlands	1997	1993-2008	9700033		1	1	3	306	15	3815	4093322	1	1	1	1	1	1	1	1	1	1	1	1	1	0	1	1	0	1	1	1	1	1	1	1	1	0	1	1	1	1	1	1	1	1	1	1	1
B1868	Netherlands	2000	1993-2008	208	SR31	1	1	2	311	16	3822	4099624	1	1	1	1	1	1	1	1	1	1	1	1	1	0	1	1	0	1	1	1	1	1	1	1	1	0	1	1	1	1	1	1	1	1	1	1	1
B1766	Netherlands	1997	1993-2008	9700476		1	1	3	307	17	3824	4102708	1	1	1	1	1	1	1	1	1	1	1	1	1	0	1	1	0	1	1	1	1	1	1	1	1	0	1	1	1	1	1	1	1	1	1	1	1
B1348	Australia	1982	1965-1992	PMH-82/348		1	1	11	289	18	3814	4094327	1	1	1	1	1	1	1	1	1	1	1	1	1	0	1	1	0	1	1	1	0	1	1	1	1	1	1	1	1	1	1	1	1	1	1	1	1
B0342	Netherlands	1950	1949-1964	Hp256		1	1	1	226	19	3837	4113057	1	1	1	1	1	1	1	1	1	1	1	1	1	1	1	1	0	1	1	0	1	1	1	1	1	1	1	1	1	1	1	1	0	1	1	1	1
B0334	Netherlands	1951	1949-1964	Hp406		1	1	1	224	19	3837	4113057	1	1	1	1	1	1	1	1	1	1	1	1	1	1	1	1	0	1	1	0	1	1	1	1	1	1	1	1	1	1	1	1	0	1	1	1	1
B0558	Netherlands	1949	1949-1964	Hp53		1	1	1	236	20	3849	4126299	1	1	1	1	1	1	1	1	1	1	1	1	1	1	1	1	0	1	1	0	1	1	1	1	1	1	1	1	1	1	1	1	1	1	1	1	1
B0572	Netherlands	1952	1949-1964	Hp451		1	1	1	238	20	3849	4126299	1	1	1	1	1	1	1	1	1	1	1	1	1	1	1	1	0	1	1	0	1	1	1	1	1	1	1	1	1	1	1	1	1	1	1	1	1
B1365	Netherlands	1958	1949-1964	Hp537		1	1	1	292	20	3849	4126299	1	1	1	1	1	1	1	1	1	1	1	1	1	1	1	1	0	1	1	0	1	1	1	1	1	1	1	1	1	1	1	1	1	1	1	1	1
B0028	United Kingdom	1950	1949-1964	Wellcome 28		1	1	1	219	21	3824	4102333	1	1	1	1	1	1	1	1	1	1	1	1	1	0	1	1	0	1	1	0	1	1	1	1	1	1	1	1	1	1	1	1	1	1	1	1	1
B2968	Netherlands	1987	1965-1992	870716		1	1	1	327	21	3824	4102333	1	1	1	1	1	1	1	1	1	1	1	1	1	0	1	1	0	1	1	0	1	1	1	1	1	1	1	1	1	1	1	1	1	1	1	1	1
B2414	Netherlands	2002	1993-2008	1070200411 Bd 02/411		1	4	1	321	22	3788	4067327	1	1	1	1	1	1	1	1	1	1	1	1	1	0	1	1	0	0	1	1	1	1	1	1	1	1	1	1	1	1	1	1	1	1	1	1	1
B1031	Japan	1993	1993-2008	517		1	1	1	276	23	3796	4074063	1	1	1	1	1	1	1	1	1	1	1	1	1	0	1	1	0	0	1	1	1	1	1	1	1	1	1	1	1	1	1	1	1	1	1	1	1
B1045	Japan	1995	1993-2008	561		8	1	1	279	24	3796	4074178	1	1	1	1	1	1	1	1	1	1	1	1	1	0	1	1	0	0	1	1	1	1	1	1	1	1	1	1	1	1	1	1	1	1	1	1	1
B0442	Netherlands	1954	1949-1964	458		4	1	10	230	25	3696	3966378	0	0	1	1	0	0	1	1	0	0	1	0	0	1	0	1	1	0	1	1	1	1	1	1	0	1	1	0	0	1	1	1	1	0	1	1	1
B2909			1949-1964	ATCC number BAA-589					325	26	3816	4086186	1	1	1	1	1	1	1	1	1	1	1	1	1	1	1	1	1	1	1	1	1	1	1	1	1	1	1	1	1	1	1	1	1	1	1	1	1
B0295	Netherlands	1978	1965-1992	F28 Er is een PROBLEEM Zie attachment in bionum		1	1	1	222	27	3703	3957470	1	1	1	1	1	1	1	1	1	1	0	1	1	1	1	1	1	0	0	1	1	0	1	1	1	1	1	1	1	1	1	1	1	1	0	1	1
B0584	Netherlands	1977	1965-1992	Bp4358		6	1	1	243	28	3851	4124750	1	1	1	1	1	1	1	1	1	1	1	1	1	1	1	1	1	1	1	1	1	1	1	1	1	1	1	1	1	1	1	1	1	1	1	1	1
B0585	Netherlands	1977	1965-1992	Bp4360		6	1	1	244	28	3851	4124750	1	1	1	1	1	1	1	1	1	1	1	1	1	1	1	1	1	1	1	1	1	1	1	1	1	1	1	1	1	1	1	1	1	1	1	1	1
B0583	Netherlands	1976	1965-1992	Bp Marga Goy		1	1	1	242	29	3801	4074288	1	1	1	1	1	1	1	1	1	1	1	1	1	0	1	1	0	1	1	1	1	1	1	1	1	1	1	1	1	1	1	1	1	1	1	1	1
B0296	Netherlands	1952	1949-1964	B291		1	1	1	223	30	3835	4107640	1	1	1	1	1	1	1	1	1	1	1	1	1	1	1	1	0	1	1	1	1	1	1	1	1	1	1	1	1	1	1	1	1	1	1	1	1
B1207	Netherlands	1953	1949-1964	Hp478		2	1	7	283	31	3837	4114119	1	1	1	1	1	1	1	0	1	1	1	1	1	1	1	1	1	1	1	1	1	1	1	1	1	1	1	1	1	1	1	1	1	1	1	1	1
B1198	Netherlands	1950	1949-1964	Hp65		2	1	7	282	32	3842	4123193	1	1	1	1	1	1	1	0	1	1	1	1	1	1	1	1	1	1	1	1	1	1	1	1	1	1	1	1	1	1	1	1	1	1	1	1	1
B0496	Netherlands	1950	1949-1964	Hp97		2	1	1	231	33	3841	4123646	1	1	1	1	1	1	1	0	1	0	1	1	1	1	1	1	1	1	1	1	1	1	1	1	1	1	1	1	1	1	1	1	1	1	1	1	1
B0567	Netherlands	1951	1949-1964	Hp346		2	1	7	237	33	3841	4123646	1	1	1	1	1	1	1	0	1	0	1	1	1	1	1	1	1	1	1	1	1	1	1	1	1	1	1	1	1	1	1	1	1	1	1	1	1
B1193	Netherlands	1950	1949-1964	Hp26		2	1	1	281	34	3841	4122738	1	1	1	1	1	1	1	0	1	1	1	1	1	1	1	1	1	1	1	1	1	1	1	1	1	1	1	1	1	1	1	1	1	1	1	1	1
B0006	Netherlands	1950	1949-1964	509		2	1	7	217	35	3844	4126044	1	1	1	1	1	1	1	0	1	1	1	1	1	1	1	1	1	1	1	1	1	1	1	1	1	1	1	1	1	1	1	1	1	1	1	1	1
B0335	Netherlands	1951	1949-1964	Hp356		2	1	1	225	35	3844	4126044	1	1	1	1	1	1	1	0	1	1	1	1	1	1	1	1	1	1	1	1	1	1	1	1	1	1	1	1	1	1	1	1	1	1	1	1	1
B1378	Netherlands	1955	1949-1964	Hp511		2	1	1	294	36	3839	4121874	1	1	1	1	1	1	1	0	1	1	1	1	1	1	1	1	1	1	1	1	1	1	1	1	1	1	1	1	1	1	0	1	1	1	1	1	1
B1384	Netherlands	1957	1949-1964	Hp545		2	1	1	295	36	3839	4121874	1	1	1	1	1	1	1	0	1	1	1	1	1	1	1	1	1	1	1	1	1	1	1	1	1	1	1	1	1	1	0	1	1	1	1	1	1
B3104	Netherlands	2007	1993-2008	1070700025 Bd07/025		3	1	2	343	37	3804	4077279	1	1	1	1	1	1	1	1	1	1	1	1	1	0	1	1	0	1	1	1	1	1	1	0	1	1	1	1	1	1	1	1	1	1	0	1	1
B0792	Netherlands	1996	1993-2008	9600454		3	1	1	264	38	3797	4069780	1	1	1	1	1	1	1	1	1	1	1	1	1	0	1	1	0	1	1	1	1	1	1	1	1	1	1	1	1	1	1	1	1	1	0	1	1
B1873	Netherlands	2000	1993-2008	316		3	1	2	312	38	3797	4069780	1	1	1	1	1	1	1	1	1	1	1	1	1	0	1	1	0	1	1	1	1	1	1	1	1	1	1	1	1	1	1	1	1	1	0	1	1
B1038	Japan	1994	1993-2008	535		3	1	2	277	39	3790	4065504	1	1	1	1	1	1	1	1	1	1	1	1	1	0	1	1	0	1	1	1	1	1	1	1	1	1	1	1	1	1	1	1	1	1	0	0	1
B3254	Sweden	1999	1993-2008	CCUG48375	SR5	3	2	2	380	40	3800	4074180	1	1	1	1	1	1	1	1	1	1	1	1	1	0	1	1	0	1	1	1	1	1	1	1	1	1	1	1	1	1	1	1	1	1	0	1	1
B3174	Kenya	1975	1965-1992	MCN nr 22	AFR5	6	1	1	347		3851	4124750	1	1	1	1	1	1	1	1	1	1	1	1	1	1	1	1	1	1	1	1	1	1	1	1	1	1	1	1	1	1	1	1	1	1	1	1	1
B3175	Kenya	1975	1965-1992	MCN nr 35	SR23	1	1	1	348		3825	4102911	1	1	1	1	1	1	1	1	1	1	1	1	1	0	1	1	0	1	1	1	1	1	1	1	1	1	1	1	1	1	1	1	1	1	1	1	1
B3178	Kenya	1975	1965-1992	MCN nr 2	AFR1	1	1	1	349		3843	4115692	1	1	1	0	1	1	1	1	1	1	1	1	1	1	1	1	0	1	1	1	1	1	1	1	1	1	1	1	1	1	1	1	1	1	1	1	1
B3186	Kenya	1975	1965-1992	MCN 27	FINR9	1	1	1	352		3825	4102911	1	1	1	1	1	1	1	1	1	1	1	1	1	0	1	1	0	1	1	1	1	1	1	1	1	1	1	1	1	1	1	1	1	1	1	1	1
B3188	Kenya	1975	1965-1992	MCN 43	SR23	1	1	1	353		3825	4102911	1	1	1	1	1	1	1	1	1	1	1	1	1	0	1	1	0	1	1	1	1	1	1	1	1	1	1	1	1	1	1	1	1	1	1	1	1
B3189	Kenya	1975	1965-1992	MCN 85	AFR5	6	1	1	354		3851	4124750	1	1	1	1	1	1	1	1	1	1	1	1	1	1	1	1	1	1	1	1	1	1	1	1	1	1	1	1	1	1	1	1	1	1	1	1	1
B3190	Kenya	1975	1965-1992	MCN 86	FINR9	1	1	1	355		3825	4102911	1	1	1	1	1	1	1	1	1	1	1	1	1	0	1	1	0	1	1	1	1	1	1	1	1	1	1	1	1	1	1	1	1	1	1	1	1
B3191	Kenya	1975	1965-1992	MCN 6	FINR9	1	1	1	356		3825	4102911	1	1	1	1	1	1	1	1	1	1	1	1	1	0	1	1	0	1	1	1	1	1	1	1	1	1	1	1	1	1	1	1	1	1	1	1	1
B3194	Kenya	1975	1965-1992	MCN 89	AFR1	1	1	1	357		3843	4115692	1	1	1	0	1	1	1	1	1	1	1	1	1	1	1	1	0	1	1	1	1	1	1	1	1	1	1	1	1	1	1	1	1	1	1	1	1
B3195	Kenya	1975	1965-1992	MCN 92	AFR1	1	1	1	358		3843	4115692	1	1	1	0	1	1	1	1	1	1	1	1	1	1	1	1	0	1	1	1	1	1	1	1	1	1	1	1	1	1	1	1	1	1	1	1	1
B3197	Kenya	1975	1965-1992	MCN 98	AFR5	6	1	1	359		3851	4124750	1	1	1	1	1	1	1	1	1	1	1	1	1	1	1	1	1	1	1	1	1	1	1	1	1	1	1	1	1	1	1	1	1	1	1	1	1
B3200	Kenya	1975	1965-1992	MCN 96	AFR2	1	1	1	360		3829	4101744	1	1	1	0	1	1	1	1	1	1	1	1	1	1	1	1	0	1	1	1	1	1	1	1	1	1	1	1	1	1	1	1	1	1	1	1	1
B3281	Kenya	1975	1965-1992	MCN 28	FINR9	1	1	1	386		3821	4098774	1	1	1	1	1	1	1	1	1	1	1	1	1	0	1	1	0	1	1	1	1	1	1	1	1	1	1	1	1	1	1	1	1	1	1	1	1
B3077	Senegal	1988	1965-1992	SEN937 Senegal (Nr Pam Cassiday; storage A085)	AFR3	1	1	1	333		3820	4097912	1	1	1	1	1	1	1	1	1	1	1	1	1	0	1	1	0	1	1	1	1	1	1	1	1	1	1	1	1	1	1	1	1	1	1	1	1
B3078	Senegal	1990	1965-1992	IS90-31 Senegal (Nr Pam Cassiday storage A090)	AFR7	1	1	1	334		3818	4095801	1	1	1	0	1	1	1	1	1	1	1	1	1	0	1	1	0	1	1	1	1	1	1	1	1	1	1	1	1	1	1	1	1	1	1	1	1
B3079	Senegal	1990	1965-1992	IS90-32 Senegal (Nr Pam Cassiday storage: A091)	SR127	1	1	1	335		3825	4102911	1	1	1	1	1	1	1	1	1	1	1	1	1	0	1	1	0	1	1	1	1	1	1	1	1	1	1	1	1	1	1	1	1	1	1	1	1
B3080	Senegal	1990	1965-1992	IS90-36 Senegal (Nr Pam Cassiday storage: A092)	AFR4	1	1	1	336		3807	4086012	1	1	1	1	1	1	1	1	1	1	1	1	1	0	1	1	0	1	1	1	1	1	1	1	1	1	1	1	1	1	1	1	1	1	1	1	1
B3084	Senegal	1990	1965-1992	232 Senegal (Nr Pam Cassiday storage: A144)	SR127	1	1	1	337		3825	4102911	1	1	1	1	1	1	1	1	1	1	1	1	1	0	1	1	0	1	1	1	1	1	1	1	1	1	1	1	1	1	1	1	1	1	1	1	1
B3086	Senegal	1990	1965-1992	326-3 Senegal (Nr Pam Cassiday storage: A146)	FINR9	1	1	1	338		3825	4102911	1	1	1	1	1	1	1	1	1	1	1	1	1	0	1	1	0	1	1	1	1	1	1	1	1	1	1	1	1	1	1	1	1	1	1	1	1
B3088	Senegal	1992	1965-1992	448 Senegal (Nr Pam Cassiday storage: A153)	SR127	1	1	1	339		3825	4102911	1	1	1	1	1	1	1	1	1	1	1	1	1	0	1	1	0	1	1	1	1	1	1	1	1	1	1	1	1	1	1	1	1	1	1	1	1
B3089	Senegal	1992	1965-1992	450 Senegal (Nr Pam Cassiday storage: A154)	SR127	1	1	1	340		3825	4102911	1	1	1	1	1	1	1	1	1	1	1	1	1	0	1	1	0	1	1	1	1	1	1	1	1	1	1	1	1	1	1	1	1	1	1	1	1
B3091	Senegal	1992	1965-1992	485 Senegal (Nr Pam Cassiday storage: A156)	AFR9	1	1	1	341		3825	4102911	1	1	1	1	1	1	1	1	1	1	1	1	1	0	1	1	0	1	1	1	1	1	1	1	1	1	1	1	1	1	1	1	1	1	1	1	1
B3092	Senegal	1992	1965-1992	486 Senegal (Nr Pam Cassiday storage: A157)	AFR8	1	1	1	342		3825	4102911	1	1	1	1	1	1	1	1	1	1	1	1	1	0	1	1	0	1	1	1	1	1	1	1	1	1	1	1	1	1	1	1	1	1	1	1	1
[truncated: 41 more columns]
