# Supplementary material for: Changes in the genomic content of circulating Bordetella pertussis strains isolated from the Netherlands, Sweden, Japan and Australia: adaptive evolution or drift?
Source: BMC Genomics. 2010 Jan 26;11:64. doi: 10.1186/1471-2164-11-64 (PMC2834637; doi:10.1186/1471-2164-11-64)
Supplement: Additional file 4 — Table S3. Variable genes [file 1471-2164-11-64-S4.XLS]

## Sheet: S1. variable genes
key nr	gene role	gene name
BP0024	Hypothetical proteins	putative racemase (Pseudogene)	(Pseudogene)
BP0025	Hypothetical proteins	conserved hypothetical protein
BP0026	Fatty acid and phospholipid metabolism	putative thiolase
BP0027	Unknown function	MaoC family protein
BP0028	Regulatory functions	putative transcriptional regulator
BP0029	Unclassified	putative enoyl-CoA hydratase
BP0030	Unclassified	conserved hypothetical protein
BP0393	Cell envelope	putative membrane protein (Pseudogene)	(Pseudogene)
BP0394	Transport and binding proteins	putative membrane protein
BP0395	Unclassified	putative exported protein
BP0396	Cell envelope	putative membrane protein
BP0515	Hypothetical proteins	phage-related hypothetical protein
BP0516	Hypothetical proteins	hypothetical protein
BP0538	Energy Metabolism	arginase
BP0539	Amino acid biosynthesis	ornithine aminotransferase
BP0561	Cell envelope	putative exported protein
BP0562	Energy Metabolism	putative exported protein
BP0562	Transport and binding proteins	putative exported protein
BP0563	Regulatory functions	probable LysR-family transcriptional regulator
BP0564	Transport and binding proteins	probable transporter
BP0593	Cell envelope	putative exported protein
BP0612	Cell envelope	putative exported protein
BP0613	Regulatory functions	probable transcriptional regulator
BP0614	Unclassified	putative exported protein (Pseudogene)	(Pseudogene)
BP0615	Unclassified	putative exported protein
BP0616	Central Intermediary metabolism	conserved hypothetical protein
BP0617	Regulatory functions	TetR-family transcriptional regulator
BP0618	Energy Metabolism	dihydrolipoamide dehydrogenase
BP0619	Transport and binding proteins	branched-chain amino acid ABC transporter, ATP-binding protein
BP0620	Transport and binding proteins	branched-chain amino acid ABC transporter, permease protein
BP0621	Unclassified	branched-chain amino acid ABC transporter, permease protein
BP0622	Transport and binding proteins	putative leu/ile/val-binding protein precursor
BP0623	Hypothetical proteins	conserved hypothetical protein (Pseudogene)	(Pseudogene)
BP0624	Fatty acid and phospholipid metabolism	putative substrate-CoA ligase
BP0625	Fatty acid and phospholipid metabolism	probable acyl-CoA dehydrogenase
BP0626	Energy Metabolism	probable 2-oxo acid dehydrogenases acyltransferase (pseudogene)
BP0627	Unclassified	probable enoyl-CoA hydratase/isomerase
BP0628	Central Intermediary metabolism	putative pyruvate dehydrogenase E1 beta subunit
BP0629	Unclassified	putative pyruvate dehydrogenase E1 component, alpha subunit
BP0630	Energy Metabolism	probable transcriptional regulator
BP0631	Unclassified	C-terminal region of a putative enoyl-CoA hydratase/isomerase (Pseudogene)	(Pseudogene)
BP0632	Hypothetical proteins	C-terminus truncated putative pimeloyl-CoA synthetase (Pseudogene)	(Pseudogene)
BP0633	Cell envelope	putative exported protein
BP0634	Fatty acid and phospholipid metabolism	probable acyl-CoA dehydrogenase
BP0635	Unclassified	probable enoyl-CoA hydratase
BP0636	Hypothetical proteins	conserved hypothetical protein
BP0637	Unclassified	conserved hypothetical protein
BP0638	Hypothetical proteins	hypothetical protein
BP0639	Hypothetical proteins	conserved hypothetical protein
BP0640	Fatty acid and phospholipid metabolism	probable acyl-CoA dehydrogenase
BP0641	Cell envelope	putative exported protein
BP0642	Unclassified	conserved hypothetical protein
BP0643	Regulatory functions	LysR-family transcriptional regulator
BP0644	Amino acid biosynthesis	putative dihydrodipicolinate synthase
BP0712	Cell envelope	putative membrane protein
BP0713	Cell envelope	putative membrane protein (Pseudogene)	(Pseudogene)
BP0715	Cell envelope	putative membrane protein (Pseudogene)	(Pseudogene)
BP0731	Central Intermediary metabolism	carboxynorspermidine decarboxylase
BP0732	Amino acid biosynthesis	putative exported protein
BP0733	Unclassified	transposase
BP0734	Hypothetical proteins	hypothetical protein
BP0735	Unknown function	putative exported protein
BP0736	Transport and binding proteins	putative ferric siderophore receptor
BP0737	Unclassified	putative inner membrane sensor for iron transport
BP0738	Hypothetical proteins	ECF-family sigma factor Pseudogene)	(Pseudogene)
BP0775	Unclassified	hypothetical protein
BP0776	Regulatory functions	probable GntR-family transcriptional regulator
BP0777	Central Intermediary metabolism	probable Zinc-binding dehydrogenase
BP0778	Fatty acid and phospholipid metabolism	putative acetyl-CoA synthetase
BP0779	Hypothetical proteins	conserved hypothetical protein
BP0780	Transport and binding proteins	putative membrane protein
BP0781	Unclassified	probable ABC transporter, ATP-binding component
BP0782	Cell envelope	putative exported protein
BP0783	Energy Metabolism	putative dioxygenase
BP0784	Amino acid biosynthesis	putative acetolactate synthase large subunit
BP0785	Transport and binding proteins	putative mechanosensitive channel protein
BP0892	Hypothetical proteins	hypothetical protein
BP0893	Hypothetical proteins	hypothetical protein
BP0894	Energy Metabolism	putative mannose-6-phosphate isomerase
BP0895	Hypothetical proteins	conserved hypothetical protein
BP0896	Hypothetical proteins	hypothetical protein
BP0897	Mobile and extrachromosomal element functions	transposase
BP0898	Energy Metabolism	putative ferredoxin
BP0899	Transport and binding proteins	ABC transporter, ATP-binding protein
BP0910	Unclassified	transposase
BP0911	Unclassified	putative decarboxylase
BP0912	Regulatory functions	LysR-family transcriptional regulator (Pseudogene)	(Pseudogene)
BP0913	Unknown function	putative exported protein
BP0914	Transport and binding proteins	probable inner membrane component of binding-protein-dependent transport system
BP0915	Transport and binding proteins	probable inner membrane component of binding-protein-dependent transport system
BP0916	Unclassified	putative ATP-binding protein of a transporter (Pseudogene)	(Pseudogene)
BP0918	Unclassified	conserved hypothetical protein
BP0919	Energy Metabolism	putative succinate-semialdehyde dehydrogenase [NADP+]
BP0920	Unclassified	putative exported protein
BP0921	transcription	citrate utilization protein B
BP0922	Energy Metabolism	conserved hypothetical protein
BP0923	Hypothetical proteins	conserved hypothetical protein
BP0924	Unclassified	putative transcriptional regulator
BP0925	Unclassified	putative fumarylacetoacetate-family hydrolase
BP0926	Hypothetical proteins	conserved hypothetical protein
BP0927	Cell envelope	putative exported protein
BP0928	Regulatory functions	LysR-type transcriptional regulator
BP0929	Cell envelope	putative membrane protein
BP0930	Fatty acid and phospholipid metabolism	putative CoA ligase
BP0931	Cell envelope	putative exported protein
BP0932	Unclassified	conserved hypothetical protein
BP0933	Hypothetical proteins	conserved hypothetical protein (Pseudogene)	(Pseudogene)
BP0934	Hypothetical proteins	hypothetical protein
BP1094	Transport and binding proteins	high-affinity branched-chain amino acid transport ATP-binding protein
BP1095	Transport and binding proteins	high-affinity branched-chain amino acid transport system permease protein
BP1096	Hypothetical proteins	high-affinity branched-chain amino acid transport system permease protein (Pseudogene)	(Pseudogene)
BP1097	Cell envelope	putative amino acids binding protein
BP1098	Transport and binding proteins	high-affinity branched-chain amino acid transport ATP-binding protein
BP1099	Unclassified	putative long-chain fatty-acid--CoA ligase
BP1100	Unclassified	probable TetR-family transcriptional regulator
BP1135	Unclassified	alpha-ketoglutarate-dependent taurine dioxygenase (Pseudogene)	(Pseudogene)
BP1136	Protein synthesis	ECF-family sigma factor
BP1137	Cell envelope	putative signal transduction protein
BP1138	Transport and binding proteins	putative ferric siderophore receptor
BP1139	Unclassified	putative iron uptake protein
BP1140	Regulatory functions	putative iron uptake protein (Pseudogene)	(Pseudogene)
BP1141	Transport and binding proteins	putative iron uptake protein
BP1158	Energy Metabolism	putative dioxygenase
BP1159	Cell envelope	putative 2-pyrone-4,6-dicarboxylic acid hydrolase
BP1160	Unclassified	putative lipoprotein
BP1161	Cell envelope	putative racemase
BP1162	Regulatory functions	probable LysR-family transcriptional regulator
BP1163	Unclassified	probable short-chain dehydrogenase
BP1164	Cellular Processes	putative membrane protein
BP1165	Unclassified	sodium/solute symporter
BP1166	Unclassified	putative muramoyltetrapeptide carboxypeptidase
BP1167	Unclassified	putative adolase
BP1168	Regulatory functions	LysR-family transcriptional regulator
BP1169	Central Intermediary metabolism	putative oxidoreductase
BP1170	Unclassified	putative exported protein
BP1171	Hypothetical proteins	conserved hypothetical protein
BP1172	Biosynthesis of cofactors, prosthetic groups, and carriers	putative membrane protein (Pseudogene)	(Pseudogene)
BP1174	Hypothetical proteins	hypothetical protein
BP1175	Unknown function	putative exported protein
BP1176	Unclassified	putative succinylglutamate desuccinylase
BP1177	Unclassified	transposase
BP1178	Hypothetical proteins	putative membrane protein
BP1180	Regulatory functions	LysR-family transcriptional regulator
BP1181	Transport and binding proteins	amino acids ABC transporter, ATP-binding protein
BP1182	Unclassified	amino acids ABC transporter, permease protein
BP1183	Unclassified	amino acids ABC transporter, permease protein
BP1184	Unclassified	probable solute-binding protein
BP1185	Amino acid biosynthesis	aspartate aminotransferase
BP1186	Biosynthesis of cofactors, prosthetic groups, and carriers	putative aldolase
BP1188	Hypothetical proteins	hypothetical protein
BP1188A	Hypothetical proteins	hypothetical protein
BP1189	Unclassified	lipoprotein
BP1190	Unclassified	conserved hypothetical protein
BP1191	DNA Metabolism	putative RNA polymerase sigma factor
BP1191	transcription	putative RNA polymerase sigma factor
BP1192	Cell envelope	putative exported protein
BP1193	Unclassified	conserved hypothetical protein
BP1194	Central Intermediary metabolism	conserved hypothetical protein
BP1195	Hypothetical proteins	ferredoxin
BP1196	Cell envelope	putative exported protein
BP1197	Unclassified	transcriptional regulatory protein
BP1198	Protein fate	ATP-dependent protease, ATPase subunit
BP1225	transcription	putative Ecf-type RNA polymerase sigma factor
BP1310	transcription	putative membrane protein (Pseudogene)	(Pseudogene)
BP1311	Cell envelope	putative membrane protein
BP1312	Protein fate	putative metalloprotease (Pseudogene)	(Pseudogene)
BP1313	Protein fate	conserved hypothetical protein
BP1314	Unclassified	putative exported protein
BP1315	Unclassified	universal stress family protein
BP1316	Unclassified	putative membrane protein (Pseudogene)	(Pseudogene)
BP1318	Unclassified	putative membrane protein
BP1319	Regulatory functions	GntR-family transcriptional regulator
BP1320	Hypothetical proteins	conserved hypothetical protein
BP1321	Biosynthesis of cofactors, prosthetic groups, and carriers	pyridoxine kinase
BP1322	Regulatory functions	two-component sensor histidine kinase (Pseudogene)	(Pseudogene)
BP1323	Cell envelope	probable alpha amylase
BP1324	Energy Metabolism	putative 4-alpha-glucanotransferase (pseudogene)	(pseudogene)
BP1326	Energy Metabolism	probable alpha amylase
BP1327	Protein fate	probable glycosyl hydrolase
BP1328	Energy Metabolism	1,4-alpha-glucan branching enzyme
BP1329	Energy Metabolism	alpha-glucosidase
BP1330	Energy Metabolism	putative alpha-amylase (pseudogene)	(pseudogene)
BP1332	Unclassified	transposase
BP1333	Hypothetical proteins	hypothetical protein
BP1334	Protein fate	conserved hypothetical protein
BP1335	Hypothetical proteins	conserved hypothetical protein
BP1337	Unclassified	transposase
BP1338	Cell envelope	putative membrane protein (Pseudogene)	(Pseudogene)
BP1339	Cellular Processes	probable phospholipase
BP1340	Unclassified	conserved hypothetical protein
BP1341	Hypothetical proteins	hypothetical protein (pseudogene)	(pseudogene)
BP1342	Regulatory functions	conserved hypothetical protein
BP1343	Transport and binding proteins	iron utilization protein (Pseudogene)	(Pseudogene)
BP1344	Unclassified	autotransporter
BP1345	Hypothetical proteins	conserved hypothetical protein
BP1346	Regulatory functions	LysR-family transcriptional regulator
BP1347	Unclassified	putative reductase
BP1348	Hypothetical proteins	putative citrate lyase beta chain
BP1349	Regulatory functions	putative GntR-family transcriptional regulator
BP1350	Fatty acid and phospholipid metabolism	putative acetyl-CoA synthetase
BP1351	Unclassified	putative exported protein (pseudogene)	(pseudogene)
BP1352	Hypothetical proteins	conserved hypothetical protein
BP1353	Unclassified	conserved hypothetical protein
BP1354	Unclassified	putative exported protein
BP1355	Energy Metabolism	probable LacI-family transcriptional regulator
BP1356	Amino acid biosynthesis	3-isopropylmalate dehydratase small subunit
BP1357	Amino acid biosynthesis	3-isopropylmalate dehydratase large subunit (Pseudogene)	(Pseudogene)
BP1358	Unclassified	putative exported protein
BP1359	Unclassified	putative mandelate racemase
BP1360	Biosynthesis of cofactors, prosthetic groups, and carriers	putative ketopantoate reductase
BP1334	Protein fate	conserved hypothetical protein
BP1335	Hypothetical proteins	conserved hypothetical protein
BP1492	Hypothetical proteins	hypothetical protein
BP1553	Hypothetical proteins	hypothetical protein
BP1655	Central Intermediary metabolism	putative oxidoreductase
BP1656	Unclassified	transposase
BP1657	Cell envelope	putative exported protein (Pseudogene)	(Pseudogene)
BP1658	Regulatory functions	probable two-component sensor histidine kinase
BP1659	Regulatory functions	response regulatory protein
BP1660	Unclassified	autotransporter
BP1662	Hypothetical proteins	putative DNA-binding protein
BP1663	Hypothetical proteins	conserved hypothetical protein (partial)
BP1664	Central Intermediary metabolism	glutathione S-transferase
BP1665	Energy Metabolism	alpha-ketoglutarate-dependent 2,4-dichlorophenoxyacetate dioxygenase
BP1666	Regulatory functions	probable LysR-family transcriptional regulator
BP1667	Unclassified	putative exported protein
BP1668	Fatty acid and phospholipid metabolism	probable short-chain dehydrogenase
BP1669	Energy Metabolism	lactate dehydrogenase
BP1670	Unclassified	putative hydrolase
BP1671	Fatty acid and phospholipid metabolism	probable short chain dehydrogenase
BP1672	Fatty acid and phospholipid metabolism	3-oxoacyl-[acyl-carrier protein] reductase
BP1673	Unclassified	putative exported protein
BP1674	Regulatory functions	probable LysR-family transcriptional regulator
BP1676	Central Intermediary metabolism	probable sulfatase (Pseudogene)	(Pseudogene)
BP1677	Hypothetical proteins	hypothetical protein (Pseudogene)	(Pseudogene)
BP1679	Regulatory functions	Putative LysR-family transcriptional regulator (Pseudogene)	(Pseudogene)
BP1680	Unclassified	putative NADPH-dependent FMN reductase
BP1681	Cellular Processes	arsenate reductase (Pseudogene)	(Pseudogene)
BP1682	Cell envelope	putative membrane protein
BP1683	Regulatory functions	putative transcriptional regulator
BP1684	Hypothetical proteins	conserved hypothetical protein (Pseudogene)	(Pseudogene)
BP1698	Cell envelope	putative exported protein
BP1736	Cellular Processes	putative exported protein
BP1737	Hypothetical proteins	putative membrane protein
BP1738	Unclassified	conserved hypothetical protein
BP1739	Unclassified	cyanphycin synthetase
BP1740	Unclassified	cyanophycin synthetase
BP1741	Transport and binding proteins	putative ABC transporter (Pseudogene)	(Pseudogene)
BP1743	Hypothetical proteins	hypothetical protein
BP1744	Unknown function	conserved hypothetical protein
BP1745	Unclassified	putative exported protein
BP1746	Protein fate	putative peptidoglycan-binding protein
BP1747	Hypothetical proteins	conserved hypothetical protein
BP1756	Purines, pyrimidines, nucleosides, and nucleotides	conserved hypothetical protein
BP1948	Transport and binding proteins	branched-chain amino acid-binding protein
BP1949	Transport and binding proteins	putative permease component of branched-chain amino acid transport system
BP1950	Transport and binding proteins	putative ATP-binding component of branched-chain amino acid ABC transporter
BP1951	Transport and binding proteins	putative ATP-binding component of ABC transporter
BP1952	Energy Metabolism	putative cytochrome (Pseudogene)	(Pseudogene)
BP1953	Unclassified	probable oxidoreductase
BP1954	Energy Metabolism	putative monooxygenase
BP1955	Unclassified	maleate cis-trans isomerase
BP1956	Central Intermediary metabolism	probable alpha/beta hydrolase (Pseudogene)	(Pseudogene)
BP1957	Hypothetical proteins	conserved hypothetical protein
BP1958	Biosynthesis of cofactors, prosthetic groups, and carriers	putative isochorismatase
BP1959	Mobile and extrachromosomal element functions	transposase for IS1663
BP1960	Energy Metabolism	probable aldehyde dehydrogenase (Pseudogene)	(Pseudogene)
BP1961	Energy Metabolism	putative flavocytochrome
BP1962	Unclassified	putative ferrisiderophore receptor
BP1963	Regulatory functions	putative transcriptional regulator (Pseudogene)	(Pseudogene)
BP1965	Unknown function	putative exported protein
BP1966	Unclassified	putative sulfatase (Pseudogene)	(Pseudogene)
BP2019	Cell envelope	putative lipoprotein
BP2020	Hypothetical proteins	hypothetical protein
BP2021	Energy Metabolism	putative aconitate hydratase
BP2022	DNA Metabolism	putative exonuclease
BP2023	Unclassified	conserved hypothetical protein
BP2024	Cellular Processes	conserved hypothetical protein
BP2025	Unclassified	conserved hypothetical protein
BP2026	Energy Metabolism	putative integral membrane protein
BP2026	Regulatory functions	putative integral membrane protein
BP2027	Cell envelope	putative integral membrane protein
BP2028	Unclassified	putative exported protein
BP2029	Unclassified	transposase
BP2029A	Hypothetical proteins	putative membrane protein (pseudogene)	(pseudogene)
BP2030	Regulatory functions	putative LysR-family transcriptional activator
BP2031	Cell envelope	putative acyl-CoA transferase
BP2032	Unclassified	putative transmembrane transport protein (pseudogene)	(pseudogene)
BP2034	Cellular Processes	putative LysR-family transcriptional regulator
BP2122	Transport and binding proteins	putative membrane protein (pseudogene)	(pseudogene)
BP2123	Amino acid biosynthesis	phospho-2-dehydro-3-deoxyheptonate aldolase, Phe-sensitive (pseudogene)	(pseudogene)
BP2133	cell envelope	putative transmembrane efflux protein
BP2134	Unclassified	conserved hypothetical protein
BP2136	Central Intermediary metabolism	putative acetyltransferase (pseudogene)	(pseudogene)
BP2137	Unclassified	transposase
BP2138	Protein fate	putative ABC-transporter membrane-spanning ATP-binding component
BP2139	Unclassified	putative lipoprotein
BP2167	Transport and binding proteins	putative integral membrane protein
BP2169	Cell envelope	probable cytochrome C oxidase subunit (Pseudogene)	(Pseudogene)
BP2170	Energy Metabolism	probable cytochrome C oxidase subunit
BP2171	Energy Metabolism	putative cytochrome C oxidase subunit (periplasmic protein)
BP2172	Energy Metabolism	putative cytochrome C oxidase subunit
BP2173	Cell envelope	putative ferredoxin
BP2174	Unclassified	putative lipoprotein
BP2175	Cell envelope	putative inner membrane protein
BP2176	Cell envelope	putative inner membrane protein
BP2177	Unknown function	conserved hypothetical protein
BP2178	Transport and binding proteins	putative ABC transporter, ATP-binding subunit
BP2179	Transport and binding proteins	putative ABC transporter inner membrane subunit
BP2180	Transport and binding proteins	conserved hypothetical protein
BP2272	Unclassified	transposase
BP2274	Transport and binding proteins	putative periplasmic protein
BP2478	Cell envelope	putative membrane transport protein
BP2479	Cell envelope	putative integral membrane protein
BP2480	Transport and binding proteins	potassium-transporting ATPase A chain
BP2481	Unclassified	potassium-transporting ATPase B chain
BP2482	Transport and binding proteins	potassium-transporting ATPase C chain
BP2483	Hypothetical proteins	Two component sensor protein
BP2484	Unclassified	two component system transcriptional regulatory protein
BP2485	Unclassified	transposase
BP2486	Cell envelope	putative exported protein
BP2519	Protein fate	putative dipeptidase
BP2520	Unclassified	putative LysR-family regulatory protein
BP2521	Unclassified	putative dehydrogenase
BP2522	Biosynthesis of cofactors, prosthetic groups, and carriers	FolD bifunctional protein [includes: methylenetetrahydrofolate dehydrogenase and methylenetetrahydrofolate cyclohydrolase]
BP2523	Unknown function	putative exported protein
BP2627	Unclassified	autotransporter (pseudogene)	(pseudogene)
BP2629	Unclassified	conserved hypothetical protein (pseudogene)	(pseudogene)
BP2775	Unclassified	putative exported protein (pseudogene)	(pseudogene)
BP2776	Unclassified	transposase
BP2779	Amino acid biosynthesis	putative dihydroxy-acid dehydratase (pseudogene)	(pseudogene)
BP2780	Unclassified	putative malate dehydrogenase
BP2822	Cellular Processes	conserved hypothetical protein
BP2823	Unclassified	conserved hypothetical protein
BP2824	Unclassified	conserved hypothetical protein
BP2825	Regulatory functions	putative GntR-family transcriptional regulatory protein
BP2826	Unclassified	putative exported protein
BP2827	Hypothetical proteins	hypothetical protein
BP2828	Hypothetical proteins	conserved hypothetical protein (pseudogene)	(pseudogene)
BP2830	Transport and binding proteins	putative ABC transport protein, inner mebrane component
BP2831	Unclassified	ABC transport protein, inner membrane component
BP2832	Transport and binding proteins	ABC transport protein, ATP-binding component
BP2833	Cell envelope	putative membrane protein (pseudogene)	(pseudogene)
BP2834	Unclassified	transposase (Pseudogene)	(Pseudogene)
BP2835	Transport and binding proteins	ABC transport protein, Solute-binding component
BP2836	DNA Metabolism	putative DNA-binding protein
BP2837	Regulatory functions	putative MerR-family transcriptional regulator
BP2838	DNA Metabolism	putative hydrolase
BP2839	Cell envelope	exported protein, conserved
BP2840	Unclassified	putative TetR-family transcriptional regulator
BP2841	Central Intermediary metabolism	putative short-chain dehydrogenase
BP2842	Hypothetical proteins	hypothetical protein (pseudogene)
BP2842A	Unknown function	transposase (pseudogene)
BP2843	Hypothetical proteins	putative exported protein (pseudogene)
BP3092	Unknown function	putative phospholipase D protein
BP3093	Transport and binding proteins	molybdenum transport ATP-binding protein
BP3094	Unclassified	molybdenum transport system permease protein
BP3095	Transport and binding proteins	molybdate-binding periplasmic protein precursor
BP3096	Central Intermediary metabolism	putative hydrolase
BP3097	Hypothetical proteins	conserved hypothetical protein
BP3098	Hypothetical proteins	hypothetical protein
BP3099	Cell envelope	putative exported protein
BP3100	Cell envelope	putative membrane protein
BP3101	Transport and binding proteins	putative TonB-dependent receptor (Pseudogene)	(Pseudogene)
BP3102	Regulatory functions	putative regulatory protein
BP3103	Unclassified	transposase
BP3104	Transport and binding proteins	N-terminal region of a putative membrane protein (Pseudogene)	(Pseudogene)
BP3105	Transport and binding proteins	putative molybdate-binding periplasmic protein
BP3106	Unclassified	putative exported protein
BP3107	Biosynthesis of cofactors, prosthetic groups, and carriers	putative gamma-glutamyltranspeptidase
BP3108	Unknown function	conserved hypothetical protein
BP3109	Unclassified	conserved hypothetical protein
BP3110	Regulatory functions	probable MerR-family transcriptional regulator
BP3111	Unclassified	transposase
BP3112	Hypothetical proteins	putative integrase (Pseudogene)	(Pseudogene)
BP3113	Hypothetical proteins	putative DNA helicase (Pseudogene)	(Pseudogene)
BP3188	Unclassified	conserved hypothetical protein
BP3189	Energy Metabolism	putative coenzyme A ligase
BP3190	Unclassified	TetR-family transcriptional regulator
BP3191	Unclassified	putative acyl-CoA dehyrdogenase
BP3192	Transport And binding protiens	putative ABC transporter permease protein
BP3193	Transport And binding protiens	putative ABC transpoter permease protein
BP3194	Transport And binding protiens	putative ABC transporter ATP-binding protein
BP3195	Transport And binding protiens	putative ABC transporter ATP-binding protein
BP3196	Transport And binding protiens	putative amino acid binding precursor protein
BP3197	Energy Metabolism	probable short-chain dehydrogenase (Pseudogene)	(Pseudogene)
BP3198	Unclassified	enoyl-CoA hydratase/isomerase
BP3199	Unclassified	conserved hypothetical protein
BP3200	Hypothetical proteins	putative thiolase (Pseudogene)	(Pseudogene)
BP3201	Central Intermediary metabolism	putative hydratase
BP3202	Hypothetical proteins	conserved hypothetical protein
BP3314	Unclassified	putative blue copper protein
BP3315	Unclassified	copper resitance protein
BP3316	Cellular Processes	copper resistance protein
BP3317	Unclassified	putative enoyl-CoA hydratase/isomerase
BP3318	Hypothetical proteins	conserved hypothetical protein (Pseudogene)	(Pseudogene)
BP3318	Hypothetical proteins	conserved hypothetical protein (Pseudogene)	(Pseudogene)
BP3319	Unclassified	putative IclR-family transcriptional regulator
BP3320	Hypothetical proteins	conserved hypothetical protein
BP3321	Unclassified	putative amidase
BP3322	Transport And binding protiens	putative binding-protein-dependent transport protein
BP3356	Cell envelope	putative phage lysozyme
BP3357	Hypothetical proteins	phage-related conserved hypothetical protein
BP3358	Hypothetical proteins	phage-related hypothetical protein
BP3359	Hypothetical proteins	phage-related hypothetical protein
BP3362	Hypothetical proteins	phage-related conserved hypothetical protein
BP3363	Hypothetical proteins	phage-related conserved hypothetical protein
BP3364	Hypothetical proteins	phage-related conserved hypothetical protein
BP3365	Hypothetical proteins	phage-related conserved hypothetical protein
BP3366	Protein fate	putative phage tail protein
BP3367	Hypothetical proteins	phage-related conserved hypothetical protein
BP3368	Hypothetical proteins	phage-related conserved hypothetical protein
BP3369	Hypothetical proteins	phage-related conserved hypothetical protein
BP3370	Hypothetical proteins	phage-related conserved hypothetical protein
BP3371	Hypothetical proteins	phage-related conserved hypothetical protein
BP3372	Hypothetical proteins	phage-related hypothetical protein
BP3373	Hypothetical proteins	phage-related conserved hypothetical protein
BP3374	Hypothetical proteins	phage-related hypothetical protein
BP3375	Hypothetical proteins	phage-related conserved hypothetical protein
BP3376	Unclassified	phage-related hypothetical protein
BP3477	Transport and binding proteins	binding-protein-dependent transport systems inner membrane component
BP3701	Cell envelope	putative exported protein
BP3702	Unclassified	GntR-family transcriptional regulator
BP3703	Transport and binding proteins	putative transport system permease protein
BP3704	Transport and binding proteins	putative transport system periplasmic protein
BP3705	Transport and binding proteins	ABC transporter ATP-binding protein
BP3706	Unclassified	putative enoyl-CoA hydratase/isomerase family protein
BP3707	Unclassified	putative exported protein
BP3708	Central Intermediary metabolism	putative zinc-binding dehydrogenase
BP3709	Unclassified	putative racemase
BP3710	Regulatory functions	TetR-family transcriptional regulator
BP3711	Central Intermediary metabolism	NADH pyrophosphatase
BP3712	Energy Metabolism	putative oxidoreductase
BP3713	Central Intermediary metabolism	putative amidase
BP3714	Unclassified	putative zinc-binding dehydrogenases
BP3715	Regulatory functions	LysR-family transcriptional regulator
BP3716	Unclassified	putative exported protein
BP3717	Hypothetical proteins	conserved hypothetical protein
BP3718	Transport and binding proteins	branched-chain amino acid transport ATP-binding protein
BP3719	Transport and binding proteins	branched-chain amino acid transport system permease
BP3720	Transport and binding proteins	branched-chain amino acid transport system permease
BP3721	Hypothetical proteins	hypothetical protein
BP3722	Unclassified	iron-sulphur protein
BP3723	Hypothetical proteins	hypothetical protein
BP3807	Amino acid biosynthesis	arginine biosynthesis bifunctional protein
BP3808	Energy Metabolism	conserved hypothetical protein
BP3809	Cellular Processes	conserved hypothetical protein
BP3840	Unclassified	conserved hypothetical protein (pseudogene)	(pseudogene)
BP3841	Unclassified	CAIB/BAIF family protein
BP3842	Unclassified	hypothetical protein
BP3843	Cell envelope	putative lipoprotein
BP3844	Hypothetical proteins	putative enoyl-CoA hydratase/isomerase
BP3845	Central Intermediary metabolism	nitroreductase family protein
BP3846	Unclassified	TetR family transcriptional regulator
BP3847	Energy Metabolism	putative hydroxymethylglutaryl-CoA lyase
BP3848	Unclassified	putative enoyl-CoA hydratase/isomerase
BP3849	Unclassified	conserved hypothetical protein
BP3850	Unclassified	putative lipoprotein (pseudogene)	(pseudogene)
BPP0474	Unclassified	putative exported protein
BPP0511	Hypothetical proteins	putative transcriptional regulator
BPP0512	Energy Metabolism	putative dioxygenase subunit
BPP0529	Unclassified	putative exported protein
BPP0530	Hypothetical proteins	hypothetical protein
BPP0531	Unclassified	conserved hypothetical protein
BPP0532	Unclassified	putative sulfurtransferase
BPP0533	Transport and binding proteins	LysR family regulatory protein
BPP0534	Amino acid biosynthesis	thiamine pyrophosphate enzyme
BPP0535	Hypothetical proteins	conserved hypothetical protein (pseudogene)	(pseudogene)
BPP0536	Unclassified	enoyl-CoA hydratase/isomerase family protein
BPP0822	Unclassified	autotransporter
BPP0823	Regulatory functions	putative regulatory protein
BPP0824	Unclassified	putative exported protein
BPP0825	Regulatory functions	putative TetR-family transcriptional regulator
BPP0826	Hypothetical proteins	putative membrane protein
BPP0827	Transport and binding proteins	putative membrane protein
BPP0931	Regulatory functions	putative GntR-family transcriptional regulator
BPP0933	Regulatory functions	putative amidase
BPP0934	Unclassified	conserved hypothetical protein
BPP0935	Fatty acid and phospholipid metabolism	putative enoyl-CoA hydratase
BPP0936	Hypothetical proteins	putative exported protein
BPP0937	Unclassified	putative inner membrane component of binding-protein-dependent transport system
BPP0938	Transport and binding proteins	probable ATP-binding component of ABC transporter
BPP0939	Energy Metabolism	conserved hypothetical protein
BPP0940	Transport and binding proteins	probable short chain dehydrogenase
BPP0941	Regulatory functions	putative transcriptional regulator
BPP0942	Transport and binding proteins	putative branched-chain amino acid-binding protein
BPP0943	Regulatory functions	conserved hypothetical protein
BPP0944	Central Intermediary metabolism	acetyl-CoA synthetase
BPP0945	Transcription	conserved hypothetical protein
BPP0946	Transport and binding proteins	probable permease component of branched-chain amino acid transporter
BPP0947	Transport and binding proteins	probable permease component of branched-chain amino acid transporter
BPP0948	Unclassified	high-affinity branched-chain amino acid transport ATP-binding protein
BPP0949	Transport and binding proteins	high-affinity branched-chain amino acid transport ATP-binding protein
BPP0950	Regulatory functions	putative NADH:flavin oxidoreductase
BPP2338	Fatty acid and phospholipid metabolism	long-chain-fatty-acid--CoA ligase
BPP2339	Hypothetical proteins	Conserved hypothetical protein
BPP2340	Fatty acid and phospholipid metabolism	putative acetyl-CoA acyltransferase (thiolase) protein
BPP2341	Fatty acid and phospholipid metabolism	Putative 3-hydroxyacyl-CoA dehydrogenase oxidoreductase
BPP2342	Cell envelope	Putative fatty acid transport system, membrane protein (pseudogene)	(pseudogene)
BPP2343	Fatty acid and phospholipid metabolism	Putative enoyl-CoA hydratasee
BPP2344	Hypothetical proteins	Putative thiolase
BPP2345	Fatty acid and phospholipid metabolism	Putative acyl-CoA dehydrogenase
BPP2346	Hypothetical proteins	Putative TetR-family regulatory protein (Pseudogene)	(Pseudogene)
BPP2347	Regulatory functions	Putative luxR-family regulatory protein
BPP4293	Energy Metabolism	thioredoxin reductase
BPP4294	Regulatory functions	putative IclR-family transcriptional regulator
BPP4295	Unclassified	conserved hypothetical protein
BPP4296	Hypothetical proteins	hypothetical protein
BPP4297	Unclassified	putative dehydratase/racemase
BPP4298	Unclassified	putative lipoprotein
BPP4299	Unclassified	putative dehydratase/racemase
BPP4300	Energy Metabolism	putative glutaredoxin
BPP4301	Unknown function	putative reductase
