# Supplementary material for: Changes in the genomic content of circulating Bordetella pertussis strains isolated from the Netherlands, Sweden, Japan and Australia: adaptive evolution or drift?
Source: BMC Genomics. 2010 Jan 26;11:64. doi: 10.1186/1471-2164-11-64 (PMC2834637; doi:10.1186/1471-2164-11-64)
Supplement: Additional file 5 — Table S4. RDs [file 1471-2164-11-64-S5.XLS]

## Sheet: Sheet1
BP number	Percentage of presence	No. of genes	Size (kb)	RD found by only by others	RDs confirmed by PCR or also found by others
BP0024-30	0.994048	7	6.2
BP0393-96	0.994048	4	3
BP0502-14	1	13	7.4	x	x
BP0515-16	0.928571	2	2.1
BP0538-39	0.994048	2	2.2
BP0561-64	0.994048	4	3.2
BP0593	0.946429	1	1		x
BP0612-44	0.982143	33	34.9
BP0712-15	0.982143	3	2.9
BP0731-8	0.994048	8	8.5
BP0775-85	0.994048	11	12.2
BP0892-99	0.988095	8	5.9
BP0910-34	0.160714	24	24		x
BP1094-1100	0.994048	7	7.1		x
BP1131-34	1	3	3.2	x	x
BP1135-41	0.10119	7	8.6		x
BP1158-76	0.934524	18	18.7		x
BP1177-98	0.994048	21	18.8
BP1225	0.958333	1	0.6		x
BP1269-76	0.994048	8	6.4		x
BP1310-60	0.994048	47	59
BP1334-5	0.994048	1	1.9
BP1492	0.994048	1	1.1		x
BP1553	0.982143	1	0.2		x
BP1638-9	1	2	2.5	x	x
BP1655-62	0.994048	7	25.6		x
BP1663-1674	0.994048	12	10.8		x
BP1676-7	0.988095	2	1.8		x
BP1679-84	0.988095	6	4.6
BP1698	0.946429	1	0.5
BP1736-47	0.988095	11	13.2
BP1756	0.994048	1	1.3		x
BP1948-66	0.755952	18	23.7		x
BP2019-34	0.994048	15	13.7		x
BP2088-2103	1	16	17.7	x	x
BP2122-3	0.994048	2	3.1		x
BP2133-4	0.97619	2	1.8		x
BP2136	0.922619	1	0.4		x
BP2137-9	0.952381	3	3.6		x
BP2167-80	0.946429	13	10.8
BP2272-4	0.994048	2	2.5		x
BP2478-86	0.994048	9	13.5
BP2517-8	1	1	1.5	x	x
BP2519-23	0.97619	4	5		x
BP2627-9	0.940476	2	3.5		x
BP2670-1	1	2	2.4	x	x
BP2775-80	0.994048	4	4.9		x
BP2822-39	0.988095	17	16.9		x
BP2840-3	0.994048	4	4.1		x
BP2921-4	1	4	4.8	x	x
BP3092-3103	0.994048	12	17.7
BP3104-9	0.922619	7	7		x
BP3110	0.91	1	0.8		x
BP3112-3	0.958333	3	1.7		x
BP3188-3202	0.982143	15	14.2
BP3314-22	0.910714	9	9.4		x
BP3351-61	1	10	4.8	x	x
BP3362-76	0.994048	15	12.1		x
BP3377-90	1	13	10.5	x
BP3477	0.982143	1	0.5		x
BP3701-23	0.994048	23	23.5
BP3807-9	0.994048	2	3.2		x
BP3840-50	0.988095	11	10.7		x
BP3851-61	1	11	11.6	x	x
BPP0474	0.986301	1	1		x
BPP0511-12	0.0595238	2	2		x
BPP0529-36	0.994048	8	10.5		x
BPP0822-24	0.85119	3	7.4		x
BPP0825-27	0.857143	3	3.3		x
BPP0931	0.982143	1	0.7		x
BPP0933-42	0.988095	10	10.4		x
BPP0945-50	0.988095	8	4.8		x
BPP2338-47	0.0595238	10	13.8		x
BPP4293-4301	0.994048	9	9.1		x
