# Supplementary material for: Changes in the genomic content of circulating Bordetella pertussis strains isolated from the Netherlands, Sweden, Japan and Australia: adaptive evolution or drift?
Source: BMC Genomics. 2010 Jan 26;11:64. doi: 10.1186/1471-2164-11-64 (PMC2834637; doi:10.1186/1471-2164-11-64)
Supplement: Additional file 6 — Table S5. Missing genes by others [file 1471-2164-11-64-S6.XLS]

## Sheet: S3. Missing genes by others
BP number	gene role	gene name
BP0502	Mobile and extrachromosomal element functions	integrase
BP0503	Hypothetical proteins	phage-related conserved hypothetical protein
BP0504	Hypothetical proteins	phage-related hypothetical protein
BP0505	Hypothetical proteins	phage-related conserved hypothetical protein
BP0506	Hypothetical proteins	phage-related hypothetical protein
BP0507	Hypothetical proteins	hypothetical protein
BP0508	DNA Metabolism	phage-related exonuclease
BP0509	DNA Metabolism	phage-related DNA recombination protein
BP0510	Hypothetical proteins	phage-related putative membrane protein
BP0511	Hypothetical proteins	phage-related hypothetical protein
BP0512	Hypothetical proteins	phage-related hypothetical protein (pseudogene)	(pseudogene)
BP0513	Hypothetical proteins	phage-related hypothetical protein
BP0514	Unclassified	transposase
BP1131	Unclassified	putattive exported protein
BP1132	Fatty acid and phospholipid metabolism	probable short-chain dehydrogenase
BP1134	Unclassified	transposase
BP1638	Unclassified	conserved hypothetical protein
BP1639	Hypothetical proteins	putative exported protein
BP2088	Transport and binding proteins	putative ABC-transporter permease component (pseudogene)	(pseudogene)
BP2089	Transport and binding proteins	putative ABC-transporter permease component
BP2090	Unclassified	putative ABC-transporter substrate-binding protein
BP2091	Energy Metabolism	putative dioxygenase hydroxylase component
BP2092	Energy Metabolism	putative dioxygenase component
BP2093	Fatty acid and phospholipid metabolism	enoyl-CoA hydratase/isomerase-like protein
BP2094	Energy Metabolism	putative 3-oxoacyl-CoA or-ACP reductase
BP2095	Energy Metabolism	putative ferredoxin
BP2096	Unclassified	putative fatty-acyl-CoA racemase
BP2097	Fatty acid and phospholipid metabolism	putative esterase
BP2098	Biosynthesis of cofactors, prosthetic groups, and carriers	putative acyl-CoA ligase
BP2099	Regulatory functions	putative thiolase
BP2100	Hypothetical proteins	conserved hypothetical protein
BP2101	Hypothetical proteins	hypothetical protein (pseudogene)	(pseudogene)
BP2102	Regulatory functions	putative lysR-family transcriptional regulator
BP2103	Cell envelope	putative exported protein
BP2517	Hypothetical proteins	sarcosine oxidase delta subunit
BP2670	Transport and binding proteins	putative membrane permease
BP2671	Transport and binding proteins	putative exported protein
BP2921	Cell envelope	putative exported protein
BP2922	Transport and binding proteins	putative TonB-dependent receptor
BP2923	Cell envelope	putative lipoprotein
BP2924	Cell envelope	putative exported protein
BP3351	Hypothetical proteins	N-terminal region of a two component sensor kinase (partial)
BP3352	Mobile and extrachromosomal element functions	phage-related conserved hypothetical protein
BP3352	Regulatory funcions	phage-related conserved hypothetical protein
BP3352	Mobile and extrachromosomal element functions	phage-related conserved hypothetical protein
BP3353	Hypothetical proteins	putative phage-related hypothetical protein (partial)
BP3354	Hypothetical proteins	phage-related hypothetical protein
BP3355	Hypothetical proteins	phage-related conserved hypothetical protein
BP3356	cell envelope	putative phage lysozyme
BP3357	Hypothetical proteins	phage-related conserved hypothetical protein
BP3358	Hypothetical proteins	phage-related hypothetical protein
BP3359	Hypothetical proteins	phage-related hypothetical protein
BP3361	Hypothetical proteins	phage-related hypothetical protein
BP3378	Unclassified	transposase (Pseudogene)	(Pseudogene)
BP3379	Hypothetical proteins	phage-related conserved hypothetical protein (pseudogene)	(pseudogene)
BP3380	Hypothetical proteins	phage-related hypothetical protein
BP3381	Hypothetical proteins	phage-related hypothetical protein
BP3382	Hypothetical proteins	phage-related conserved hypothetical protein
BP3383	Hypothetical proteins	phage-related conserved hypothetical protein
BP3384	Mobile and extrachromosomal element functions	putative phage terminase
BP3385	Hypothetical proteins	phage-related conserved hypothetical protein
BP3386	Unclassified	transposase
BP3387	Hypothetical proteins	phage-related hypothetical protein (pseudogene)	(pseudogene)
BP3388	Hypothetical proteins	phage-related putative membrane protein
BP3389	Hypothetical proteins	phage-related hypothetical protein
BP3390	Regulatory functions	putative phage repressor protein
BP3851	Unclassified	transposase
BP3853	Unclassified	ABC transporter permease protein
BP3854	Transport and binding proteins	ABC transporter ATP-binding protein
BP3855	Transport and binding proteins	putative periplasmic protein
BP3856	Energy Metabolism	putative taurine catabolism dioxygenase
BP3857	Central Intermediary metabolism	putative hydrolase
BP3858	Transport and binding proteins	putative transport ATP-binding protein
BP3859	Transport and binding proteins	putative transport system ATP-binding protein
BP3860	Cell envelope	putative transport system permease protein
BP3861	Cell envelope	putative transport system permease protein
