# Supplementary material for: Changes in the genomic content of circulating Bordetella pertussis strains isolated from the Netherlands, Sweden, Japan and Australia: adaptive evolution or drift?
Source: BMC Genomics. 2010 Jan 26;11:64. doi: 10.1186/1471-2164-11-64 (PMC2834637; doi:10.1186/1471-2164-11-64)
Supplement: Additional file 7 — Table S6. Core genes [file 1471-2164-11-64-S7.XLS]

## Sheet: S4. core genes
Gene nr	Gene Symbol	Common Name
BP0001	gidA	glucose inhibited division protein A
BP0002	gidB	glucose inhibited division protein B
BP0003	parA	ParA family protein
BP0004		Putative acetyltransferase, GnaT family
BP0005	parB	probable chromosome partitioning protein ParB
BP0006	ansB	L-asparaginase II precursor (pseudogene)
BP0007	tufA	elongation factor Tu
BP0008	secE	preprotein translocase SecE subunit
BP0009	nusG	transcription antitermination protein NusG
BP0010	rplK	50S ribosomal protein L11
BP0011	rplA	50S ribosomal protein L1
BP0013	rplJ	50S ribosomal protein L10
BP0014	rplL	50S ribosomal protein L7/L12
BP0015	rpoB	DNA-directed RNA polymerase beta chain
BP0016	rpoC	DNA-directed RNA polymerase beta chain
BP0017		putative lipoprotein
BP0018		putative membrane protein
BP0019		probable two-component sensor protein (Pseudogene)
BP0020		putative peptidoglycan binding protein
BP0021		probable two-component response regulator (Pseudogene)
BP0022		Two-component response regulator
BP0023		transposase
BP0031		transposase
BP0032		probable transporter
BP0033	glyQ	glycyl-tRNA synthetase alpha chain
BP0034	glyS	glycyl-tRNA synthetase beta chain
BP0035		putative haloacid dehalogenase-like hydrolase
BP0036		probable acyltransferase
BP0037		conserved hypothetical protein
BP0038	gloA	lactoylglutathione lyase
BP0039		peptide deformylase
BP0040		C-terminal region of a putative oxidoreductase (Pseudogene)
BP0041		transposase
BP0042		putative lipase (Pseudogene)
BP0043		putative exported protein
BP0044		transcriptional regulator
BP0045		putative membrane protein
BP0046		probable malate/L-lactate dehydrogenase (Pseudogene)
BP0047	metX	homoserine O-acetyltransferase
BP0048		conserved hypothetical protein
BP0049		transposase
BP0050	ampG	putative integral membrane signal transducer protein
BP0051		outer membrane porin protein precursor (Pseudogene)
BP0053		putative aspartate/glutamate racemase
BP0054	gltL	glutamate/aspartate transport ATP-binding protein (pseudogene)
BP0055	gltK	glutamate/aspartate transport system permease protein
BP0056	gltJ	glutamate/aspartate transport system permease protein
BP0057		amino-acid ABC transporter binding protein precursor
BP0058		transposase
BP0059		regulatory protein (Pseudogene)
BP0060		conserved hypothetical protein
BP0061		putative DNA-binding protein
BP0062		hypothetical protein
BP0063A		putative transposase (partial)
BP0063		conserved hypothetical protein
BP0064		conserved hypothetical protein
BP0065		putative ferredoxin
BP0066		oxidoreductase
BP0067		integral membrane protein
BP0068		putative membrane protein (pseudogene)
BP0069		putative exported protein
BP0070		putative hydroxylase beta subunit (Pseudogene)
BP0071		transposase
BP0072		transposase
BP0073		transposase (pseudogene)
BP0074	htpG	heat shock protein
BP0075		probable glutathione S-transferase
BP0076	ampD	N-acetylmuramoyl-L-alanine amidase
BP0077		putative exported protein
BP0078		putative membrane protein
BP0079	ffh	signal recognition particle protein
BP0080		transposase
BP0081		transposase for IS1002 (pseudogene)
BP0082	bplL	lipopolysaccharide biosynthesis protein
BP0083	bplJ	putative integral membrane protein (Pseudogene)
BP0085	bplI	lipopolysaccharide biosynthesis protein
BP0086	bplH	putative glycosyl transferase
BP0087	bplG	probable sugar transferase
BP0088	bplF	lipopolysaccharide biosynthesis protein
BP0089	bplE	probable glycosyl transferase
BP0090	bplD	UDP-N-acetylglucosamine 2-epimerase
BP0091	bplC	lipopolysaccharide biosynthesis protein
BP0092	bplB	probable acetyltransferase
BP0093	bplA	probable oxidoreductase
BP0094	rfaC	probable heptosyltransferase
BP0095	kdtA	3-deoxy-D-manno-octulosonic-acid transferase
BP0096		putative exported protein
BP0097	baf	Bvg accessory factor
BP0098	birA	putative biotin protein ligase
BP0099		putative integral membrane protein
BP0100		probable ATP-binding component of ABC transporter
BP0101		putative exported protein (Pseudogene)
BP0101A		putative exported protein
BP0101B		conserved hypothetical protein
BP0102		putative penicillin-binding protein precursor
BP0103		probable class IV aminotransferase
BP0104		conserved hypothetical protein
BP0105	lipB	lipoate-protein ligase B
BP0106	lipA	lipoic acid synthetase
BP0107	rfbC	dTDP-4-dehydrorhamnose 3,5-epimerase
BP0108	rfbD	dTDP-4-dehydrorhamnose reductase
BP0109	rfbB	dTDP-glucose 4,6-dehydratase
BP0110		transposase
BP0111		putative membrane protein (pseudogene)
BP0112	metC	cystathionine beta-lyase
BP0113	dsbA	thiol:disulfide interchange protein DsbA precursor
BP0114		putative exported protein
BP0115	argS	arginyl-tRNA synthetase
BP0116		conserved hypothetical protein
BP0117		hypothetical protein
BP0118		transposase for IS1663
BP0119		inner membrane component of binding-protein-dependent transport system
BP0120		inner membrane component of binding-protein-dependent transport system
BP0121		probable extracellular solute-binding protein
BP0122		sugar ABC transporter, ATP-binding protein
BP0123		putative cAMP phosphodiesterase
BP0124		transposase
BP0125		probable ABC transporter, ATP-binding protein (Pseudogene)
BP0126		ABC transporter, permease protein
BP0127		probable Binding-protein-dependent transport system, permease protein (Pseudogene)
BP0128		probable periplasmic solute-binding protein
BP0129		probable LacI-family transcriptional regulator (Pseudogene)
BP0130		amidase
BP0131	leuA	2-isopropylmalate synthase
BP0132		putative membrane protein
BP0133	rpoN	RNA polymerase sigma-54 factor
BP0134		putative bacterioferritin-associated ferredoxin
BP0135		probable LysR-family transcriptional regulator
BP0136		putative integral membrane protein (Pseudogene)
BP0137		transposase
BP0138		C-terminal region of an outer membrane porin (Pseudogene)
BP0139	ilvA	threonine dehydratase biosynthetic
BP0140		conserved hypothetical protein (pseudogene)
BP0141		probable iron-sulfur binding oxidase
BP0142		GntR family transcriptional regulator
BP0143		conserved hypothetical protein
BP0144		putative lipase
BP0145		putative enoyl-CoA hydratase/isomerase
BP0146		putative hydroxylase (Pseudogene)
BP0148		putative exported protein
BP0149		probable transcriptional regulator
BP0150		conserved hypothetical protein (Pseudogene)
BP0151		conserved hypothetical protein
BP0152		conserved hypothetical protein
BP0153		probable dioxygenase
BP0154	brg1	LysR family transcriptional regulator
BP0155	serA	D-3-phosphoglycerate dehydrogenase
BP0156		putative exported protein
BP0157		two-component sensor kinase
BP0158		two-component response regulator
BP0159	phoR	phosphate regulon sensor protein
BP0160	phoB	phosphate regulon transcriptional regulatory protein
BP0161	ubiE	ubiquinone/menaquinone biosynthesis methyltransferase
BP0162		putative membrane protein
BP0163		conserved hypothetical protein
BP0164	ubiB	probable ubiquinone biosynthesis protein
BP0165		conserved hypothetical protein (Pseudogene)
BP0166		transposase
BP0167		C-terminal region of a probable ABC transporter, ATP-binding protein (Pseudogene)
BP0168		putative membrane protein
BP0169		putative exported protein
BP0170	rhlE	putative ATP-dependent RNA helicase
BP0171		LysE family efflux protein
BP0172	prfC	peptide chain release factor 3
BP0173		putative exported protein
BP0174	bfr	bacterioferritin
BP0175		transposase
BP0176		two-component response regulator (Pseudogene)
BP0177		putative lipoprotein
BP0178		putative lipoprotein
BP0179		conserved hypothetical protein
BP0180	metG	methionyl-tRNA synthetase
BP0181		putative exported protein
BP0182		putative iron sulfur binding protein
BP0183		putative exported protein
BP0184		putative exported protein
BP0185	dcd	deoxycytidine triphosphate deaminase
BP0186		conseved hypothetical protein
BP0187		putative lyase
BP0188		putative acetyltransferase (Pseudogene)
BP0189		hypothetical protein
BP0190		probable orn/arg/lys decarboxylase
BP0191		putative exported protein
BP0192		transposase
BP0193	sodA	superoxide dismutase [Mn]
BP0194		probable metal transporter
BP0195	gcvT	glycine cleavage system T protein
BP0196	gcvH	glycine cleavage system H protein
BP0197	gcvP	glycine cleavage system P protein
BP0198		putative GntR-family transcriptional regulator
BP0199		conserved hypothetical protein
BP0200		putative exported protein
BP0201		probable enoyl-CoA hydratase (Pseudogene)
BP0202		transposase
BP0202A		transposase (pseudogene)
BP0203		transposase
BP0204		putative restriction endonuclease
BP0205		putative exported protein
BP0206	thiC	thiamine biosynthesis protein
BP0207		putative aldehyde dehydrogenase
BP0208		putative oxidoreductase
BP0209		putative GntR-family transcriptional regulator
BP0210		transposase
BP0211		transposase
BP0212		putative hydrolase
BP0213		putative acetyltransferase
BP0214		Conserved hypothetical protein
BP0215	ppc	phosphoenolpyruvate carboxylase
BP0216	sphB1	autotransporter subtilisin-like protease
BP0217		3-hydroxybutyryl-CoA dehydrogenase
BP0218		short-chain fatty acids transporter
BP0219		probable short-chain dehydrogenase
BP0220		probable transcriptional regulator
BP0221	catI	3-oxoadipate CoA-transferase subunit A
BP0222	catJ	3-oxoadipate CoA-transferase subunit B
BP0223	catC2	methylmuconolactone isomerase
BP0224		conserved hypothetical protein
BP0225	catD2	3-oxoadipate enol-lactone hydrolase
BP0226		conserved hypothetical protein
BP0227	psiF	phosphate starvation-inducible protein precursor
BP0228		transposase
BP0229		beta-D-hydroxybutyrate dehydrogenase
BP0230		conserved hypothetical protein (Pseudogene)
BP0231	pcaC	4-carboxymuconolactone decarboxylase
BP0232		probable oxidoreductase (Pseudogene)
BP0233		GntR family transcriptional regulator
BP0234		putative solute-binding periplasmic protein
BP0235		putative membrane protein
BP0236		conserved hypothetical protein (Pseudogene)
BP0237		putative exported protein
BP0238	folK	2-amino-4-hydroxy-6-hydroxymethyldihydropteridi ne pyrophosphokinase
BP0239	pcnB	poly(A) polymerase
BP0240		conserved hypothetical protein
BP0241		conserved hypothetical protein
BP0242	purM	phosphoribosylformylglycinamidine cyclo-ligase
BP0243	miaA	tRNA delta(2)-isopentenylpyrophosphate transferase
BP0244	mutL	DNA mismatch repair protein
BP0245	dedA	putative membrane protein
BP0246	amiC	N-acetylmuramoyl-L-alanine amidase
BP0247		conserved hypothetical protein
BP0248	fumC	fumarate hydratase class II
BP0249		putative membrane protein
BP0250		putative exported protein
BP0251		LysR family transcriptional regulator
BP0252	ggt	gamma-glutamyltranspeptidase
BP0253		conserved hypothetical protein
BP0254		putative exported protein
BP0255		C-terminal region of a putative oxidoreductase (Pseudogene)
BP0256		transposase
BP0257		C-terminal region of TonB dependent receptor protein (Pseudogene)
BP0258		conserved hypothetical protein
BP0259	cydA	cytochrome D ubiquinol oxidase subunit I
BP0260	cydB	cytochrome D ubiquinol oxidase subunit II
BP0261		putative exported protein
BP0262		probable ATP-binding component of ABC transporter
BP0263		probable ATP-binding component of ABC transporter
BP0264	apt	adenine phosphoribosyltransferase
BP0265		probable LysR-family transcriptional regulator (Pseudogene)
BP0266		putative exported protein
BP0267		N-terminal region of an outer membrane porin (Pseudogene)
BP0268		transposase
BP0270		hypothetical protein
BP0271		hypothetical protein
BP0272		integrase (remnant)
BP0273	sspB	stringent starvation protein B
BP0274	sspA	stringent starvation protein A
BP0275	petC	cytochrome C1 precursor
BP0276	petB	cytochrome B
BP0277	petA	ubiquinol-cytochrome C reductase iron-sulfur subunit
BP0278	mscL	large-conductance mechanosensitive channel
BP0279		conserved hypothetical protein
BP0280	degQ	protease
BP0281		transposase
BP0282		putative regulatory protein
BP0283		putative 2-hydroxyacid dehydrogenase
BP0284		probable extracellular solute-binding protein, family 5
BP0285		putative acetyl esterase
BP0286		probable transcriptional regulator
BP0287	leuA	2-isopropylmalate synthase
BP0288		probable transcriptional regulator
BP0289	ilvD	dihydroxy-acid dehydratase
BP0290		probable transporter
BP0291		probable LysR-family transcriptional regulator
BP0292		conserved hypothetical protein (Pseudogene)
BP0294		putative 5(3)-deoxyribonucleotidase
BP0295		transposase
BP0296		hypothetical protein
BP0297		transposase
BP0298		conserved hypothetical protein
BP0299		MarR-family transcriptional regulator
BP0300		putative esterase
BP0301		putative ABC transporter substrate binding protein
BP0302		probable branched-chain amino acid transport system, permease component
BP0303		probable branched-chain amino acid transport system, permease component
BP0304		putative branched-chain amino acid transporter, ATP-binding protein
BP0305		high-affinity branched-chain amino acid transporter, ATP-binding protein
BP0306		probable bifunctional hydroxylase/oxidoreductase (Pseudogene)
BP0308		probable short chain dehydrogenase (Pseudogene)
BP0309		putative enoyl-CoA hydratase/isomerase
BP0310		putative acyl-CoA dehydrogenase
BP0311		probable acid-coenzyme A ligase
BP0312		probable 4-hydroxybenzoyl CoA thioesterase
BP0313		conserved hypothetical protein
BP0314		conserved hypothetical protein
BP0315	hemL	glutamate-1-semialdehyde 2,1-aminomutase
BP0316	thiE	thiamine-phosphate pyrophosphorylase
BP0317	thiD	phosphomethylpyrimidine kinase
BP0318	rubA	rubredoxin
BP0319		putative transcriptional regulator
BP0320		conserved hypothetical protein
BP0321	pyrB	aspartate carbamoyltransferase
BP0322	pyrC	dihydroorotase
BP0323		acyltransferase
BP0324	apaH	diadenosine-tetraphosphatase
BP0325		putative membrane protein
BP0326	mtgA	monofunctional biosynthetic peptidoglycan transglycosylase
BP0327		transposase
BP0328		conserved hypothetical protein
BP0329		putative coenzyme A ligase
BP0330		conserved hypothetical protein
BP0331		conserved hypothetical protein
BP0332		conserved hypothetical protein
BP0333		metallo-beta-lactamase family protein
BP0334		putative exported protein
BP0335		LysR-family transcriptional regulator (Pseudogene)
BP0336		putative exported protein (pseudogene)
BP0337		putative exported protein
BP0338		putative membrane protein
BP0339	ogt	methylated-DNA--protein-cysteine methyltransferase
BP0340	alkB	alkylated DNA repair protein
BP0341		conserved hypothetical protein
BP0342		conserved hypothetical protein
BP0343	bhuV	putative ATP-binding component of hemin transport system
BP0344	bhuU	putative hemin permease
BP0345	bhuT	putative hemin binding protein
BP0346	bhuS	putative hemin transport protein
BP0347	bhuR	outer membrane heme receptor
BP0348	hurR	heme uptake transmembrane sensor
BP0349	hurI	heme uptake regulator
BP0350		hypothetical protein
BP0351		putative ferredoxin
BP0352		hypothetical protein
BP0353		putative ferredoxin
BP0354		probable ornithine cyclodeaminase
BP0355		transposase
BP0356		GntR-family transcription regulator
BP0357		putative membrane protein
BP0358		putative membrane protein
BP0359		conserved hypothetical protein
BP0360		probable aldehyde dehydrogenase
BP0361		conserved hypothetical protein
BP0362		CDP-6-deoxy-delta-3,4-glucoseen reductase
BP0363		probable extracellular solute-binding protein
BP0364		putative exported protein
BP0365		transposase
BP0366		putative universal stress protein (Pseudogene)
BP0367		putative membrane protein
BP0368	gdhA	NADP-specific glutamate dehydrogenase
BP0369		putative endonuclease
BP0370	pyrE	orotate phosphoribosyltransferase
BP0371	gatB	glutamyl-tRNA(GLN) amidotransferase subunit B
BP0372	gatA	glutamyl-tRNA(GLN) amidotransferase subunit A
BP0373	gatC	glutamyl-tRNA(GLN) amidotransferase subunit C
BP0374	mreB	rod shape-determining protein
BP0375	mreC	rod shape-determining protein
BP0376	mreD	rod shape-determining protein
BP0377	mrdA	penicillin-binding protein 2
BP0378	mrdB	rod shape-determining protein
BP0379	ldh	putative L-lactate dehydrogenase
BP0380		putative Sodium:sulfate symportert
BP0381		putative TetR-family transcriptional regulator
BP0382		putative hydrolase
BP0383	argB	acetylglutamate kinase
BP0385		putative exported protein
BP0386		putative thioredoxin
BP0387		putative exported protein
BP0388		probable phosphosugar isomerase
BP0389		conserved hypothetical protein (Pseudogene)
BP0390		putative tetrapyrrole methylase
BP0391	ogt	methylated-DNA--protein-cysteine methyltransferase
BP0392		transposase
BP0397		conserved hypothetical protein
BP0398		putative membrane protein
BP0399		putative glycosyl transferase
BP0400		putative acetyltransferase (pseudogene)
BP0401		transposase (Pseudogene)
BP0402	gltS	putative sodium/glutamate symport carrier protein
BP0403		putative exported protein
BP0404	atoE	putative short-chain fatty acids transporter
BP0405		putative membrane protein
BP0406	dnaQ	DNA polymerase III, epsilon chain
BP0407		probable membrane protein (Pseudogene)
BP0408		transposase
BP0409	fusA	N-terminal region of elongation factor G (Pseudogene)
BP0410		putative universal stress protein
BP0411		conserved hypothetical protein
BP0412		putative GntR-family transcriptional regulator
BP0413	fusA	C-terminal region of elongation factor G (Pseudogene)
BP0414		putative Mg(2+) transporter
BP0415		putative membrane protein
BP0416		conserved hypothetical protein
BP0417		probable enoyl-CoA hydratase
BP0418		putative exported protein
BP0419		LysR-family transcriptional regulator
BP0420		probable acyl-CoA dehydrogenase
BP0421		putative acyl-CoA dehydrogenase
BP0422		probable thiolase
BP0423		putative fatty acid CoA ligase (Pseudogene)
BP0424		transposase
BP0425		probable LysR-family transcriptional regulator
BP0426	cspA	cold shock protein
BP0427		putative exported protein
BP0428		putative GntR-family transcriptional regulator
BP0429		delta-1-pyrroline-5-carboxylate dehydrogenase precursor
BP0430		short-chain fatty acids transporter
BP0431		putative molybdopterin oxidoreductase
BP0432		conserved hypothetical protein
BP0433		probable LysR-family transcriptional regulator
BP0434		putative exported protein (Pseudogene)
BP0435		putative dehydratase/racemase
BP0436		conserved hypothetical protein
BP0437		LysR-family transcriptional regulator
BP0438		conserved hypothetical protein
BP0439		transposase
BP0440		N-terminal region of isovaleryl-CoA dehydrogenase (Pseudogene)
BP0441		MerR-family transcriptional regulator
BP0442		metallo-beta-lactamase family protein
BP0443		transposase
BP0444		C-terminal region of isovaleryl-CoA dehydrogenase (Pseudogene)
BP0445	aceK	isocitrate dehydrogenase kinase/phosphatase (Pseudogene)
BP0447		acetyl-CoA acetyltransferase
BP0448	accB	carboxyltransferase subunit of acetyl-CoA carboxylase
BP0449	accA	biotin carboxylase subunit of acetyl-CoA carboxylase
BP0450		conserved hypothetical protein
BP0451	argM	succinylornithine transaminase
BP0452		putative exported protein
BP0453		low-specificity D-threonine aldolase
BP0454		putative exported protein
BP0455		putative membrane protein
BP0456	hemC	putative heme receptor
BP0457		conserved hypothetical protein
BP0458		probable aminoacyl-tRNA synthetase (Pseudogene)
BP0459		putative membrane protein
BP0460	topB	DNA topoisomerase iii
BP0461		putative exported protein
BP0462		ABC-transporter, ATP-binding component
BP0463		ABC transporter, permease component
BP0464	idnO	gluconate 5-dehydrogenase
BP0465		probable aldehyde dehydrogenase
BP0466		alcohol dehydrogenase
BP0467		acetolactate synthase large subunit
BP0468		AsnC-family transcriptional regulator
BP0469		putative membrane protein
BP0470		conserved hypothetical protein
BP0471	ribB	3,4-dihydroxy-2-butanone 4-phosphate synthase
BP0472		conserved hypothetical protein (Pseudogene)
BP0473		transposase
BP0474		choloylglycine hydrolase
BP0475	rne	ribonuclease E
BP0477	rluC	ribosomal large subunit pseudouridine synthase C
BP0478		probable hydrolase
BP0479		conserved hypothetical protein
BP0480		putative membrane protein
BP0481		transposase
BP0482		conserved hypothetical protein (Pseudogene)
BP0483		AraC-family transcriptional regulator
BP0484	lldD	L-lactate dehydrogenase
BP0485		probable acylphosphatase (Pseudogene)
BP0486		putative exported protein
BP0487		probable amidase
BP0488		transcriptional regulator
BP0489	gyrB	DNA gyrase subunit B
BP0490	dnaN	DNA polymerase iii, beta chain
BP0491	dnaA	chromosomal replication initiator protein
BP0492	rpmH	50S ribosomal protein L34
BP0493	rnpA	ribonuclease P protein component
BP0494		conserved hypothetical protein
BP0495		probable inner-membrane protein
BP0496		transposase
BP0497	acpD	N-terminal region of acyl carrier protein phosphodiesterase (pseudogene)
BP0498		LysR-family transcriptional regulator
BP0499		hypothetical protein
BP0500		hypothetical protein
BP0501		C-terminal region of two component sensor kinase (partial)
BP0517		transposase
BP0518		conserved hypothetical protein
BP0519		probable glutathione S-transferase
BP0520		putative exported protein
BP0521		conserved hypothetical protein
BP0522		putative metal-activated pyridoxal enzyme
BP0523		probable haloacid dehalogenase
BP0524		probable transcriptional regulator (Pseudogene)
BP0525		putative integrase (Remnant)
BP0526		hypothetical protein
BP0527	ecnA1	entericidin A anti-toxin precursor
BP0529		autotransporter
BP0530		conserved hypothetical protein
BP0531		putative exported protein
BP0532		putative substrate-CoA ligase
BP0533		probable transcriptional regulator
BP0534		probable enoyl-CoA hydratase/isomerase
BP0535		probable carboxymuconolactone decarboxylase
BP0536		putative exported protein (Pseudogene)
BP0537		transposase
BP0540		transposase
BP0541		probable transcriptional regulator
BP0542		putative exported protein
BP0543		conserved hypothetical protein
BP0544		putative 4-oxalocrotonate tautomerase
BP0545		conserved hypothetical protein
BP0546		bacterioferritin
BP0547		putative lysine decarboxylase
BP0548		hypothetical protein
BP0549		probable haloacid dehalogenase-like hydrolase
BP0550		conserved hypothetical protein
BP0551	fmt	methionyl-tRNA formyltransferase
BP0552	def	polypeptide deformylase
BP0553		conserved hypothetical protein
BP0554	lrp	leucine-responsive regulatory protein
BP0555	smf	conserved hypothetical protein
BP0556	hmgcL	hydroxymethylglutaryl-CoA lyase
BP0557		putative membrane protein
BP0558		amino acid-binding periplasmic protein
BP0559		probable aminotransferase
BP0560		conserved hypothetical protein (Pseudogene)
BP0565		transposase
BP0566		putative dioxygenase
BP0567		conserved hypothetical protein
BP0568		putative amino acid efflux protein
BP0569		conserved hypothetical protein
BP0570		putative exported protein
BP0571		putative two-component sensor kinase
BP0572		putative two-component response regulator
BP0573	trkA	Trk system potassium uptake protein
BP0574	trkH	Trk system potassium uptake protein
BP0575		probable MarR-family transcriptional regulator
BP0576		conserved hypothetical protein
BP0577		conserved hypothetical protein
BP0578		conserved hypothetical protein
BP0579	maiA	maleate cis-trans isomerase
BP0580		probable hydrolase (Pseudogene)
BP0581		conserved hypothetical protein
BP0582		putative isochorismatase
BP0583		probable ring hydroxylating beta subunit
BP0584		probable Ring hydroxylating alpha subunit
BP0585		putative ferredoxin reductase
BP0586		ferredoxin
BP0589		putative exported protein
BP0590		oxidoreductase, large chain
BP0591		oxidoreductase, medium chain
BP0592		putative iron-sulfur binding protein
BP0594		probable ABC transporter, ATP-binding component
BP0595		ABC transporter, permease component
BP0596		putative membrane protein
BP0597		putative membrane protein
BP0598		conserved hypothetical protein
BP0599		conserved hypothetical protein
BP0600		conserved hypothetical protein
BP0601		rRNA methylase
BP0602		putative exported protein (Pseudogene)
BP0603	gpsA	glycerol-3-phosphate dehydrogenase [NAD(P)+]
BP0604	secB	protein-export protein
BP0605	grxC	glutaredoxin 3
BP0606		conserved hypothetical protein
BP0607	gpmA	phosphoglycerate mutase 1
BP0608		putative peptidase
BP0609	ctpA	putative carboxy-terminal processing protease precursor
BP0610	thiF	adenylyltransferase
BP0611		transposase
BP0645		transposase
BP0646		transposase
BP0647		conserved hypothetical protein
BP0648		conserved hypothetical protein (Pseudogene)
BP0649		putative exported protein
BP0650		LysR-family transcriptional regulator
BP0651	dld	D-lactate dehydrogenase
BP0652		probable acyl-CoA dehydrogenase
BP0653		probable acyl-CoA dehydrogenase
BP0654		putative exported protein
BP0655		putative acetylornithine deacetylase
BP0656		conserved hypothetical protein
BP0657		putative endoribonuclease
BP0658		conserved hypothetical protein
BP0659		probable zinc-binding dehydrogenase
BP0660		LysR-family transcriptional regulator
BP0661		putative acetyl-CoA synthetase
BP0662		probable enoyl-CoA hydratase
BP0663		conserved hypothetical protein
BP0664		putative exported protein
BP0665		thymidine diphosphoglucose 4,6-dehydratase
BP0666	glmS	glucosamine--fructose-6-phosphate aminotransferase [isomerizing]
BP0667		AsnC-family transcriptional regulator
BP0668		probable thiolase
BP0669		probable enoyl-CoA hydratase/3-hydroxyacyl-CoA dehydrogenase, bifunctional enzyme
BP0670		probable acyl-CoA dehydrogenase
BP0671		putative exported protein
BP0672		acetyl-CoA synthetase
BP0673		conserved hypothetical protein
BP0674		probable transcriptional regulator
BP0675		probable molybdopterin oxidoreductase
BP0676		transposase
BP0677	hemA	glutamyl-tRNA reductase
BP0678	prfA	peptide chain release factor 1
BP0679	hemK	heme biosynthesis protein
BP0680		conserved hypothetical protein
BP0681		probable flavoprotein
BP0682		putative exported protein
BP0683		4,5-dihydroxyphthalate decarboxylase
BP0684		molybdopterin dehydrogenase (Pseudogene)
BP0684A		probable 2Fe-2S ferredoxin
BP0685		probable dehydrogenase/oxidase
BP0686		conserved hypothetical protein (Pseudogene)
BP0688		transposase
BP0689		putative lipoprotein
BP0690		conserved hypothetical protein
BP0691		probable cytochrome C (pseudogene)
BP0692		cytochrome C
BP0693		Hpr serine kinase/phosphatase
BP0694	rpoP	nitrogen regulatory IIA protein
BP0696	rpoN	probable sigma(54) modulation protein (Pseudogene)
BP0697		ABC transporter
BP0698		putative exported protein
BP0699		putative exported protein
BP0700		probable hydrolase
BP0701		conserved hypothetical protein
BP0702	purT	phosphoribosylglycinamide formyltransferase 2
BP0703		N-terminal region of TonB dependent receptor protein (Pseudogene)
BP0704		transposase
BP0705		putative C-terminal region of dehydrogenase (Pseudogene)
BP0706		putative membrane protein
BP0707		conserved hypothetical protein
BP0708		putative membrane protein
BP0709	aspS	aspartyl-tRNA synthetase
BP0710		putative endonuclease/exonuclease/phosphatase family protein
BP0711		putative phospholipase
BP0716		transposase (Pseudogene)
BP0718		carboxyvinyl-carboxyphosphonate phosphorylmutase
BP0720		conserved hypothetical protein
BP0721		probable aminotransferase
BP0722		probable amidase
BP0723		probable ABC transporter, ATP-binding protein
BP0724		probable ABC transporter, permease protein
BP0725		probable ABC transporter, permease protein
BP0726		probable ABC transporter, periplasmic binding protein
BP0727		probable transcriptional regulator
BP0728		probable transcriptional regulator
BP0729		transposase
BP0739		transposase
BP0739A		transposase (pseudogene)
BP0740		putative DNA methylase
BP0741		putative transcriptional regulator
BP0742		transposase (Pseudogene)
BP0744		putative transcriptional regulator
BP0745		putative transcriptional regulator
BP0746	proB	glutamate 5-kinase
BP0747		probable GTP-binding protein
BP0748	rpmA	50S ribosomal protein L27
BP0749	rplU	50S ribosomal protein L21
BP0750		conserved hypothetical protein
BP0751	ispB	octaprenyl-diphosphate synthase
BP0752		LysR-family transcriptional regulator
BP0753	hyuA	putative hydantoin utilization protein A
BP0754	hyuB	hydantoin utilization protein B
BP0755		putative amino acid deaminase
BP0756A		transposase (Pseudogene)
BP0756		putative exported protein (Pseudogene)
BP0757	gabD	succinate-semialdehyde dehydrogenase [NADP+]
BP0758	cyaC	cyclolysin-activating lysine-acyltransferase
BP0760	cyaA	bifunctional hemolysin-adenylate cyclase precursor
BP0761	cyaB	cyclolysin secretion ATP-binding protein
BP0762	cyaD	cyclolysin secretion protein
BP0763	cyaE	cyclolysin secretion protein
BP0764	cyaX	probable LysR-family transcriptional regulator
BP0765		probable extracellular solute-binding protein
BP0766	gltJ	glutamate/aspartate transport system permease protein (Pseudogene)
BP0767	gltK	glutamate/aspartate transport system permease protein
BP0768	gltL	glutamate/aspartate transport ATP-binding protein
BP0769		probable aminotransferase
BP0770		putative membrane protein
BP0771		putative exported protein
BP0772		putative acetoacetyl-CoA reductase
BP0773		putative acetolactate synthase large subunit
BP0774		probable GntR-family transcriptional regulator
BP0786		transposase
BP0787		N-terminal region of a putative membrane protein (Pseudogene)
BP0789	ilvI	acetolactate synthase large subunit
BP0790	ilvH	acetolactate synthase small subunit
BP0791	ilvC	ketol-acid reductoisomerase
BP0792	pssA	putative CDP-diacylglycerol--serine O-phosphatidyltransferase protein
BP0793		putative lipoprotein
BP0794	rpsO	30S ribosomal protein S15
BP0795	pnp	polyribonucleotide nucleotidyltransferase
BP0796		putative lipoprotein
BP0797		transposase
BP0798	tdcB	threonine dehydratase catabolic
BP0799		conserved hypothetical protein
BP0800		probable zinc-binding dehydrogenase
BP0801	tpiA	triosephosphate isomerase
BP0802	secG	protein-export membrane protein
BP0804	betT	high-affinity choline transport protein
BP0805		probable transcriptional regulator
BP0806		methylaspartate ammonia-lyase
BP0807		putative exported protein
BP0808		conserved hypothetical protein
BP0809	argH	putative argininosuccinate lyase (Pseudogene)
BP0810		putative exported protein
BP0812		transposase for IS1663
BP0813		probable short-chain dehydrogenase
BP0814		probable LysR-family transcriptional regulator
BP0815	metC	cystathionine beta-lyase
BP0816		conserved hypothetical protein
BP0817		putative exported protein
BP0818		conserved hypothetical protein
BP0819		putative exported protein
BP0820		conserved hypothetical protein
BP0821	hyuB	hydantoin utilization protein B
BP0822	hyuA	hydantoin utilization protein A
BP0823		putative transcriptional regulator
BP0824		azurin
BP0825		conserved hypothetical protein
BP0826		outer membrane component of multidrug efflux system
BP0827		integral membrane component of multidrug efflux system
BP0828		probable HlyD-family secretion protein
BP0829		putative transcriptional regulator
BP0830		transposase
BP0831	betT	high-affinity choline transport protein
BP0832		LysR-family transcriptional regulator
BP0833		conserved hypothetical protein (Pseudogene)
BP0834		probable DNA repair exonuclease
BP0835		putative membrane protein
BP0836		putative exported protein
BP0837		conserved hypothetical protein
BP0838		probable TetR-family transcriptional regulator (Pseudogene)
BP0839		transposase
BP0840		outer membrane porin protein precursor
BP0841	nuoA	probable NADH-ubiquinone oxidoreductase chain 3
BP0842	nuoB	NADH-ubiquinone oxidoreductase, 20 kDa subunit
BP0843	nuoC	respiratory-chain NADH dehydrogenase, 30 kDa subunit
BP0844	nuoD	respiratory-chain NADH dehydrogenase, 49 kDa subunit
BP0845	nuoE	respiratory-chain NADH dehydrogenase I, 24 kDa subunit
BP0846	nuoF	respiratory-chain NADH dehydrogenase, 51 kDa subunit
BP0847	nuoG	NADH-ubiquinone oxidoreductase, 75 kDa subunit
BP0848	nuoH	NADH-ubiquinone oxidoreductase, chain H
BP0849	nuoI	NADH-ubiquinone oxidoreductase, chain I
BP0850	nuoJ	NADH-ubiquinone oxidoreductase, chain J
BP0851	nuoK	NADH-ubiquinone oxidoreductase, chain K
BP0852	nuoL	NADH-ubiquinone oxidoreductase, chain L
BP0853	nuoM	NADH-ubiquinone oxidoreductase, chain M
BP0854	nuoN	NADH-ubiquinone oxidoreductase, chain N
BP0855		putative membrane protein
BP0856	bfrD	probable TonB-dependent receptor for iron transport
BP0857	bfrE	probable TonB-dependent receptor for iron transport
BP0858		probable GnaT-family acetyltransferase
BP0859		short-chain dehydrogenase
BP0860		putative acetolactate synthase large subunit
BP0861		putative exported protein
BP0862		probable LysR-family transcriptional regulator
BP0863	serB	phosphoserine phosphatase
BP0864	mfd	transcription-repair coupling factor
BP0865	ispD	4-diphosphocytidyl-2c-methyl-D-erythritol synthase
BP0866	ispF	2C-methyl-D-erythritol 2,4-cyclodiphosphate synthase
BP0867		transposase
BP0868	fbp	fructose-1,6-bisphosphatase
BP0869	pepN	aminopeptidase N
BP0870		putative exported protein
BP0871		transposase
BP0872		ABC transporter, ATP-binding protein
BP0873	tpm	thiopurine S-methyltransferase
BP0874	vir18	vir-repressed protein
BP0875		putative exported protein
BP0876		putative lipoprotein
BP0877		conserved hypothetical protein
BP0878		putative phospholipase
BP0879		probable aldehyde dehydrogenase (Pseudogene)
BP0880		putative exported protein (Pseudogene)
BP0882		conserved hypothetical protein
BP0883		biotin carboxyl carrier protein
BP0884		probable carboxylase
BP0885		conserved hypothetical protein
BP0886		conserved hypothetical protein
BP0887		conserved hypothetical protein
BP0888		GntR-family transcriptional regulator
BP0889	accC	biotin carboxylase
BP0890		putative acyl-CoA carboxylase (Pseudogene)
BP0891		transposase
BP0900		probable oxidoreductase
BP0901		putative oxidoreductase
BP0902		putative membrane protein
BP0903		putative membrane protein
BP0904	pphA	serine/threonine protein phosphatase 1
BP0905	mrcA	penicillin-binding protein 1A
BP0906		putative peptidase
BP0907		putative lipoprotein (Pseudogene)
BP0908		conserved hypothetical protein
BP0909	dinP	DNA-damage-inducible protein p
BP0910A		N-terminal region of a putative decarboxylase (pseudogene)
BP0935		putative exported protein
BP0936		LysR-family transcriptional regulator
BP0937		phage-related protein
BP0938		transposase
BP0939		conserved hypothetical protein
BP0940		putative sugar efflux transpoter
BP0941		putative phosphoglycolate phosphatase
BP0942	ubiG	3-demethylubiquinone-9 3-methyltransferase
BP0943	ompA	outer membrane protein A precursor
BP0944	gyrA	DNA gyrase subunit A
BP0945	serC	phosphoserine aminotransferase
BP0946	pheA	p-protein [includes: chorismate mutase and prephenate dehydratase]
BP0947	tyrA	prephenate dehydrogenase
BP0948	aroA	3-phosphoshikimate 1-carboxyvinyltransferase
BP0949	cmk	cytidylate kinase
BP0950	rpsA	30S ribosomal protein S1
BP0951	ihfB	integration host factor beta-subunit
BP0952		putative membrane protein
BP0953		putative membrane protein
BP0954	rfaE	ADP-heptose synthase
BP0955	rfaD	ADP-L-glycero-D-manno-heptose-6-epimerase
BP0956		conserved hypothetical protein
BP0957		transposase
BP0958	cysM	cysteine synthase B
BP0959	mltB	membrane-bound lytic murein transglycosylase B precursor
BP0960		histone deacetylase family protein
BP0961	etfB	electron transfer flavoprotein beta-subunit
BP0962	etfA	electron transfer flavoprotein alpha-subunit
BP0964		probable acyl-CoA dehydrogenase
BP0965		antioxidant protein
BP0966	sbp	sulfate-binding protein precursor
BP0967	cysU	sulfate transport system permease protein (Pseudogene)
BP0968	cysW	sulfate transport system permease protein (Pseudogene)
BP0969	cysA	sulfate transport ATP-binding protein
BP0970	cysH	phosphoadenosine phosphosulfate reductase (Pseudogene)
BP0970A	cysD	sulfate adenylyltransferase subunit 2
BP0971	cysN	sulfate adenylyltransferase subunit 1 (Pseudogene)
BP0972		conserved hypothetical protein
BP0973		putative membrane protein
BP0974		putative membrane protein
BP0975	rplS	50S ribosomal protein L19
BP0976		conserved hypothetical protein
BP0977		probable oxidoreductase
BP0978		transposase for IS1663
BP0980		conserved hypothetical protein (Pseudogene)
BP0981		conserved hypothetical protein
BP0982		putative RNA pseudouridylate synthase
BP0983		LysR-family transcriptional regulator
BP0984	acrA	acriflavine resistance protein a precursor (Pseudogene)
BP0985	acrB	acriflavine resistance protein B
BP0986	cusC	probable outer membrane lipoprotein
BP0987		putative membrane protein
BP0988		putative exported protein
BP0989	prlC	oligopeptidase A
BP0990	folD	FolD bifunctional protein [includes: methylenetetrahydrofolate dehydrogenase and methylenetetrahydrofolate cyclohydrolase]
BP0991		two-component response regulator
BP0992		tw-component sensor kinase
BP0993	aceE	pyruvate dehydrogenase E1 component
BP0994	aceF	dihydrolipoamide acetyltransferase component of pyruvate dehydrogenase complex
BP0995	lpdA	dihydrolipoamide dehydrogenase
BP0996	flaA	flagellin
BP0997		transposase
BP0998		conserved hypothetical protein
BP0999	tktA	transketolase 1
BP1000	gap	glyceraldehyde-3-phosphate dehydrogenase
BP1001	pgk	phosphoglycerate kinase
BP1002	fabI	enoyl-[acyl-carrier-protein] reductase [NADH]
BP1003	ackA	acetate kinase
BP1004		phosphate acetyl/butaryl transferase
BP1005		conserved hypothetical protein
BP1006		probable glutathione S-transferase
BP1007		transposase (Pseudogene)
BP1008		conserved hypothetical protein (Pseudogene)
BP1009		conserved hypothetical protein
BP1010		putative acetyltransferase
BP1011	cbpA	curved DNA-binding protein
BP1012		conserved hypothetical protein
BP1013		putative membrane protein (pseudogene)
BP1014	pitA	probable phosphate transporter
BP1015	mog	molybdopterin biosynthesis protein
BP1016		putative exported protein
BP1017		putative peptidase
BP1018		hypothetical protein
BP1019	infA	translation initiation factor IF-1
BP1020		transposase
BP1021	fliA	RNA polymerase sigma factor for flagellar operon
BP1022	flhD	flagellar transcriptional activator FlbB
BP1023	flhC	flagellar transcriptional activator FlhC
BP1024	motA	chemotaxis protein MotA
BP1025	motB	chemotaxis protein MotB
BP1026	cheY	chemotaxis protein CheY (Pseudogene)
BP1028	cheA	chemotaxis protein CheA
BP1029	cheW	chemotaxis protein CheW
BP1030	tsr	methyl-accepting chemotaxis protein I
BP1031	cheR	chemotaxis protein methyltransferase (Pseudogene)
BP1032	cheB	protein-glutamate methylesterase
BP1033	cheY	chemotaxis protein CheY
BP1034	cheZ	chemotaxis protein CheZ
BP1035		transposase for IS1663
BP1036		putative aldo/keto reductase
BP1037	lnt	putative apolipoprotein N-acyltransferase (Pseudogene)
BP1038	corC	magnesium and cobalt efflux protein
BP1039		conserved hypothetical protein
BP1040		PhoH-like protein
BP1041		conserved hypothetical protein
BP1042		putative membrane protein (Pseudogene)
BP1044		transposase for IS1663
BP1045	secF	protein-export membrane protein
BP1046	secD	protein-export membrane protein
BP1047		putative secreted protein
BP1048		transposase
BP1049	tgt	queuine tRNA-ribosyltransferase
BP1050	queA	S-adenosylmethionine:tRNA ribosyltransferase-isomerase
BP1051		probable D-alanyl-D-alanine carboxypeptidase
BP1052	upp	uracil phosphoribosyltransferase
BP1053		transposase for IS1663
BP1054	prn	pertactin precursor
BP1055	cysG	siroheme synthase
BP1056		putative membrane protein
BP1057		putative membrane protein
BP1058		putative membrane protein
BP1059		hypothetical protein
BP1060	ubiD	3-octaprenyl-4-hydroxybenzoate carboxy-lyase
BP1061		putative transglycosylase
BP1062		probable aminotransferase
BP1063		conserved hypothetical protein
BP1064	maeB	NADP-dependent malic enzyme
BP1065		conserved hypothetical protein (Pseudogene)
BP1066		conserved hypothetical protein
BP1067		transposase
BP1068	pstB	phosphate transport ATP-binding protein
BP1069	pstA	phosphate transport system permease protein
BP1070	pstC	phosphate transport system permease protein
BP1071	pstS	phosphate-binding periplasmic protein precursor
BP1072	ppk	polyphosphate kinase
BP1073	ppx	exopolyphosphatase
BP1074		conserved hypothetical protein
BP1075	mrsA	phosphoglucomutase/phosphomannomutase
BP1076	folP	dihydropteroate synthase
BP1077	ftsH	cell division protein
BP1078	rrmJ	ribosomal RNA large subunit methyltransferase j
BP1079		conserved hypothetical protein
BP1080		transposase
BP1081		C-terminal region of a putative membrane protein (pseudogene)
BP1083		putative membrane protein
BP1084	thrB	homoserine kinase
BP1085		conserved hypothetical protein
BP1086		transposase
BP1087		conserved hypothetical protein
BP1088		putative membrane protein
BP1089		putative membrane protein
BP1090		conserved hypothetical protein
BP1091		probable two-component response regulator
BP1092		probable two-component histidine kinase
BP1093		transposase
BP1101		putative membrane protein
BP1102	lysS	lysyl-tRNA synthetase
BP1103		probable short chain dehydrogenase
BP1104	prfB	peptide chain release factor 2
BP1105	recJ	single-stranded-DNA-specific exonuclease
BP1106		putative exported protein
BP1107	lolC	lipoprotein releasing system transmembrane protein
BP1108	lolD	lipoprotein releasing system ATP-binding protein
BP1109		putative deoxyribonuclease
BP1110	sphB3	serine protease
BP1111		hypothetical protein
BP1112	bipA	putative outer membrane ligand binding protein
BP1113		putative competence protein (Pseudogene)
BP1114		transposase (Pseudogene)
BP1115		probable hydrolase
BP1116		conserved hypothetical protein
BP1117	greB	transcription elongation factor
BP1118		transposase
BP1119	fim2	serotype 2 fimbrial subunit precursor
BP1120	maeB	NADP-dependent malic enzyme
BP1121	aceE	pyruvate dehydrogenase E1 component
BP1122		AsnC-family transcriptional regulator
BP1123		putative membrane protein
BP1124	odhA	2-oxoglutarate dehydrogenase E1 component
BP1125	odhB	dihydrolipoamide succinyltransferase component of 2-oxoglutarate dehydrogenase complex
BP1126	odhL	2-oxoglutarate dehydrogenase complex, E3 component
BP1127		conserved hypothetical protein
BP1128	fabG	3-oxoacyl-[acyl-carrier protein] reductase
BP1129		LysR-family transcriptional regulator
BP1130		transposase
BP1142		transposase
BP1143	trpS	tryptophanyl-tRNA synthetase
BP1144	tex	transcription accessory protein
BP1145		probable ATP-dependent helicase
BP1146	comL	competence lipoprotein precursor
BP1147	rluD	ribosomal large subunit pseudouridine synthase D
BP1148		conserved hypothetical protein
BP1149	phbC	poly-beta-hydroxybutyrate polymerase
BP1150	phbB	acetoacetyl-CoA reductase
BP1151		conserved hypothetical protein
BP1152		putative exported protein
BP1153		putative exported protein
BP1154		putative membrane protein
BP1155		putative regulatory protein
BP1156		conserved hypotheticals protein
BP1157		transposase
BP1165A		putative membrane protein
BP1199		transposase
BP1200	bapB	autotransporter (pseudogene)
BP1201	tcfA	tracheal colonization factor precursor
BP1202		TetR-family transcriptional regulator
BP1203		conserved hypothetical protein
BP1204		conserved hypothetical protein
BP1205		conserved hypothetical protein
BP1206		LysR-family transcriptional regulator
BP1207		N-acyl-D-glutamate deacylase
BP1208		putative exported protein
BP1209		probable oxidoreductase
BP1210	apbE	thiamine biosynthesis lipoprotein precursor
BP1211		putative exported protein
BP1212		putative exported protein
BP1213		putative membrane protein
BP1214	nodI	ABC, transporter, ATP-binding protein
BP1215	nodJ	ABC transporter, permease protein
BP1216		putative membrane protein
BP1217		putative membrane protein
BP1218		putative exported protein
BP1219		putative phytoene synthase
BP1220		putative phytoene synthase
BP1221	dadX	alanine racemase, catabolic
BP1222		probable short-chain dehydrogenase
BP1223		putative membrane protein
BP1224		transposase
BP1226		putative exported protein (pseudogene)
BP1227	radA	DNA repair protein
BP1228		putative membrane protein
BP1229		putative exported protein
BP1230	norM	multidrug resistance protein
BP1231		putative membrane protein
BP1232		50S ribosomal protein L31
BP1233		putative tryptophan oxygenase
BP1234		conserved hypothetical protein
BP1235	radC	DNA repair protein
BP1236	fkpB	FkbP-type peptidyl-prolyl cis-trans isomerase
BP1237	lytB	putative drug tolerance protein
BP1238		putative glutathione-S-transferase
BP1239		conserved hypothetical protein
BP1240		conserved hypothetical protein
BP1241		conserved hypothetical protein
BP1242		probable LysR-family transcriptional regulator
BP1243		conserved hypothetical protein
BP1244		conserved hypothetical protein
BP1245		conserved hypothetical protein
BP1246	nusA	N utilization substance protein A
BP1247	infB	translation initiation factor IF-2
BP1248	rbfA	ribosome-binding factor A
BP1249	truB	tRNA pseudouridine synthase B
BP1250	typA	GTP-binding elongation factor
BP1251		putative toxin
BP1252		putative exported protein
BP1253		putative exported protein
BP1254	polA	DNA polymerase I
BP1255		putative membrane protein
BP1256		putative carboxymethylenebutenolidase
BP1257		putative membrane protein
BP1258	sdaA	L-serine dehydratase 1
BP1259		conserved hypothetical protein
BP1260	glnE	glutamate-ammonia-ligase adenylyltransferase
BP1261		conserved hypothetical protein (Pseudogene)
BP1262	rho	transcription termination factor Rho
BP1263	trxA	thioredoxin 1
BP1264	parE	topoisomerase IV subunit B
BP1265		putative membrane protein
BP1266	parC	topoisomerase IV subunit A
BP1267		putative membrane protein
BP1268		transposase
BP1269		C-terminal region of a putative membrane protein (Pseudogene)
BP1270		putative glutathione S-transferase
BP1271		conserved hypothetical protein (Pseudogene)
BP1272		putative aspartate racemase (Pseudogene)
BP1273	livF	high-affinity branched-chain amino acid transport, ATP-binding protein
BP1274	livG	high-affinity branched-chain amino acid transport, ATP-binding protein
BP1275	livM	high-affinity branched-chain amino acid transport system, permease protein
BP1276	livH	high-affinity branched-chain amino acid transport system, permease protein
BP1277	livJ	leu/ile/val-binding protein precursor
BP1278		transposase
BP1279		putative membrane protein
BP1280	proC	pyrroline-5-carboxylate reductase
BP1281	ugpB	glycerol-3-phosphate-binding periplasmic protein precursor
BP1282	ugpA	sn-glycerol-3-phosphate transport system, permease protein
BP1283	ugpE	sn-glycerol-3-phosphate transport system permease protein
BP1284	ugpC	sn-glycerol-3-phosphate transport ATP-binding protein
BP1285	livJ	leu/ile/val-binding protein precursor
BP1286		conserved hypothetical protein
BP1287		transposase
BP1288		putative membrane protein (Pseudogene)
BP1289		putative membrane protein
BP1290		conserved hypothetical protein
BP1291		conserved hypothetical protein
BP1292		putative exported protein
BP1293	lldD	putative L-lactate dehydrogenase
BP1294	psd	phosphatidylserine decarboxylase proenzyme
BP1295		hypothetical protein
BP1296		putative lipoprotein
BP1297		putative lipoate-protein ligase A
BP1298		conserved hypothetical protein
BP1299		putative acetyltransferase
BP1300		putative glutathione transferase
BP1301		glutathione peroxidase
BP1302		putative exported protein
BP1303		conserved hypothetical protein (Pseudogene)
BP1304		conserved hypothetical protein
BP1305		conserved hypothetical protein
BP1306	arsC	putative arsenate reductase
BP1307		putative bacterioferritin comigratory protein
BP1308		transposase
BP1332A		conserved hypothetical protein (pseudogene)
BP1361		transposase
BP1362		putative amino-acid ABC transporter, ATP-binding protein
BP1363		putative amino-acid ABC transporter, permease protein
BP1364		putative amino-acid ABC transporter, periplasmic amino acid-binding protein
BP1365		transposase for IS1663
BP1366	flhB	flagellar biosynthetic protein FlhB
BP1367	flhA	flagellar biosynthesis protein FlhA (Pseudogene)
BP1368	flhF	flagellar biosynthesis protein FlhF (Pseudogene)
BP1370		conserved hypothetical protein
BP1371	flgM	negative regulator of flagellin synthesis
BP1372	flgA	flagella basal body P-ring formation protein
BP1373	flgB	flagellar basal-body rod protein FlgB
BP1374	flgC	flagellar basal-body rod protein FlgC
BP1375	flgD	basal-body rod modification protein FlgD
BP1376	flgE	flagellar hook protein FlgE
BP1377	flgF	flagellar basal-body rod protein FlgF
BP1378	flgG	flagellar basal-body rod protein FlgG
BP1379	flgH	flagellar L-ring protein precursor
BP1380	flgI	flagellar P-ring protein precursor
BP1381	flgJ	peptidoglycan hydrolase
BP1382	flgK	flagellar hook-associated protein 1
BP1383	flgL	flagellar hook-associated protein 3
BP1384	tsr	methyl-accepting chemotaxis protein I
BP1385	tar	methyl-accepting chemotaxis protein II
BP1386		methyl-accepting chemotaxis protein (Pseudogene)
BP1388		transposase for IS1663
BP1389	fliR	flagellar biosynthetic protein FliR
BP1390	fliQ	flagellar biosynthetic protein FliQ
BP1391	fliP	flagellar biosynthetic protein FliP
BP1392	fliO	flagellar protein FliO
BP1393	fliN	flagellar motor switch protein FliN
BP1394	fliM	flagellar motor switch protein FliM
BP1395	fliL	flagellar protein FliL
BP1397		transposase
BP1398	fliK	flagellar hook-length control protein (Pseudogene)
BP1399	fliJ	flagellar protein FliJ
BP1400	fliI	flagellum-specific ATP synthase FliI
BP1401	fliH	flagellar assembly protein FliH
BP1402	fliG	flagellar motor switch protein FliG
BP1403	fliF	flagellar M-ring protein FliF
BP1404	fliE	flagellar hook-basal body complex protein FliE
BP1405		hypothetical protein
BP1406		putative flagellar protein
BP1407		hypothetical protein (Pseudogene)
BP1408	fliT	flagellar protein FliT
BP1409	fliS	flagellar protein FliS
BP1410	fliD	flagellar hook-associated protein 2
BP1411	flaG	putative flagellar protein
BP1412	folC	FolC bifunctional protein [includes: folylpolyglutamate synthase and dihydrofolate synthase]
BP1413		conserved hypothetical protein
BP1414	cvpA	colicin V production protein
BP1415	purF	amidophosphoribosyltransferase
BP1416	dsbB	disulfide bond formation protein B
BP1416A	marC	putative multiple antibiotic resistance protein (Pseudogene)
BP1417	glnD	[protein-PII] uridylyltransferase
BP1418	map	methionine aminopeptidase
BP1419	rpsB	30S ribosomal protein S2
BP1420	tsf	elongation factor Ts
BP1421	pyrH	uridylate kinase
BP1422	frr	ribosome recycling factor
BP1423	uppS	undecaprenyl pyrophosphate synthetase
BP1424	cdsA	phosphatidate cytidylyltransferase
BP1425	dxr	1-deoxy-D-xylulose 5-phosphate reductoisomerase
BP1426		putative membrane protein
BP1427		probable surface antigen
BP1428		putative outer membrane protein
BP1429	lpxD	UDP-3-O-[3-hydroxymyristoyl] glucosamine N-acyltransferase
BP1430	fabZ	(3R)-hydroxymyristol-[acyl carrier protein] dehydratase
BP1431	lpxA	acyl-[acyl-carrier-protein]--UDP-N-acetylglucos amine O-acyltransferase
BP1432	lpxB	lipid-A-disaccharide synthase
BP1433	rnhB	ribonuclease HII
BP1434		putative RNA methyltransferase
BP1435		conserved hypothetical protein
BP1436	ppsA	phosphoenolpyruvate synthase
BP1437		probable class-I glutamine amidotransferase
BP1438		putative membrane protein
BP1439		transposase
BP1440		putative membrane protein
BP1441		probable membrane protein
BP1442	smpB	SsrA-binding protein
BP1443		conserved hypothetical protein
BP1444		conserved hypothetical protein
BP1445		probable acyl-CoA dehydrogenase
BP1446		enoly-CoA hydratase
BP1447	mmsB	3-hydroxyisobutyrate dehydrogenase
BP1448		conserved hypothetical protein
BP1449		putative membrane protein
BP1450		transposase
BP1451	talB	transaldolase B
BP1452	carA	carbamoyl-phosphate synthase small chain
BP1453	carB	carbamoyl-phosphate synthase large chain
BP1454		probable short chain dehydrogenase (Pseudogene)
BP1455	gpmB	probable phosphoglycerate mutase 2
BP1456		LysR-family transcriptional regulator
BP1457		probable ATP-binding component of ABC transporter
BP1458		probable permease component of ABC transporter
BP1459		transposase
BP1460		putative membrane protein (Pseudogene)
BP1462	aroC	chorismate synthase
BP1463		putative lipoprotein
BP1464	mobB	molybdopterin-guanine dinucleotide biosynthesis protein B
BP1465	moeA	molybdopterin biosynthesis protein
BP1466	mobA	molybdopterin-guanine dinucleotide biosynthesis protein A
BP1467		putative iron sulfur binding protein
BP1468		conserved hypothetical protein
BP1469		conserved hypothetical protein
BP1470		putative iron-sulfur binding protein
BP1471		conserved hypothetical protein
BP1472	fdhA	formate dehydrogenase large subunit precursor
BP1473	fdhB	formate dehydrogenase iron-sulfur subunit (Pseudogene)
BP1474		putative lipoprotein
BP1475	fdhC	formate dehydrogenase subunit C precursor
BP1476		putative exported protein
BP1477		conserved hypothetical protein
BP1478		putative permease component of ABC transporter (Pseudogene)
BP1479		probable ATP-binding component of ABC transporter
BP1480		putative exported protein
BP1481	leuC	3-isopropylmalate dehydratase large subunit
BP1482	leuD	3-isopropylmalate dehydratase small subunit
BP1483	leuB	3-isopropylmalate dehydrogenase
BP1484	asd	aspartate-semialdehyde dehydrogenase
BP1485		putative membrane protein
BP1486	truA	tRNA pseudouridine synthase A
BP1487	smoM	putative periplasmic solute-binding protein
BP1488		putative membrane protein
BP1489		putative membrane protein
BP1490	trpF	N-(5-phosphoribosyl)anthranilate isomerase
BP1491		transposase
BP1493		transposase
BP1494	hemN	oxygen-independent coproporphyrinogen III oxidase (Pseudogene)
BP1495		conserved hypothetical protein
BP1496		probable two-component response regulator
BP1497	thrS	threonyl-tRNA synthetase
BP1498	infC	translation initiation factor IF-3
BP1499	gshB	glutathione synthetase
BP1500		putative IIa component of sugar transport PTS system
BP1501	ptsH	phosphocarrier protein HPr
BP1502	ptsI	phosphoenolpyruvate-protein phosphotransferase
BP1503		conserved hypothetical protein
BP1504	osmC	osmotically inducible protein C (Pseudogene)
BP1505		putative ornithine cyclodeaminase
BP1506		putative exported protein
BP1507		putative extracellular solute-binding protein
BP1508		putative inner membrane component of binding-protein-dependent transport system
BP1509		putative inner membrane component of binding-protein-dependent transport system
BP1510		putative ATP-binding component of ABC transporter
BP1511		transposase
BP1512		conserved hypothetical protein
BP1513		formate dehydrogenase
BP1514		conserved hypothetical protein
BP1515		putative transporter protein
BP1516	fmdA	formamidase
BP1517		putative LuxR-family transcriptional regulator
BP1518		conserved hypothetical protein
BP1519	fba	fructose-bisphosphate aldolase
BP1520		conserved hypothetical protein
BP1521	purC	phosphoribosylaminoimidazole-succinocarboxamide synthase
BP1522		conserved hypothetical protein
BP1523		putative DNA-binding protein
BP1524		putative membrane protein
BP1525		putative membrane protein
BP1526	purE	phosphoribosylaminoimidazole carboxylase catalytic subunit
BP1527	purK	phosphoribosylaminoimidazole carboxylase ATPase subunit
BP1528		conserved hypothetical protein
BP1529		putative extracellular solute-binding protein
BP1530		putative transcriptional regulator
BP1531		putative arginase
BP1532		putative amino acid-binding periplasmic protein
BP1533		putative inner membrane component of binding-protein-dependent transport system
BP1534		putative ATP-binding component of ABC transporter
BP1535		putative thiamine-pyrophosphate-requiring enzyme
BP1536		conserved hypothetical protein
BP1537	gcdH	glutaryl-CoA dehydrogenase
BP1538	ilvG	putative acetolactate synthase large subunit
BP1539		probable LysR-familyt ranscriptional regulator
BP1540	xerD	integrase/recombinase
BP1541		conserved hypothetical protein
BP1542		conserved hypothetical protein
BP1543		conserved hypothetical protein
BP1544		transposase
BP1545	pbpG	probable D-alanyl-D-alanine carboxypeptidase
BP1545A		hypothetical protein
BP1546		putative membrane protein
BP1547		conserved hypothetical protein
BP1548		putative nuclease/helicase
BP1549	dnaX	DNA polymerase III subunit Tau
BP1550		conserved hypothetical protein
BP1551	recR	recombination protein RecR
BP1552		transposase
BP1554		hypothetical protein
BP1555		putative membrane protein
BP1556		conserved hypothetical protein
BP1557		transposase
BP1558		putative exported protein
BP1559		putative exported protein (Pseudogene)
BP1560		conserved hypothetical protein
BP1561		putative exported protein
BP1562		putative membrane protein
BP1563		putative chromate reductase
BP1565		conserved hypothetical protein
BP1566	mutS	mismatch repair protein
BP1567		conserved hypothetical protein
BP1568	fim3	serotype 3 fimbrial subunit precursor
BP1569		putative lipoprotein
BP1570	dapA	dihydrodipicolinate synthase
BP1571		conserved hypothetical protein (Pseudogene)
BP1572		transposase
BP1573	glnH	glutamine-binding periplasmic protein precursor
BP1574	glnP	glutamine transport system permease protein
BP1575	glnQ	glutamine transport ATP-binding protein
BP1576	spoT	guanosine-3,5-bis(diphosphate) 3-pyrophosphohydrolase
BP1577	rpoZ	DNA-directed RNA polymerase omega chain
BP1578	gmK	guanylate kinase
BP1579		putative cytochrome C
BP1580		probable cytochrome C
BP1581		putative oxidoreductase
BP1582		putative exported protein
BP1583	amn	putative nucleosidase
BP1584		putative DNA-binding protein
BP1585		hypothetical protein
BP1586		conserved hypothetical protein
BP1587		conserved hypothetical protein
BP1588	rph	ribonuclease PH
BP1589		conserved hypothetical protein
BP1590		probable transcriptional regulator
BP1591		methyl-accepting chemotaxis protein
BP1592		conserved hypothetical protein
BP1593		conserved hypothetical protein
BP1594		transposase
BP1595		putative porphyrin oxidoreductase
BP1596	glnA	glutamine synthetase
BP1597	glnL	nitrogen regulation protein NR(II)
BP1598	glnG	nitrogen regulation protein NR(I)
BP1599		LysR-family transcriptional regulator
BP1600		conserved hypothetical protein
BP1601		conserved hypothetical protein
BP1602		transposase
BP1603		probable ATP-binding component of ABC transporter (Pseudogene)
BP1604		putative inner membrane component of binding-protein-dependent transport system
BP1605		putative iron binding protein
BP1606	fpr	ferredoxin--NADP reductase
BP1607		probable LysR-family transcriptional regulator
BP1608		putative membrane protein (Pseudogene)
BP1609		probable aldehyde reductase
BP1610		putative autotransporter (Pseudogene)
BP1611		putative translational inhibitor
BP1612	recG	ATP-dependent DNA helicase
BP1613		probable LysR-family transcriptional regulator
BP1614		probable LysR family transcriptional regulator
BP1615		probable probable aldehyde dehydrogenase
BP1616	dps	putative DNA-binding protein
BP1617		C-terminal region of a putative polysaccharide biosynthesis protein (partial)
BP1618	tviD	putative N-terminal region of capsular polysaccharide biosynthesis protein (partial)
BP1619		hypothetical protein
BP1620		putative glycosyl transferase
BP1623	kpsM	putative polysialic acid transport protein
BP1624	kpsT	polysialic acid transport ATP-binding protein
BP1625	kpsE	capsule polysaccharide export inner-membrane protein
BP1626	wbpT	capsular polysaccharide biosynthesis protein
BP1627	vipC	capsular polysaccharide biosynthesis protein
BP1628	wza	putative capsular polysaccharide export protein
BP1629	wbpO	capsular polysaccharide biosynthesis protein
BP1630	wbpP	capsular polysaccharide biosynthesis protein
BP1631	wcbA	capsular polysaccharide export protein
BP1632	wcbO	capsular polysaccharide export protein (Pseudogene)
BP1633		transposase
BP1634		putative membrane protein (Pseudogene)
BP1635		putative arylsulfatase protein
BP1636		putative nonspecific acid phosphatase precursor
BP1637		putative exported protein
BP1639A		conserved hypothetical protein (pseudogene)
BP1640		conserved hypothetical protein
BP1641		putative regulatory protein
BP1642		putative exported protein (Pseudogene)
BP1643		putative exported protein
BP1644		putative exported protein
BP1645		probable short-chain dehydrogenase
BP1646		putative membrane protein
BP1647		transposase
BP1648		putative branched chain amino acid transport permease (Pseudogene)
BP1649	livG	high-affinity branched-chain amino acid transport, ATP-binding protein
BP1650	livF	high-affinity branched-chain amino acid transport, ATP-binding protein
BP1651		putative TetR-family transcriptional regulator
BP1652		putative oxidoreductase (Partial)
BP1653		transposase
BP1654	wcbQ	putative capsular polysaccharide biosynthesis protein
BP1675		putative exported protein
BP1678		transposase
BP1685		putative exported protein
BP1686		probable short-chain dehydrogenase
BP1687		LysR-family transcriptional regulator
BP1688		putative membrane protein
BP1689		transposase
BP1690		putative exported protein (Pseudogene)
BP1691	phaA	putative pH adaptation potassium efflux protein
BP1692	phaC	putative pH adaptation potassium efflux protein
BP1693	phaD	putative pH adaptation potassium efflux protein
BP1694	phaE	putative pH adaptation potassium efflux protein
BP1695	phaF	pH adaptation potassium efflux system protein F
BP1696	phaG	putative pH adaptation potassium efflux protein
BP1697		transposase
BP1699		conserved hypothetical protein
BP1700	cumB	putative zinc-binding hydrolase
BP1701	ldcA	muramoyltetrapeptide carboxypeptidase
BP1702		probable enoyl-CoA hydratase/isomerase
BP1703		putative membrane protein
BP1704		putative membrane protein
BP1705		putative exported protein
BP1706		probable ATP-binding ABC transporter protein
BP1707		putative ABC-transport protein, ATP-binding component
BP1708		putative exported protein
BP1709		putative permease of ABC transporter
BP1710		putative substrate-binding protein (Pseudogene)
BP1711		transposase
BP1712		conserved hypothetical protein
BP1713	trxC	thioredoxin 2
BP1714		conserved hypothetical protein (Pseudogene)
BP1715		permease
BP1716	gcp	probable glycoprotease
BP1717		transposase for IS1663
BP1718		putative membrane protein
BP1719	surE	stationary-phase survival protein
BP1720	pcm	protein-L-isoaspartate O-methyltransferase
BP1721		putative peptidase
BP1722		conserved hypothetical protein
BP1723		putative exported protein
BP1724		putative exported protein
BP1725		conserved hypothetical protein
BP1726		MerR-family transcriptional regulator
BP1727		putative exported protein
BP1728		putative glutaredoxin
BP1729		putative pyridine nucleotide-disulfide oxidoreductase
BP1730		conserved hypothetical protein
BP1731	ugpQ	glycerophosphoryl diester phosphodiesterase
BP1732	ppiD	peptidyl-prolyl cis-trans isomerase D
BP1733	tesA	acyl-CoA thioesterase I precursor
BP1734		probable ATP-binding ABC transporter protein (Pseudogene)
BP1735		transposase
BP1748		transposase
BP1749		putative AsnC-family transcriptional regulator
BP1750		putative membrane protein
BP1751	dfp	DNA/pantothenate metabolism flavoprotein
BP1752	lspA	lipoprotein signal peptidase
BP1753	ileS	isoleucyl-tRNA synthetase
BP1754	ribF	riboflavin biosynthesis protein
BP1755	purN	phosphoribosylglycinamide formyltransferase (Pseudogene)
BP1757		transposase
BP1757		putative exported protein
BP1758		probable fatty acid desaturase
BP1759	uvrD	DNA helicase II
BP1760		putative exported protein
BP1761		probable ABC transporter ATP-binding protein
BP1762		putative adenine-specific methylase
BP1763	dapE	succinyl-diaminopimelate desuccinylase
BP1764	dapD	2,3,4,5-tetrahydropyridine-2-carboxylate N-succinyltransferase
BP1765	dapC	N-succinyl-L,L-diaminopimelate aminotransferase (Pseudogene)
BP1766		putative exported protein
BP1767	phg	autotransporter
BP1768		putative membrane protein
BP1769		hypothetical protein
BP1770	cspA	cold shock-like protein
BP1771		conserved hypothetical protein
BP1772	cspA	cold shock-like protein
BP1773		putative membrane protein
BP1774	tig	trigger factor
BP1775	clpP	ATP-dependent Clp protease proteolytic subunit
BP1776	clpX	ATP-dependent Clp protease ATP-binding subunit
BP1777	lon	ATP-dependent protease La
BP1778		probable LysR-family transcriptional regulator
BP1779		conserved hypothetical protein
BP1780		putative exported protein
BP1781		conserved hypothetical protein
BP1782		probable enoyl-CoA hydratase/isomerase
BP1783		conserved hypothetical protein
BP1784		putative thiolase
BP1785	fabG	3-oxoacyl-[acyl-carrier protein] reductase
BP1786		putative acyl-CoA dehydrogenase (Pseudogene)
BP1787		putative acyl-CoA dehydrogenase (Pseudogene)
BP1788	pcaI	3-oxoadipate CoA-transferase subunit A
BP1789	pcaJ	3-oxoadipate CoA-transferase subunit B
BP1790		putative exported protein (Pseudogene)
BP1792		transposase
BP1793		autotransporter (Pseudogene)
BP1794	lexA	LexA repressor
BP1795	tyrB	aromatic-amino-acid aminotransferase
BP1796	uvrB	excinuclease ABC subunit B
BP1797	ptpA	low molecular weight protein-tyrosine-phosphatase
BP1798		putative DNA-binding protein
BP1799	iscS	cysteine desulfurase
BP1800	iscU	[Fe-S] cluster formation/repair protein
BP1801	iscA	[Fe-S] cluster formation/repair protein
BP1802	hscB	chaperone protein
BP1803	hscA	chaperone protein
BP1804	fdx	ferredoxin, 2Fe-2S
BP1805		conserved hypothetical protein
BP1806		hypothetical protein
BP1807		transposase
BP1808	paaG	probable enoyl-CoA hydratase
BP1809		transposase
BP1810		transposase
BP1811	kdgT	2-keto-3-deoxygluconate permease (Pseudogene)
BP1812		conserved hypothetical protein
BP1813	pdxA	putative pyridoxal phosphate biosynthetic protein
BP1814		probable GntR-family transcriptional regulator
BP1815		conserved hypothetical protein
BP1816	panD	aspartate 1-decarboxylase precursor
BP1817	ascD	CDP-6-deoxy-L-threo-D-glycero-4-hexulose-3-dehy drase reductase
BP1818	dadA	D-amino acid dehydrogenase small subunit
BP1819	ugpB	glycerol-3-phosphate-binding periplasmic protein precursor
BP1820		probable LysR-family transcriptional regulator
BP1821		conserved hypothetical protein (Pseudogene)
BP1822		hypothetical protein
BP1823		probable extracellular solute-binding protein
BP1824		probable inner membrane component of binding-protein-dependent transport system
BP1825		probable probable inner membrane component of binding-protein-dependent transport system
BP1826		probable ATP-binding component of ABC transporter
BP1827		putative amidase
BP1828		putative lipoprotein (Pseudogene)
BP1829		lipoprotein
BP1830		hypothetical protein
BP1831		hypothetical protein
BP1832		putative general secretion pathway protein (Pseudogene)
BP1833		putative general secretion pathway protein
BP1834		putative fimbrial protein
BP1835		putative exported protein
BP1836	alaS	alanyl-tRNA synthetase
BP1837		conserved hypothetical protein
BP1838		putative exported protein
BP1839	rpsP	30S ribosomal protein S16
BP1840	rimM	16S rRNA processing protein
BP1841	trmD	tRNA (guanine-N1)-methyltransferase
BP1842		probable class-V aminotransferase
BP1843		conserved hypothetical protein
BP1844		transposase
BP1845		conserved hypothetical protein
BP1846		putative exported protein
BP1847	tmk	thymidylate kinase
BP1848	holB	DNA polymerase III, delta subunit
BP1849		conserved hypothetical protein
BP1850		putative exported protein
BP1851		probable transcriptional regulator
BP1852		putative glutamine-binding periplasmic protein precursor
BP1853		glutamine transport system permease (Pseudogene)
BP1855	glnQ	glutamine transport ATP-binding protein
BP1856		probable arginase (Pseudogene)
BP1857	gdhA	glutamate dehydrogenase
BP1858	aldH	probable aldehyde dehydrogenase (Pseudogene)
BP1859	amaB	N-carbamoyl-L-amino acid amidohydrolase
BP1860	ilvG	acetolactate synthase large subunit
BP1861	citE	citrate lyase beta chain
BP1862		putative membrane protein
BP1863		putative membrane protein
BP1864		putative exported protein
BP1865		GntR-family transcriptional regulator
BP1866		transposase
BP1867		conserved hypothetical protein (Pseudogene)
BP1868		putative cytochrome (Pseudogene)
BP1869		transposase (partial)
BP1870		putative membrane protein (Pseudogene)
BP1871		hypothetical protein (Pseudogene)
BP1874		putative amidase
BP1875		conserved hypothetical protein
BP1876	bvgR	regulatory protein BvgR
BP1877	bvgS	virulence sensor protein
BP1878	bvgA	virulence factors transcription regulator
BP1879	fhaB	filamentous hemagglutinin/adhesin
BP1880	fimA	fimbrial protein (pseudogene)
BP1881	fimB	chaperone protein
BP1882	fimC	outer membrane usher protein precursor
BP1883	fimD	fimbrial adhesin
BP1884	fhaC	hemolysin activator-like protein
BP1885		conserved hypothetical protein (Pseudogene)
BP1886		putative membrane protein
BP1887		putative exported protein
BP1888		putative membrane protein (Pseudogene)
BP1890		putative membrane protein
BP1891		putative exported protein
BP1892		conserved hypothetical protein
BP1893		putative LysR-family transcriptional regulator (Pseudogene)
BP1894		conserved hypothetical protein
BP1895	oplaH	5-oxoprolinase
BP1896		conserved hypothetical protein
BP1897		transposase (Pseudogene)
BP1898		putative membrane protein
BP1899		putative transcriptional regulator
BP1900		putative exported protein
BP1901		probable methyltransferase
BP1902	suhB	inositol-1-monophosphatase
BP1903		putative membrane protein
BP1904	bacA	bacitracin resistance protein
BP1905	lpxH	UDP-2,3-diacylglucosamine hydrolase
BP1906	ppiB	peptidyl-prolyl cis-trans isomerase B
BP1907		putative exported protein
BP1908	cysS	cysteinyl-tRNA synthetase
BP1909		DNA-3-methyladenine glycosylase
BP1910	accA	acetyl-coenzyme A carboxylase carboxyl transferase subunit alpha
BP1911		transposase
BP1912		conserved hypothetical protein
BP1913	ask	aspartokinase
BP1914		transposase for IS1663
BP1915		conserved hypothetical protein
BP1916		conserved hypothetical protein
BP1917		putative 3-hydroxyacyl-CoA dehydrogenase
BP1918		putative membrane protein
BP1919		putative membrane protein
BP1920		putative exported protein
BP1921	bioH	putative hydrolase
BP1922		putative exported protein
BP1923		probable short chain dehydrogenase
BP1924		probable TetR-family transcriptional regulator
BP1925		LysR-family transcriptional regulator
BP1926		putative extracellular solute-binding protein
BP1927		conserved hypothetical protein (Pseudogene)
BP1928		putative ABC transporter, permease protein
BP1929		putative ABC transporter, permease protein
BP1930		probable ATP-binding component of ABC transporter
BP1931		probable NADH-dependent flavin oxidoreductase
BP1932		probable transcriptional regulator (pseudogene)
BP1933		putative pimeloyl-CoA synthetase
BP1934		putative exported protein
BP1935		conserved hypothetical protein
BP1936		conserved hypothetical protein
BP1937		hypothetical protein
BP1938		hypothetical protein
BP1939		putative ArsR-family transcriptional regulator
BP1940	nemA	N-ethylmaleimide reductase
BP1941		putative membrane protein
BP1942	hmsR	putative glycosyl transferase
BP1943	hmsF	putative hemin storage protein
BP1944	hmsH	putative hemin storage protein
BP1945		putative membrane protein
BP1946		MarR-family transcriptional regulator
BP1947		transposase
BP1968		fusion between a transposase and a C-terminal portion of a regulatory protein (Pseudogene)
BP1969		putative LuxR-family transcriptional regulator
BP1970	pgm	phosphoglucomutase
BP1971	pgi	putative glucose-6-phosphate isomerase
BP1972	srpH	serine acetyltransferase
BP1973		putative membrane protein
BP1974		putative Sir2-like regulatory protein
BP1975		putative inositol monophosphatase
BP1976	gabD	succinate-semialdehyde dehydrogenase [NADP+]
BP1977	goaG	4-aminobutyrate aminotransferase
BP1978		probable GntR-family transcriptional regulator (Pseudogene)
BP1979		conserved hypothetical protein
BP1980		probable ATP-dependent DNA helicase
BP1981		putative magnesium transporter (Pseudogene)
BP1982		putative nuclease
BP1983		putative extracellular solute-binding protein
BP1984		putative oligopeptide transport system permease protein
BP1985		putative oligopeptide transport integral membrane protein
BP1986		putative ABC transporter, ATP-binding protein
BP1987		probable MarR-family transcriptional regulator
BP1988		putative membrane protein (Pseudogene)
BP1989		putative exported protein
BP1990		putative membrane protein
BP1991		putative membrane protein
BP1992		putative membrane protein
BP1993		putative exported protein
BP1994		putative exported protein
BP1995		putative membrane protein
BP1996		putative type II secretion system protein
BP1997		conserved hypothetical protein
BP1998		bacterial type II secretion system protein (pseudogene)
BP1999		putative membrane protein
BP2000		putative membrane protein (Pseudogene)
BP2001		putative lipoprotein
BP2002		putative exported protein (pseudogene)
BP2003		putative exported protein
BP2004		putative response regulator
BP2005		putative lipoprotein
BP2006		conserved hypothetical protein
BP2007		putative ECF-family RNA polymerase sigma factor
BP2008		putative exported protein
BP2009		putative cytochrome c
BP2010	efp	putative elongation factor P
BP2011		conserved hypothetical protein
BP2012		conserved hypothetical protein
BP2013		conserved hypothetical protein
BP2014	acnA	putative aconitate hydratase
BP2015		putative lipoprotein
BP2016	brfB	putative ferric siderophore receptor
BP2017		putative haloacid-type dehydrogenase
BP2018		transposase
BP2036		conserved hypothetical protein
BP2037		conserved hypothetical protein
BP2038		putative hydroxlacyl-CoA dehydrogenase
BP2039		putative amidase
BP2040		putative membrane protein
BP2041	proA	putative gamma-glutamyl phosphate reductase
BP2042	holA	putative DNA polymerase III, delta subunit
BP2043		putative lipoprotein
BP2044	leuS	leucyl-tRNA synthetase
BP2045		putative transmembrane transport protein
BP2046		putative MarR-family transcriptional regulator
BP2047	bph2	DNA-binding protein Bph2
BP2048		transposase
BP2049		putative sulfate transporter
BP2050	rpmG	50S ribosomal protein L33
BP2051	rpmB	50S ribosomal protein L28
BP2052		putative transmembrane transport protein
BP2053		putative cyclopropane-fatty-acyl-phospholipid synthase (pseudogene)
BP2054		transposase
BP2055		putative periplasmic substrate-binding protein
BP2056		putative binding-protein-dependent transport protein
BP2057		putative ABC-transporter ATP-binding protein
BP2058		putative tautomerase
BP2059		putative thiolase
BP2060		conserved hypothetical protein
BP2061		putative gntR-family transcriptional regulator
BP2062		putative malonyl-CoA decarboxylase
BP2063		conserved hypothetical protein
BP2064		putative malonyl-CoA synthetase (pseudogene)
BP2066		putative exported protein
BP2067		putative superoxide dismutase
BP2068		putative exported protein
BP2069		putative transmembrane component of ABC transporter (pseudogene)
BP2070		putative ABC-transporter ATP-binding component
BP2071		putative molybdenum-binding protein
BP2072		putative lipoprotein
BP2073		conserved hypothetical protein
BP2074		putative DNA-binding protein
BP2075		putative efflux system inner membrane protein
BP2076		putative efflux system transmembrane protein
BP2077		putative efflux system outer membrane component (Pseudogene)
BP2078	pdxJ	pyridoxal phosphate biosynthetic protein
BP2079	acpS	putative holo-[acyl-carrier protein] synthase
BP2080	nagZ	putative beta-hexosaminidase
BP2081	uvrC	putative excinuclease ABC subunit C
BP2082	pgsA	putative CDP-diacylglycerol--glycerol-3-phosphate 3-phosphatidyltransferase
BP2083		putative transmembrane transport protein (pseudogene)
BP2084		conserved hypothetical protein
BP2085	aceA	putative isocitrate lyase
BP2086		putative membrane protein
BP2087		transposase
BP2104		transposase
BP2105		transposase
BP2106		conserved hypothetical protein
BP2107		conserved hypothetical protein
BP2108		putative membrane protein
BP2109		putative membrane protein
BP2110		putative exodeoxyribonuclease III
BP2111		conserved hypothetical protein
BP2112		putative oxidoreductase
BP2113		putative amidase (pseudogene)
BP2114		putative hydrolase
BP2115		conserved hypothetical protein
BP2116		putative exported protein
BP2117		putative transcriptional regulator (pseudogene)
BP2118		transposase (Pseudogene)
BP2119		putative membrane protein
BP2120	gor	glutathione reductase
BP2121		transposase for IS1663
BP2124		conserved hypothetical protein
BP2125		putative lysR-family transcriptional regulator
BP2125A		putative exported protein
BP2126		putative oxidoreductase subunit
BP2127		putative exported oxidoreductase subunit
BP2128		conserved hypothetical protein
BP2129		putative araC-family transcriptional regulator
BP2130		conserved hypothetical protein
BP2131		conserved hypothetical protein
BP2132		conserved hypothetical protein
BP2135		transposase
BP2140		putative membrane protein
BP2141		putative exported protein
BP2142		putative gntR-family transcriptional regulator
BP2143		putative sulfate transporter
BP2144		conserved hypothetical protein
BP2145		putative ArsR-family transcriptional regulator
BP2146		conserved hypothetical protein
BP2147		putative exported protein
BP2148		conserved hypothetical protein
BP2149		putative araC-family transcriptional regulator
BP2150		conserved hypothetical protein
BP2151		putative oxidoreductase
BP2152		putative lysR-family transcriptional regulator
BP2153		putative exported protein
BP2154		putative LysR-family transcriptional regulator (pseudogene)
BP2156		conserved hypothetical protein
BP2157	acoD	aldehyde dehydrogenase
BP2158		putative sigma-54-dependent transcriptional regulator
BP2159		transposase (Pseudogene)
BP2160		conserved hypothetical protein (pseudogene)
BP2161		putative integral membrane protein
BP2162		putative biotin synthesis protein
BP2163		hypothetical protein
BP2164		putative 8-amino-7-oxononanoate synthase
BP2165	bioA	adenosylmethionine-8-amino-7-oxononanoate aminotransferase
BP2166		transposase
BP2168		putative outer membrane protein
BP2181		transposase
BP2182		conserved hypothetical protein (Pseudogene)
BP2183		conserved hypothetical protein
BP2184	rpoD	RNA polymerase sigma factor 70
BP2185	dnaG	DNA primase
BP2186	rpsU	30S ribosomal protein S21
BP2187		putative transferase
BP2188	purA	adenylosuccinate synthetase
BP2189		putative tRNA synthetase
BP2190	hflC	putative inner membrane-anchored protein
BP2191	hflK	putative membrane protein
BP2192	hflX	putative GTP-binding protein
BP2193	hfq	putative RNA-binding regulatory protein
BP2194	his1	histidinol-phosphate aminotransferase
BP2195		putative GTP-binding protein
BP2196		putative quinoprotein
BP2197		putative membrane protein
BP2198	hisS	histidyl-tRNA synthetase
BP2199	ispG	1-hydroxy-2-methyl-2-(E)-butenyl4-diphosphate synthase
BP2200		putative membrane protein
BP2201		conserved hypothetical protein
BP2202	ndk	nucleoside diphosphate kinase
BP2203	valS	valyl-tRNA synthetase
BP2204		putative outer membrane (scaffolding) protein
BP2205		putative two-component response regulator (pseudogene)
BP2206		putative two component sensor kinase
BP2207		transposase
BP2208		putative DNA polymerase III alpha chain (pseudogene)
BP2210		putative amino acid dehydrogenase subunit
BP2211		putative conserved DNA-binding protein
BP2212	fhp	flavohemoprotein
BP2213		conserved hypothetical protein
BP2214		transposase
BP2215	ectA	L-2,4-diaminobutyric acid acetyltransferase
BP2216		putative transcriptional regulator (MarR family)
BP2217		putative regulator (SIS family)
BP2218		putative aminotransferase
BP2219		putative cell surface protein
BP2220		conserved inner membrane protein
BP2221		transposase
BP2222		hypothetical protein
BP2224	bapA	putative autotransporter
BP2225		putative phospholipase
BP2226		putative anti-sigma factor antagonist
BP2227		putative anti-sigma factor
BP2228	alr	alanine racemase, catabolic
BP2229		putative inner membrane transport protein
BP2230		putative regulator
BP2231		putative exported protein
BP2232		hypothetical protein
BP2233		hypothetical protein
BP2234	brpL	putative RNA polymerase sigma factor
BP2235	bscC	putative type III secretion protein
BP2236	bscW	hypothetical protein
BP2237	bscU	putative type III secretion protein
BP2238	bscT	putative type III secretion protein
BP2239	bscS	putative type III secretion protein
BP2240	bscR	putative type III secretion protein
BP2241	bscQ	putative type III secretion protein
BP2243	bscP	hypothetical protein
BP2244	bscO	putative type III secretion protein
BP2245	bscN	putative ATP synthase in type III secretion system
BP2246	bscL	putative type III secretion protein
BP2247	bscK	conserved hypothetical protein
BP2248	bscJ	putative type III secretion protein
BP2249	bscI	putative type III secretion protein
BP2250	bcr4	hypothetical protein
BP2251	bcrH2	putative regulatory protein
BP2252	bopB	putative outer protein B
BP2253	bopD	putative outer protein D
BP2254	bcrH1	putative regulatory protein
BP2255		hypothetical protein
BP2256	bsp22	putative secreted protein
BP2257	bopN	putative outer protein N
BP2258		hypothetical protein
BP2259		conserved hypothetical protein
BP2260		conserved hypothetical protein
BP2261	bcrD	putative type III secretion pore protein
BP2262	bscD	putative type III secretion protein
BP2263	bscE	hypothetical protein
BP2264	bscF	putative type III secretion protein
BP2265		hypothetical protein
BP2266		transposase
BP2267	greA	transcription elongation factor
BP2268		methyl-accepting chemotaxis protein
BP2269		putative xanthine/uracil family permease
BP2271		putative regulatory lipoprotein
BP2273		putative exported oxidoreductase (Pseudogene)
BP2275		putative hydrolase
BP2276		putative ABC transport permease
BP2277		putative ABC transport ATP-binding subunit
BP2278		putative transcriptional regulator
BP2279		conserved hypothetical protein
BP2280		putative sulfurtransferase
BP2281		probable integral membrane protein (pseudogene)
BP2282		heat shock protease
BP2283	qor	quinone oxidoreductase
BP2284		conserved hypothetical integral membrane protein
BP2285		conserved hypothetical integral membrane protein
BP2286		putative transcriptional regulator (MarR family)
BP2287		putative outer membrane protein (pseudogene)
BP2289		putative multidrug resistance protein.
BP2290		putative multidrug resistance protein
BP2291		tartrate dehydrogenase
BP2292		putative transcriptional regulator
BP2293		putative solute-binding transport protein (periplasmic)
BP2294		putative integral membrane transport protein
BP2295		putative integral membrane transport protein
BP2296		putative ABC transport ATP-binding subunit
BP2297		transposase
BP2298		aminobutyrate aminotransferase
BP2299		conserved hypothetical protein
BP2300		putative acetylpolyamine aminohydrolase
BP2301		putative amidohydrolase
BP2302		putative membrane protein
BP2303		putative aldehyde dehydrogenase
BP2304		putative 2-hydroxyacid dehydrogenase
BP2305		putative aminotransferase
BP2306		putative sodium:alanine symporter
BP2307		conserved ATP-binding protein
BP2308		conserved hypothetical protein
BP2309	purD	phosphoribosylamine--glycine ligase
BP2310	hemF	coproporphyrinogen III oxidase
BP2311	nadD	putative nicotinate-nucleotide adenylyltransferase
BP2312		conserved hypothetical protein
BP2313		conserved hypothetical protein
BP2314		Maf-like protein
BP2315	vag8	autotransporter
BP2316		transposase
BP2317		putative ribonuclease
BP2318		putative dehydratase
BP2319		putative transcriptional regulator
BP2320		putative inner membrane efflux protein
BP2321		putative ABC transporter
BP2322	waaF	heptosyltransferase II
BP2323		conserved hypothetical membrane protein
BP2324		conserved hypothetical protein
BP2325		putative transferase
BP2326		putative polysaccharide deacetylase
BP2327		putative outer membrane protein
BP2328		putative transferase
BP2329		putative transferase
BP2330		conserved hypothetical protein
BP2331		putative transferase
BP2332	dnaE	DNA polymerase III alpha subunit
BP2333		putative dioxygenase
BP2334		putative ATP-dependent helicase
BP2335	argA	amino-acid acetyltransferase
BP2336		conserved hypothetical protein
BP2337		putative phospholipase
BP2338		putative transport protein
BP2339	rpiA	ribose 5-phosphate isomerase a
BP2340		putative acyl-CoA dehydrogenase
BP2341		conserved hypothetical lipoprotein
BP2342		hypothetical protein
BP2343		putative methypurine-DNA glycosylase
BP2344		conserved hypothetical protein
BP2345		putative inner membrane permease polyamine transport protein
BP2346		putative inner membrane permease polyamine transport protein
BP2347		putative polyamine transport ATP-binding protein
BP2348		putative polyamine transport protein
BP2349		conserved hypothetical protein
BP2350		globin-like protein
BP2351		putative inner membrane transport permease
BP2352		putative periplasmic substrate-binding transport protein
BP2353		putative inner membrane transport protein
BP2354		putative inner membrane protein
BP2355		transposase
BP2356		putative membrane protein (pseudogene)
BP2358	gltA	citrate synthase
BP2359		conserved hypothetical protein
BP2360	sdhB	succinate dehydrogenase iron-sulfur protein
BP2361	sdhA	succinate dehydrogenase flavoprotein subunit
BP2362	sdhD	succinate dehydrogenase hydrophobic membrane anchor protein
BP2363	sdhC	succinate dehydrogenase cytochrome B subunit
BP2364		putative GntR-family transcriptional regulator
BP2365	mdH	malate dehydrogenase
BP2366	prpB	probable methylisocitrate lyase (pseudogene)
BP2368	prpC	2-methylcitrate synthase
BP2369	acnA	aconitate hydratase
BP2370		conserved hypothetical protein
BP2371	prpD	2-methylcitrate dehydratase
BP2372		putative conserved inner membrane protein
BP2373		conserved hypothetical protein
BP2374		hypothetical protein
BP2375		conserved hypothetical protein (Pseudogene)
BP2376		conserved hypothetical protein
BP2377		putative AMP-binding protein
BP2378		putative transferase
BP2379		putative chaperonin
BP2380		putative periplasmic protein
BP2381		conserved hypothetical protein
BP2382		conserved hypothetical protein
BP2383		conserved hypothetical protein
BP2384		putative transcriptional regulator
BP2385		putative conserved inner membrane protein
BP2386	eno	enolase
BP2387		conserved hypothetical protein
BP2388	kdsA	2-dehydro-3-deoxyphosphooctonate aldolase
BP2389	pyrG	CTP synthase
[truncated: 1,285 more rows]
