# Supplementary material for: Changes in the genomic content of circulating Bordetella pertussis strains isolated from the Netherlands, Sweden, Japan and Australia: adaptive evolution or drift?
Source: BMC Genomics. 2010 Jan 26;11:64. doi: 10.1186/1471-2164-11-64 (PMC2834637; doi:10.1186/1471-2164-11-64)
Supplement: Additional file 9 — Table S8. MLST frequencies for Dutch (selected) strains [file 1471-2164-11-64-S9.XLS]

## Sheet: MLST-Frequencies of selected st
MLST-Frequencies of selected strains ( Netherlands)
Count of MLST(PtxP-Fim3-Prn_region1)	MLST(PtxP-Fim3-Prn_region1)
Period	111	112	113	1312	141	211	217	311	312	313	322	323	4110	611	Grand Total
1949-1964	0.375	0	0	0	0	0.3125	0.25	0	0	0	0	0	0.0625	0	1
1965-1992	0.621622	0.108108	0.0540541	0	0	0	0	0	0.162162	0	0	0	0	0.0540541	1
1993-2008	0.0408163	0.265306	0.122449	0.0204082	0.0204082	0	0	0.0204082	0.285714	0.0204082	0.183673	0.0204082	0	0	1
Grand Total	0.303922	0.166667	0.0784314	0.00980392	0.00980392	0.0490196	0.0392157	0.00980392	0.196078	0.00980392	0.0882353	0.00980392	0.00980392	0.0196078	1
MLST-Frequencies of all Dutch strains in the collection ( Netherlands)
Count of MLST	MLST
Period	1013	111	112	113	1312	141	211	217	311	312	313	322	323	352	4110	611	711	Grand Total
1949-1964	0	0.538462	0	0	0	0	0.230769	0.192308	0	0	0	0	0	0	0.0384615	0	0	1
1965-1992	0.0121951	0.678862	0.154472	0.097561	0	0	0.0121951	0	0	0.0325203	0	0	0	0	0	0.00813008	0.00406504	1
1993-2008	0	0.037037	0.17284	0.138889	0.00617284	0.00308642	0	0	0.00617284	0.432099	0.00308642	0.194444	0.00308642	0.00308642	0	0	0	1
Grand Total	0.00503356	0.323826	0.157718	0.115772	0.0033557	0.00167785	0.0151007	0.00838926	0.0033557	0.248322	0.00167785	0.105705	0.00167785	0.00167785	0.00167785	0.0033557	0.00167785	1
