# Supplementary material for: Changes in the genomic content of circulating Bordetella pertussis strains isolated from the Netherlands, Sweden, Japan and Australia: adaptive evolution or drift?
Source: BMC Genomics. 2010 Jan 26;11:64. doi: 10.1186/1471-2164-11-64 (PMC2834637; doi:10.1186/1471-2164-11-64)
Supplement: Additional file 10 — Table S9. Primers used in this study [file 1471-2164-11-64-S10.XLS]

## Sheet: primers
RD's confirmed	Primername		Primersequentie 5' to 3'
	forward	reverse	forward	reverse
BP0515-16	BP0513-F	BP0518-R	CACCAGACGGCGAACAGGC	TTCGACGCCATTTACGCCG
BP0593	BP0592F	BP0594R	GGATGCGGATCAAGCGCTG	CTGGGGCCGAGAATGCTCAC
BP0910-34	BP910F	BP934R	CGGGGTGGGGATGAGCAAT	CCACGTTTTCACCCACCCAGA
BP1158-76	BP1156-F	BP1178-R	GTCGAACAGGGAGACCTGGTGC	GCAGTGGAGCCCCGGTTTC
BP1269-76	BP1267fw	BP1277R	TGTCGCGGTGCTGTTCAC	ACTTCGAGTTCGCCGTCT
BP1553	BP1551F	BP1554R	CTTGATGGAGCGCCGTTCG	CACATCTGGGTCGAGGCCG
BP1948-66	BP1946ak2F	BP1968ak2R	ATCATATCCCGCGCGTCCAG	ATCATATCCCGCGCGTCCAG
BP2019-34	BP2017fw	BP2020rv	GAAGCAGCGCTTTATCGTT	GAAGCAGCGCTTTATCGTT
BP2019-34	BP2018fw	BP2018rv	GTGAGCAAGCGCTGGAT	GTGAGCAAGCGCTGGAT
BP2019-34	BP2034fw	BP2035rv	CATGGGCGGAACAATTC	CATGGGCGGAACAATTC
BP2122-3	BP2120-F2	BP2124-R2	TGGCGGAAAGCCGCTACCT	TGGCGGAAAGCCGCTACCT
BP2133-4	BP2132fw	BP2138rv	CTGGCAGAAAACCTTCTGGG	GACAGTATCGCCACGGC
BP2137-9	BP2136F	BP2139R	CAAGCACCGCTTCTGTCCCAC	CAAGCACCGCTTCTGTCCCAC
BP2272-4	BP2271F	BP2275R	AGGCTGGAATGACGGCT	GTGCGCTGTGCAATGAC
BP2627-9	BP2626F	BP2630R	TATACCTTCATGAGCGCGGCG	TATACCTTCATGAGCGCGGCG
BP2775-80	BP2774F	BP2782R	CAGCCAGTCGAAATCGG	CAGCCAGTCGAAATCGG
BP2822-39	BP2820-F2	BP2840-R2	TGTCCAATTCCCTGGTGCTGG	TGTCCAATTCCCTGGTGCTGG
BP2840-3	BP2839fw	BP2846rv	AGAACGCCGTCGTCAAC	AGAACGCCGTCGTCAAC
BP3188-3202	BP3187fw	BP3188R	CGTTGTTGACCAGCAGGT	TCGTCAAGATCGAATCGC
	BP3201F	BP3204R	GCTGAGCCAGACGGTGT	GAGCACGATGCGGTTCT
BP3477	BP3476-F2	BP3481-R	CGGTCCCACTGGAACAGGT	CGGTCCCACTGGAACAGGT
BP3807-9	BP3806F	BP3807R	GGGCATGCTTATGGGTG	TGAGGGCCTCTTCGGTAT
	BP3809F	BP3811rv	TGAAGAGCTGGGCATCC	GATACGTCCCAGCTTCTTGAT
BPP0474	BPP0474F	BPP0474Rak	GCTGACCAGGTCGGGCATG	GCTGACCAGGTCGGGCATG
BPP0511-12	BPP0511F	BPP0512R	GGCTCCCTGGAGCGAGGTCT	GGCTCCCTGGAGCGAGGTCT
BPP0529-36	BPP0529fw	BPP0529rv	GGTGGTCGGCACGCAGTTC	GGCTCCCTGGAGCGAGGTCT
	BPP0536fw	BPP0536rv	GGTACGAGGACTCGGTGGCG	GGTACGAGGACTCGGTGGCG
BPP0822-24	BPP0822fw	BPP0822rv	GCCCGAACCTTCGAGTCGG	GCCCGAACCTTCGAGTCGG
BPP0825-27	BPP0285F	BPP0825R	CGTGACGATGCGACGCAAG	CGTGACGATGCGACGCAAG
	BPP0827F	BPP0827R	CATCAATGGCCTGGTCGGGT	CATCAATGGCCTGGTCGGGT
BPP0931	BPP0931fw	BPP0931rv	GAAGTCGGCCAGGCCCTTG	GAAGTCGGCCAGGCCCTTG
BPP0933-42	BPP0942F	BPP0942R	GCCAGGCCATGGTGCAGAC	GCCAGGCCATGGTGCAGAC
BPP0945-50	BPP0945F	BPP0945R	CTGGCATCCCGGCTACACGTA	CTGGCATCCCGGCTACACGTA
	BPP0950F	BPP0950R	CGGCCTGGTGATGGTCGAG	CGGCCTGGTGATGGTCGAG
BPP2338-47	BPP2340fw	BPP2341rv	GCTCGGCGACTTTTTCGCC	GCTCGGCGACTTTTTCGCC
	BPP2345fw	BPP2347rv	CGCTCGTGGGTAATGTGCCA	CGCTCGTGGGTAATGTGCCA
BPP4293-4301	BPP4293fw	BPP4293rv	CGAACACGCCCGGTATCGA	CGAACACGCCCGGTATCGA
	BPP4301fw	BPP4301rv	ATTGCCCAGCGGGAAATCG	ATTGCCCAGCGGGAAATCG
